# Supplementary material for: Single-cell reconstruction of differentiation trajectory reveals a critical role of ETS1 in human cardiac lineage commitment
Source: BMC Biol. 2019 Nov 13;17:89. doi: 10.1186/s12915-019-0709-6 (PMC6854813; doi:10.1186/s12915-019-0709-6)
Supplement: Supplementary file 2 — Additional file 2. GO and KEGG enrichment of imputed marker genes of subpopulations from Four time points. [file 12915_2019_709_MOESM2_ESM.xlsx]

## Sheet: GO
SubID	Description	GeneRatio	BgRatio	pvalue	p.adjust	qvalue	geneID	Count
T02-C1	SRP-dependent cotranslational protein targeting to membrane	58/358	91/17381	4.95e-76	1.85e-72	1.67e-72	RPS15A/RPS10/RPS25/RPL28/RPL14/RPL21/RPL22/RPS5/RPL10A/RPL24/RPS28/RPL26/RPL18/RPS16/RPL9/RPL7A/RPS23/RPL12/RPS21/RPL23/RPL23A/RPS3A/RPS17/RPS27A/RPL39/RPL5/RPL4/RPL19/RPL37/RPS13/RPL11/RPS29/RPS2/RPL32/RPLP2/RPS15/RPS24/RPS11/RPL27A/RPL15/RPLP0/RPS12/RPL13A/RPS3/RPL27/RPL41/RPL31/RPS6/RPL7/RPS8/RPS20/RPS27/RPL34/RPS18/RPL37A/RPL18A/RPLP1/RPS19	58
T02-C1	nuclear-transcribed mRNA catabolic process, nonsense-mediated decay	60/358	120/17381	1.37e-69	5.09e-66	9.2e-67	RPS15A/EIF3E/RPS10/RPS25/RPL28/RPL14/RPL21/RPL22/RPS5/RPL10A/RPL24/RPS28/RPL26/PABPC1/RPL18/RPS16/RPL9/RPL7A/RPS23/RPL12/RPS21/RPL23/RPL23A/RPS3A/RPS17/RPS27A/RPL39/RPL5/RPL4/RPL19/RPL37/RPS13/RPL11/RPS29/RPS2/RPL32/RPLP2/RPS15/RPS24/RPS11/RPL27A/RPL15/RPLP0/RPS12/RPL13A/RPS3/RPL27/RPL41/RPL31/RPS6/RPL7/RPS8/RPS20/RPS27/RPL34/RPS18/RPL37A/RPL18A/RPLP1/RPS19	60
T02-C1	translational initiation	64/358	192/17381	2.82e-60	1.05e-56	1.36e-57	EIF3D/KHDRBS1/EIF4B/RPS15A/EIF3E/RPS10/RPS25/RPL28/RPL14/RPL21/RPL22/RPS5/RPL10A/RPL24/RPS28/RPL26/PABPC1/RPL18/RPS16/RPL9/RPL7A/RPS23/RPL12/RPS21/RPL23/RPL23A/RPS3A/RPS17/RPS27A/RPL39/RPL5/RPL4/NPM1/RPL19/RPL37/RPS13/RPL11/RPS29/RPS2/RPL32/RPLP2/RPS15/RPS24/RPS11/RPL27A/RPL15/RPLP0/RPS12/RPL13A/RPS3/RPL27/RPL41/RPL31/RPS6/RPL7/RPS8/RPS20/RPS27/RPL34/RPS18/RPL37A/RPL18A/RPLP1/RPS19	64
T02-C1	viral gene expression	63/358	191/17381	5.48e-59	2.04e-55	2.31e-56	POLR2H/EIF3D/PTBP1/RPS15A/RPS10/RPS25/IFITM3/RPL28/RPL14/RPL21/RPL22/SMARCA4/RPS5/RPL10A/RPL24/RPS28/RPL26/RPL18/RPS16/RPL9/RPL7A/RPS23/RPL12/RPS21/RPL23/RPL23A/RPS3A/RPS17/RPS27A/RPL39/RPL5/RPL4/RPL19/RPL37/RPS13/RPL11/RPS29/RPS2/RPL32/RPLP2/RPS15/RPS24/RPS11/RPL27A/RPL15/RPLP0/RPS12/RPL13A/RPS3/RPL27/RPL41/RPL31/RPS6/RPL7/RPS8/RPS20/RPS27/RPL34/RPS18/RPL37A/RPL18A/RPLP1/RPS19	63
T02-C1	ribosome biogenesis	64/358	326/17381	2.89e-44	1.08e-40	6.5e-42	FCF1/RSL24T1/MDN1/FBL/RPS15A/RPS10/RPS25/TRMT112/RPL28/RPL14/RPL21/RPL22/RPS5/RPL10A/RPL24/RPS28/RPL26/RPL18/RPS16/RPL9/RPL7A/RPS23/RPL12/RPS21/RPL23/RPL23A/RPS3A/RPS17/RPS27A/RPL39/RPL5/RPL4/NPM1/RPL19/RPL37/RPS13/RPL11/RPS29/RPS2/RPL32/RPLP2/RPS15/RPS24/RPS11/RPL27A/RPL15/RPLP0/RPS12/RPL13A/RPS3/RPL27/RPL41/RPL31/RPS6/RPL7/RPS8/RPS20/RPS27/RPL34/RPS18/RPL37A/RPL18A/RPLP1/RPS19	64
T02-C1	ribosome assembly	15/358	62/17381	1.47e-12	5.49e-09	2.26e-10	RSL24T1/MDN1/RPS10/RPS5/RPL24/RPS28/RPL12/RPL23A/RPS17/RPL5/NPM1/RPL11/RPS15/RPS27/RPS19	15
T02-C1	gastrulation	22/358	187/17381	4.51e-11	1.68e-07	6.61e-09	CER1/MIXL1/NODAL/EOMES/DKK1/POU5F1/SFRP2/GSC/LHX1/OTX2/COL6A1/FZD7/GATA6/FOXA2/NANOG/ITGB5/SOX17/HHEX/SOX2/T/HSBP1/RPS6	22
T02-C1	signal transduction involved in regulation of gene expression	7/358	20/17381	9.13e-08	0.00034	8.55e-06	CER1/GSC/EPCAM/SOX17/PDGFRA/T/P2RY1	7
T02-C1	regulation of mesoderm development	6/358	20/17381	2.22e-06	0.00828473	0.000192	CER1/MIXL1/NODAL/DKK1/SFRP2/SOX17	6
T02-C1	monosaccharide metabolic process	19/358	274/17381	4.34e-06	0.0161575	0.000356	FABP5/SLC2A1/PDK1/FOXA2/PGM1/IGFBP4/HK2/PPP1R3B/PMAIP1/ENO2/TKT/PTPN2/GSTO1/PFKFB4/SLC25A13/SLC2A3/PKM/PGK1/ENO1	19
T02-C1	cellular response to fibroblast growth factor stimulus	13/358	141/17381	7.12e-06	0.0265125	0.000571	FGF17/LHX1/TDGF1/OTX2/FGF4/SPRY1/POLR2H/ESRP1/PTBP1/SULF2/ANOS1/HNRNPA1/RPS27A	13
T02-C2	SRP-dependent cotranslational protein targeting to membrane	55/228	91/17381	5.45e-82	1.67e-78	1.44e-78	RPL12/RPS21/RPL10A/RPS17/RPL22/RPS16/RPL14/RPS27A/RPS13/RPL11/RPS29/RPL7A/RPL39/RPL19/RPL23A/RPS12/RPLP2/RPS11/RPS5/RPS3/RPL13A/RPS28/RPL37/RPL23/RPL18/RPL27A/RPS6/RPL26/RPS2/RPL31/RPS24/RPL15/RPL7/RPS15/RPS8/RPL27/RPS3A/RPS27/RPLP0/UBA52/RPL41/RPS20/RPL34/RPS18/RPL35/RPL18A/RPL8/RPLP1/RPL37A/RPL4/RPL24/RPL28/RPS14/RPS19/RPL9	55
T02-C2	nuclear-transcribed mRNA catabolic process, nonsense-mediated decay	56/228	120/17381	1.07e-74	3.29e-71	5.67e-72	PABPC1/RPL12/RPS21/RPL10A/RPS17/RPL22/RPS16/RPL14/RPS27A/RPS13/RPL11/RPS29/RPL7A/RPL39/RPL19/RPL23A/RPS12/RPLP2/RPS11/RPS5/RPS3/RPL13A/RPS28/RPL37/RPL23/RPL18/RPL27A/RPS6/RPL26/RPS2/RPL31/RPS24/RPL15/RPL7/RPS15/RPS8/RPL27/RPS3A/RPS27/RPLP0/UBA52/RPL41/RPS20/RPL34/RPS18/RPL35/RPL18A/RPL8/RPLP1/RPL37A/RPL4/RPL24/RPL28/RPS14/RPS19/RPL9	56
T02-C2	translational initiation	57/228	192/17381	2.34e-62	7.17e-59	6.18e-60	PABPC1/RPL12/RPS21/RPL10A/RPS17/RPL22/RPS16/RPL14/RPS27A/RPS13/RPL11/RPS29/RPL7A/NPM1/RPL39/RPL19/RPL23A/RPS12/RPLP2/RPS11/RPS5/RPS3/RPL13A/RPS28/RPL37/RPL23/RPL18/RPL27A/RPS6/RPL26/RPS2/RPL31/RPS24/RPL15/RPL7/RPS15/RPS8/RPL27/RPS3A/RPS27/RPLP0/UBA52/RPL41/RPS20/RPL34/RPS18/RPL35/RPL18A/RPL8/RPLP1/RPL37A/RPL4/RPL24/RPL28/RPS14/RPS19/RPL9	57
T02-C2	ribosome biogenesis	58/228	326/17381	2.18e-49	6.69e-46	3.39e-47	RPL12/RPS21/RPL10A/TRMT112/RPS17/RPL22/RPS16/RPL14/RPS27A/RPS13/RPL11/RPS29/RPL7A/NPM1/RPL39/RPL19/RPL23A/RPS12/RPLP2/RPS11/RPS5/RPS3/RPL13A/RPS28/RPL37/RPL23/RPL18/RPL27A/RPS6/RPL26/RPS2/RPL31/RPS24/FBL/RPL15/RPL7/RPS15/RPS8/RPL27/RPS3A/RPS27/RPLP0/UBA52/RPL41/RPS20/RPL34/RPS18/RPL35/RPL18A/RPL8/RPLP1/RPL37A/RPL4/RPL24/RPL28/RPS14/RPS19/RPL9	58
T02-C2	ribosome assembly	12/228	62/17381	2.35e-11	7.22e-08	2.7e-09	RPL12/RPS17/RPL11/NPM1/RPL23A/RPS5/RPS28/RPS15/RPS27/RPL24/RPS14/RPS19	12
T02-C2	gastrulation	18/228	187/17381	5e-11	1.53e-07	5.5e-09	CER1/MIXL1/LHX1/EOMES/NODAL/DKK1/SFRP2/GSC/POU5F1/OTX2/COL6A1/FZD7/FOXA2/NANOG/SOX17/GATA6/HSBP1/RPS6	18
T02-C2	regulation of mesoderm development	6/228	20/17381	1.59e-07	0.000486	1.13e-05	CER1/MIXL1/NODAL/DKK1/SFRP2/SOX17	6
T05-C1	RNA splicing	56/422	428/17381	2.55e-25	9.91e-22	8.24e-22	LSM6/SRSF7/IWS1/PSIP1/FAM98B/MAGOH/SYNCRIP/MAGOHB/HTATSF1/HNRNPR/HNRNPA1L2/ZCRB1/SRSF10/LSM5/IVNS1ABP/ZBTB8OS/CWC15/SNRPA1/PNN/TRA2B/POLR2K/SRSF5/LUC7L/SNRPF/ZRANB2/UPF3B/ACIN1/PRPF40A/U2SURP/HNRNPM/SNRPD3/RNPS1/PPIG/THRAP3/SNRPT1/LSM3/SFPQ/HNRNPA3/WBP11/SRSF3/HNRNPD/RBM25/HNRNPU/DNAJC8/PRDX6/LUC7L3/RBM39/SNRPG/SRRM1/SNRPE/HNRNPC/HNRNPA1/SNRPD2/SON/NPM1/HNRNPA2B1	56
T05-C1	sister chromatid segregation	29/422	230/17381	3.63e-13	1.41e-09	1.68e-10	NEK2/DYNLL2/CENPU/SPC25/SKA1/MAD2L1/DLGAP5/CENPK/SMC1A/BIRC5/NUSAP1/SMC4/CENPH/ITGB3BP/CDC6/CENPF/CKAP5/CENPE/SMC2/BUB3/TOP2A/CDCA8/UBE2C/SFPQ/CCNB1/VPS4B/HNRNPU/PTTG1/ANAPC11	29
T05-C1	RNA localization	27/422	231/17381	1.46e-11	5.67e-08	4.29e-09	NXT2/SRSF7/IWS1/MAGOH/MAGOHB/PHAX/DCP2/HNRNPA1L2/NOP58/SLBP/SRSF10/SRSF5/CCT5/CKAP5/UPF3B/UPF2/RNPS1/HNRNPA3/SRSF3/RANBP1/SSB/HNRNPU/SRRM1/RAN/HNRNPA1/NPM1/HNRNPA2B1	27
T05-C1	ribonucleoprotein complex biogenesis	37/422	464/17381	2.3e-10	8.93e-07	4.64e-08	NOP56/BRIX1/LSM6/GNL3/PSIP1/CNOT1/MPHOSPH6/NOP58/WDR43/SRSF10/EXOSC8/DDX52/MRPL11/THUMPT1/SRSF5/LUC7L/SNRPF/GTF2H5/DDX6/SNRPD3/EIF5/SNRPT1/LSM3/WBP11/LUC7L3/SNRPG/RSL1T1/SNRPE/TRMT112/RAN/SNRPD2/NPM1/HSP90AA1/HSP90AB1/RPS6/RPS20/RPS14	37
T05-C1	nucleic acid transport	23/422	195/17381	4.05e-10	1.58e-06	7.28e-08	NXT2/SRSF7/IWS1/MAGOH/MAGOHB/PHAX/HNRNPA1L2/SLBP/SRSF10/SRSF5/CKAP5/UPF3B/UPF2/RNPS1/HNRNPA3/SRSF3/RANBP1/SSB/SRRM1/RAN/HNRNPA1/NPM1/HNRNPA2B1	23
T05-C1	mitotic nuclear division	25/422	253/17381	2.96e-09	1.15e-05	3.55e-07	NEK2/MKI67/MAD2L1/DLGAP5/SMC1A/FBXO5/BIRC5/NUSAP1/CHEK1/TPX2/SMC4/CDC6/BCCIP/CENPF/CENPE/SMC2/BUB3/CDCA8/UBE2C/CCNB1/VPS4B/RANBP1/HNRNPU/PTTG1/ANAPC11	25
T05-C1	regulation of DNA binding	15/422	112/17381	8.58e-08	0.000334	6.03e-06	GATA3/ISL1/NEK2/IT1/IFI16/SOX11/SUMO1/FOXC1/CEBPG/HDAC2/TXN/HMGB2/PARK7/HMGB1/CALM2	15
T05-C1	ribonucleoprotein complex localization	16/422	131/17381	1.18e-07	0.000461	7.43e-06	SRSF7/IWS1/MAGOH/MAGOHB/SLBP/SRSF10/SRSF5/UPF3B/UPF2/RNPS1/SRSF3/SSB/SRRM1/RAN/NPM1/HNRNPA2B1	16
T05-C1	regulation of chromosome separation	10/422	54/17381	5.9e-07	0.00229284	2.76e-05	MAD2L1/DLGAP5/CDC6/CENPF/CENPE/BUB3/UBE2C/CCNB1/PTTG1/ANAPC11	10
T05-C1	positive regulation of catabolic process	28/422	447/17381	4.96e-06	0.0193043	0.000156	APOA2/GPC3/TRIM71/SVIP/CDK1/ZFP36L2/XBP1/MAD2L1/CNOT1/SOCS4/GJA1/HNRNPR/FBXO5/BART1/NUB1/SUMO1/PLK2/BUB3/UBE2C/PSMA4/CCNB1/DAB2/UBE2V2/HNRNPD/PARK7/UQCC2/ANAPC11/HMGB1	28
T05-C1	reproductive structure development	27/422	429/17381	6.73e-06	0.0261742	0.000196	GATA3/FZD5/CTSV/ID4/SALL1/TYRO3/BASP1/TBX3/BRCA2/SFRP1/PRDX4/KIT/GJA1/FRS2/E2F7/FZD4/SMARCC1/NASP/FOXC1/BPTF/SOT1/PRDX3/HMGB2/KRT19/H3F3B/HSP90AB1/RPS6	27
T05-C1	proteasome-mediated ubiquitin-dependent protein catabolic process	25/422	387/17381	9.48e-06	0.0368578	0.000271	SVIP/CDK1/MAD2L1/SOCS4/DNAJC10/NUB1/SMARCC1/SUMO1/PLK2/BUB3/SEC61B/ERLIN1/UBE2C/PSMA4/CCNB1/PCNP/DAB2/UBE2V2/UBE2I/HSPA5/PTTG1/PARK7/ANAPC11/HSP90B1/HSP90AB1	25
T05-C2	RNA splicing	79/699	428/17381	8.31e-31	3.6e-27	3.1e-27	AHNAK/PSIP1/IWS1/SYNCRIP/SRRT/PRPF38B/PNN/DDX42/ZNF638/PRPF19/HTATSF1/SRSF1/HNRNPF/SFPQ/PABPN1/KDM1A/DDX46/SF1/ALYREF/SRSF7/SRSF5/HNRNPR/SREK1/FUS/TRA2B/SETX/LUC7L3/SNRPA/ACIN1/YTHDC1/SPEN/IVNS1ABP/CCAR1/SRRM2/HNRNPA0/U2SURP/RBM25/SNRNP70/TIA1/DDX17/DDX5/RRP1B/HNRNPU/PTBP1/HNRNPH3/HNRNPD/SRSF3/TRA2A/KHSRP/THRAP3/SRPK2/SRSF10/THOC2/HNRNPH1/HNRNPM/PRPF4B/PRDX6/THOC1/UPF3B/SRSF11/SRSF6/LUC7L/ZNF326/…	79
T05-C2	regulation of chromosome organization	48/699	301/17381	2.19e-16	9.46e-13	1.16e-13	GATA3/MKI67/RIF1/ISL1/CENPF/BRD7/UHRF2/IWS1/NST1/NEK2/KMT2A/PRKD2/SENP6/SFPQ/KDM1A/DHX36/NIPBL/CENPE/DDX11/DNMT1/UBR5/HMGA1/PAXBP1/MTF2/RTF1/SMG1/HNRNPU/GNL3/HNRNPD/KDM5A/SETD5/RAD50/CDC6/CHEK1/VEGFA/ATRX/CCT6A/TACC3/SET/CTBP1/DKC1/TPR/FEN1/TLK2/HIST1H1B/ZNF207/HNRNPA1/HNRNPA2B1	48
T05-C2	histone modification	57/699	444/17381	6.98e-15	3.02e-11	2.6e-12	GATA3/BAZ1B/SALL1/RIF1/BRCA2/ISL1/JADE1/BRD7/IWS1/NST1/HUWE1/KMT2A/PRKD2/SFPQ/KDM1A/NIPBL/SETD2/EZH2/EP400/CHD4/DNMT1/UBR5/PAXBP1/MTF2/BAZ2A/SMARCAT1/FBL/CREBBP/EP300/SUZ12/RTF1/BRT1/RNF168/MSL1/HDAC7/KDM5A/SETD5/HIST1H1E/CHEK1/RBBP4/VEGFA/KMT2C/ZMYND8/ATRX/KDM3B/ARID4B/EHMT2/SET/CTBP1/CXXC1/ASH1L/BRD8/MYSM1/TAF1/HIST1H1B/USP16/ARID4A	57
T05-C2	mRNA transport	29/699	150/17381	1.53e-12	6.61e-09	3.8e-10	NXT2/IWS1/XPO1/RANBP2/SRSF1/PABPN1/ALYREF/SETD2/SRSF7/SRSF5/SMG1/SRSF3/ZC3H11A/KHSRP/SRSF10/THOC2/THOC1/UPF3B/SRSF11/SRSF6/HNRNPA3/SRSF2/SRSF4/NUP62/TPR/UPF2/HHEX/HNRNPA1/HNRNPA2B1	29
T05-C2	ribonucleoprotein complex localization	25/699	131/17381	7.18e-11	3.1e-07	9.9e-09	IWS1/XPO1/RANBP2/SRSF1/PABPN1/ALYREF/SETD2/SRSF7/SRSF5/SMG1/SRSF3/ZC3H11A/SRSF10/THOC2/THOC1/UPF3B/SRSF11/SRSF6/SRSF2/SRSF4/NUP62/TPR/UPF2/HHEX/HNRNPA2B1	25
T05-C2	reproductive structure development	46/699	429/17381	1.4e-09	6.06e-06	1.58e-07	GATA3/FZD5/CTSV/SALL1/ID4/SFRP1/BAX/BRCA2/TYRO3/GJA1/NASP/FZD4/CHD7/BASP1/SMARCC1/BPTF/LGR4/RXRA/ASPM/NIPBL/SF1/SETD2/KIT/TBX3/CCNT1/BIRC6/FOXC1/PRDX4/BRIP1/KDM5A/VEGFA/LRP6/ATRX/ARID4B/DAZAP1/KRT19/ASH1L/PRDM1/PSAP/CSDE1/PTK2/ARID4A/SPINT2/SAFB2/TEX15/HSP90AB1	46
T05-C2	chromosome segregation	39/699	346/17381	6.41e-09	2.77e-05	5.83e-07	MKI67/DYNLL2/CENPF/SMC1A/CDK5RAP2/XPO1/NEK2/SMC4/RANBP2/SKA1/SFPQ/NIPBL/CENPE/DDX11/SMARCAT1/KNTC1/HNRNPU/BRIP1/KIF22/TOP2B/CDC6/PUM2/SMC6/ATRX/KIF11/TACC3/NUP62/PDS5A/POGZ/TPR/CDCA2/PUM1/FEN1/DYNC1H1/TAOK1/TLK2/CLIP1/ZNF207/TEX15	39
T05-C2	regulation of mitotic cell cycle phase transition	42/699	417/17381	4.51e-08	0.000195	3.36e-06	CEP78/BAX/CLSPN/JADE1/CENPF/BRD7/ATAD5/ZFP36L2/CDK5RAP2/PCNT/NINL/NEK2/CEP290/CENPJ/CNTRL/EZH2/CENPE/CCNT1/MDM4/ID2/EIF4G1/GIGYF2/EP300/AKAP9/CDK5RAP3/KNTC1/ALMS1/KANK2/FANCI/CEP135/ANLN/CDC6/PRKDC/PCM1/PCNA/RFWD3/CEP152/TPR/DYNC1H1/ZNF207/GTSE1/HSP90AA1	42
T05-C2	regulation of gene expression, epigenetic	44/699	484/17381	4.05e-07	0.0017522	2.19e-05	TRIM71/BAZ1B/LIN28A/HELLS/RIF1/UHRF2/SRRT/IFI16/TNRC6A/RANBP2/TNRC6C/EZH2/ACTB/DNMT1/HMGA1/EIF4G1/GIGYF2/MTF2/BAZ2A/SMCHT1/EP300/SUZ12/TAF1D/DDX5/H2AFX/HNRNPU/BAHCC1/PUM2/CHEK1/RBBP4/ARID4B/SMARCA5/NUP62/MOV10/PABPC1L/TPR/PUM1/DICER1/TWISTNB/DEK/ADAR/ARID4A/SF3B1/HNRNPA2B1	44
T05-C2	positive regulation of chromatin organization	16/699	89/17381	4.5e-07	0.00194703	2.36e-05	GATA3/RIF1/ISL1/BRD7/KMT2A/PRKD2/KDM1A/NIPBL/DNMT1/PAXBP1/MTF2/RTF1/VEGFA/CTBP1/TPR/HIST1H1B	16
T05-C2	anatomical structure homeostasis	37/699	385/17381	9.13e-07	0.00394805	4.47e-05	BAX/RIF1/BRCA2/TYRO3/NEK2/KMT2A/DHX36/ACTB/GIGYF2/FOXC1/ADGRV1/PROM1/RECQL4/SMG1/HNRNPU/GNL3/HNRNPD/RAD50/PRKDC/SMC6/VEGFA/POLE/DNA2/PCNA/ATRX/CCT6A/ACTG1/DKC1/FEN1/WRN/POLA1/ANKRT11/TEX15/HNRNPA1/HNRNPA2B1/HSP90AA1/HSP90AB1	37
T05-C2	mitotic nuclear division	28/699	253/17381	1.28e-06	0.00553397	6.08e-05	MKI67/MYBL2/CENPF/SMC1A/NEK2/SMC4/FLNA/RANBP2/NIPBL/PHIP/CENPE/KIF20B/KNTC1/HNRNPU/KIF22/ANLN/CDC6/CHEK1/ARHGEF10/ATRX/KIF11/TACC3/NUP62/MAP9/PDS5A/POGZ/TPR/ZNF207	28
T05-C2	ciliary basal body-plasma membrane docking	16/699	96/17381	1.3e-06	0.00562183	6.08e-05	CEP78/CDK5RAP2/PCNT/NINL/NEK2/CEP290/CENPJ/CNTRL/CEP162/AKAP9/ALMS1/CEP135/PCM1/CEP152/DYNC1H1/HSP90AA1	16
T05-C2	response to gamma radiation	11/699	55/17381	9.78e-06	0.0422988	0.000341	GATA3/BAX/BRCA2/EGR1/KDM1A/XRCC2/H2AFX/HSPA5/PRKDC/WRN/TLK2	11
T05-C2	fibroblast growth factor receptor signaling pathway	16/699	112/17381	1.03e-05	0.0444329	0.000351	GATA3/TRIM71/FGFR1/FGFR3/PRKD2/HNRNPF/SETX/TIA1/PTBP1/HNRNPH1/HNRNPM/SHISA2/FLRT3/IQGAP1/TIAL1/HNRNPA1	16
T05-C3	DNA conformation change	38/310	290/17381	3.94e-22	1.38e-18	1.14e-18	CENPU/H2AFY2/HELLS/MCM4/MIS18A/CDK1/G3BP1/GINS2/CENPN/CENPH/CENPC/ACIN1/HIST1H1E/MIS18BP1/CENPK/CENPW/MCM7/MCM6/SMC4/HP1BP3/HMGB3/NUSAP1/ITGB3BP/H3F3C/ANP32E/NCAPG2/SRPK1/CCNB1/NASP/BLM/TOP2A/XRCC5/HMGB2/UBB/HMGB1/H3F3B/NPM1/HNRNPA2B1	38
T05-C3	chromosome segregation	40/310	346/17381	3.26e-21	1.14e-17	4.7e-18	MKI67/CENPU/CDC6/MIS18A/DYNC1I1/BUB3/SMC1A/CDCA2/SPC25/SKA2/CENPN/CENPH/CENPF/CENPC/MAD2L1/CENPK/CENPW/SKA3/ACTR2/VPS4B/NUF2/SMC4/BIRC5/NUSAP1/ITGB3BP/CKAP5/DLGAP5/SRPK1/CCNB1/UBE2C/CDCA8/TOP2A/NDC80/SPDL1/KIF18A/SMC3/PTTG1/DYNLL1/SFPQ/HNRNPU	40
T05-C3	RNA splicing	43/310	428/17381	2.31e-20	8.08e-17	1.67e-17	LSM6/SRSF7/FAM98B/HTATSF1/ZCRB1/DDX46/PSIP1/ACIN1/POLR2K/CDC5L/TRA2B/MAGOH/SYNCRIP/HNRNPA1L2/HNRNPR/SRSF10/TTF2/HNRNPH3/SRSF5/SRPK1/PPIG/SNRPD3/ZRANB2/PNN/SNRPF/SNRPT1/U2SURP/HNRNPM/WBP11/THRAP3/HNRNPA3/SFPQ/SRSF3/SF3B1/RBM39/HNRNPU/SRRM1/SNRPG/SNRPE/HNRNPA1/SNRPD2/NPM1/HNRNPA2B1	43
T05-C3	mitotic nuclear division	27/310	253/17381	8.87e-14	3.1e-10	1.97e-11	MKI67/CDC6/FBXO5/MYBL2/BUB3/SMC1A/TPX2/CENPF/CENPC/MAD2L1/BMP4/VPS4B/SMC4/BIRC5/NUSAP1/BCCIP/DLGAP5/CCNB1/UBE2C/CDCA8/NDC80/SPDL1/KIF18A/SMC3/PTTG1/RANBP1/HNRNPU	27
T05-C3	RNA localization	21/310	231/17381	1.09e-09	3.81e-06	8.51e-08	NXT2/SRSF7/MAGOH/DCP2/HNRNPA1L2/NOP58/SRSF10/CCT5/SRSF5/CKAP5/PHAX/HNRNPA3/SRSF3/SSB/RANBP1/HNRNPU/SRRM1/RAN/HNRNPA1/NPM1/HNRNPA2B1	21
T05-C3	ribonucleoprotein complex biogenesis	29/310	464/17381	5.03e-09	1.76e-05	3.07e-07	NOP56/LSM6/BRIX1/PSIP1/CHD7/CNOT1/NOP58/SRSF10/EXOSC8/DDX6/SRSF5/SRPK1/SNRPD3/EIF5/SNRPF/SNRPT1/WBP11/SF3B1/SNRPG/RSL1T1/SNRPE/RAN/SNRPD2/NPM1/HSP90AA1/RPS6/RPL7/RPS14/RPS19	29
T05-C3	nuclear transport	28/310	476/17381	3.44e-08	0.00012	1.8e-06	CDK1/SRSF7/PSIP1/BMP4/CTDSPL2/MAGOH/SRSF10/SRSF5/PHAX/ANP32E/SNRPD3/SNRPF/SNRPT1/PDIA3/SRSF3/SSB/RANBP1/TMSB4X/SRRM1/SNRPG/PARK7/TXN/SNRPE/RAN/HNRNPA1/SNRPD2/NPM1/HNRNPA2B1	28
T05-C3	regulation of chromosome separation	9/310	54/17381	4.28e-07	0.00149327	1.5e-05	CDC6/BUB3/CENPF/MAD2L1/DLGAP5/CCNB1/UBE2C/NDC80/PTTG1	9
T05-C3	positive regulation of binding	14/310	170/17381	2.26e-06	0.00788757	6.2e-05	GATA3/ISL1/EPB41/BMP4/GMNN/FOXC1/USP33/EPB41L5/PARK7/TXN/HMGB2/RAN/HMGB1/STMN1	14
T05-C4	DNA conformation change	30/342	290/17381	1.1e-13	4.09e-10	3.53e-10	CENPH/CENPK/HELLS/SMC2/MIS18BP1/RECQL/CENPU/HHEX/NCAPG/G3BP1/HP1BP3/H3F3C/NUSAP1/H1FX/SMC4/CENPW/TOP1/HMGB3/HIST1H1E/XPC/TPR/ANP32E/DDX1/NASP/XRCC5/HMGB2/UBB/HMGB1/H3F3B/HNRNPA2B1	30
T05-C4	chromosome segregation	26/342	346/17381	5.63e-09	2.09e-05	3.61e-06	MKI67/BUB3/CENPH/DYNLL2/CENPK/SMC2/SEC13/CDC6/CENPU/NCAPG/SPC25/RAB11A/DYNC1I2/BIRC5/SMARCAT1/NUSAP1/ACTR2/SMC4/CENPW/TOP1/NUF2/CENPE/KIF2A/TPR/UBE2I/SFPQ	26
T05-C4	RNA localization	18/342	231/17381	7.78e-07	0.00288818	0.000208	NUP50/SEC13/HHEX/SRSF5/PHAX/CCT5/MAGOHB/NOP58/FYTTT1/TPR/LTV1/HNRNPA3/SRSF3/RBM8A/RANBP1/SRRM1/NOP10/HNRNPA2B1	18
T05-C4	positive regulation of protein localization to cell periphery	9/342	54/17381	9.71e-07	0.00360065	0.000239	EPB41L2/SORBS1/EPB41/GNAI1/EPHB2/RER1/ACSL3/RAB11A/ITGB1	9
T05-C4	RNA splicing, via transesterification reactions with bulged adenosine as nucleophile	21/342	323/17381	1.83e-06	0.00679781	0.000367	DDX46/CWC15/SRSF5/LSM6/BCAS2/PAPOLA/MAGOHB/U2SURP/HNRNPR/PNN/LSM3/CWC25/HNRNPM/DDX1/HNRNPA3/SNRPT1/SRSF3/SFPQ/RBM8A/SRRM1/HNRNPA2B1	21
T05-C4	mRNA splicing, via spliceosome	21/342	323/17381	1.83e-06	0.00679781	0.000367	DDX46/CWC15/SRSF5/LSM6/BCAS2/PAPOLA/MAGOHB/U2SURP/HNRNPR/PNN/LSM3/CWC25/HNRNPM/DDX1/HNRNPA3/SNRPT1/SRSF3/SFPQ/RBM8A/SRRM1/HNRNPA2B1	21
T05-C4	Ras protein signal transduction	21/342	338/17381	3.75e-06	0.0139063	0.000632	RASGRP3/RALA/ARHGAP29/F2RL2/RALB/GRAP2/HACD3/PLK2/EPHB2/G3BP1/DNMT1/NET1/WASF2/RDX/ITGB1/F2R/SPRY1/CDH13/VAV3/PARK7/STMN1	21
T05-C4	RNA export from nucleus	13/342	143/17381	5.07e-06	0.0188191	0.000792	NUP50/HHEX/SRSF5/PHAX/MAGOHB/FYTTT1/TPR/LTV1/SRSF3/RBM8A/RANBP1/SRRM1/HNRNPA2B1	13
T05-C4	angiogenesis	25/342	469/17381	6.89e-06	0.0255648	0.000919	KDR/FLT1/ETS1/NRP2/APLNR/APELA/PLXNT1/IT1/TAL1/EGFL7/JAK1/CALCRL/HHEX/EPHB2/WASF2/ELK3/ITGB1/TEK/CDH13/SEMA3E/GPX1/VAV3/MMRN2/CD34/HMGB1	25
T09-C1	angiogenesis	26/148	469/17381	2.5e-14	6.61e-11	5.1e-11	EDN1/EFNB2/PRKCB/KDR/NPPB/ETS1/ENG/CALCRL/FLT1/MMRN2/VASH1/ITGA5/JAK1/PTPRB/CCL2/EGFL7/PTGS2/TEK/RASIP1/RAMP2/FOXC2/NPR1/LEPR/GATA2/TIE1/EPAS1	26
T09-C1	response to mechanical stimulus	13/148	210/17381	2.94e-08	7.77e-05	1e-05	EDN1/NPPB/SOST/COL3A1/ETS1/ENG/CCL2/SHANK3/PTGS2/SLC38A2/NFKB1/SLITRK6/BMP6	13
T09-C1	positive regulation of cell migration	17/148	442/17381	2.29e-07	0.000605	5.84e-05	EDN1/F2R/KDR/PLVAP/ETS1/FLT1/ITGA5/CXCL2/CCL2/LYN/PTGS2/TEK/CXCL1/FOXC2/RDX/CXCL3/IL1R1	17
T09-C1	endothelium development	9/148	119/17381	8.05e-07	0.00212822	0.000126	KDR/PECAM1/CDH5/ENG/NRG1/FOXC2/RDX/BMP6/GJA4	9
T09-C1	hemostasis	14/148	353/17381	1.98e-06	0.0052423	0.000253	EDN1/F2R/PRKCB/COL3A1/F2RL2/FLI1/TFPI/PROCR/LYN/TFPI2/MMRN1/GATA5/GATA2/THBD	14
T09-C1	response to peptide hormone	15/148	410/17381	2.28e-06	0.00602976	0.000255	EDN1/PRKCB/NPPB/TBC1D4/INPP5K/LRP6/ANXA1/CCL2/LYN/PTGS2/CRHBP/TEK/PTPRE/FOXC2/NFKB1	15
T09-C1	response to lipopolysaccharide	13/148	316/17381	3.14e-06	0.0083022	0.000308	EDN1/F2R/NPPB/CXCL2/CCL2/TFPI/LYN/PTGS2/CXCL1/NFKB1/CXCL3/THBD/BMP6	13
T09-C1	positive regulation of urine volume	4/148	13/17381	3.4e-06	0.00899307	0.000316	EDN1/NPPB/INPP5K/NPR1	4
T09-C1	regulation of renal system process	5/148	35/17381	1.11e-05	0.0292342	0.000761	EDN1/F2R/NPPB/INPP5K/NPR1	5
T09-C1	vascular endothelial growth factor receptor signaling pathway	7/148	92/17381	1.35e-05	0.0356382	0.000888	PRKCB/KDR/FLT1/MMRN2/ITGA5/CCL2/FOXC2	7
T09-C2	cell-substrate adhesion	55/763	316/17381	1.11e-18	5.43e-15	4.15e-15	COL3A1/SERPINE1/THBS1/COL1A1/CCDC80/SRC/CDK6/ITGAV/AXL/PARVA/ADAMTS9/TNFRSF12A/SMAD3/RSU1/ITGB1BP1/CDH13/CTGF/CORO1C/ADAM9/KDR/ACTN1/S100A10/MYADM/ITGA1/IQGAP1/VCL/FBLN1/LIMS1/PHLDB2/CIB1/EMP2/LAMC1/ROCK2/CYR61/ITGA2/ITGA5/CALR/NET1/CTTN/VAMP3/CDC42/FN1/RAB1A/PLAU/EDIL3/RHOA/ANGPT2/MACF1/ITGB1/FERMT2/RAC1/COL8A1/ARPC2/ITGA6/CD63	55
T09-C2	response to oxygen levels	57/763	371/17381	9.81e-17	4.78e-13	1.83e-13	NPPB/THBS1/COL1A1/CAPN2/SRC/PLAT/ETS1/CCL2/LMNA/LOXL2/MMP2/SMAD3/DDAH1/P4HB/NFE2L2/CTGF/EDN1/MYC/PSMC4/CAV1/PDGFRB/PSMT11/PSMC2/KCNMA1/ITGA2/PSMD2/PSMT1/EGLN3/TGFBR3/CDKN1A/EIF4EBP1/EPAS1/ANKRT1/HIGT1A/TGFB2/BMP2/PSMA5/PSMD6/PLAU/GNB1/PSMT12/PSMD8/PSMB2/PSMB7/ANGPT2/PSMB5/FOXO1/PSMC3/PSMB3/UBC/TGFBR2/PSMA7/TMBIM6/PSMB1/PSMB6/UBA52/HSP90B1	57
T09-C2	positive regulation of cell migration	61/763	442/17381	1.42e-15	6.93e-12	1.67e-12	SERPINE1/THBS1/COL1A1/SRC/SMURF2/ETS1/CCL2/ITGAV/GLIPR2/SMAD3/ITGB1BP1/CREB3/NFE2L2/CDH13/NRP2/ANO6/EDN1/FLT1/ANXA3/ADAM9/KDR/MYADM/PTP4A1/IQGAP1/CIB1/DAB2/PDGFRB/ROCK2/SPARC/CYR61/ITGA2/ITGA5/CALR/XBP1/CXCL14/SEMA5A/F2RL1/TGFB2/PDGFA/SWAP70/SPAG9/HBEGF/BMP2/FN1/PLAU/PODXL/BMP4/LGALS3/TGFBR1/RTN4/RHOA/SEMA3C/RAC1/BDKRB1/ITGA6/TMSB4X/HSPA5/TGFBR2/CCL7/CGA/PFN1	61
T09-C2	antigen processing and presentation of peptide antigen via MHC class I	27/763	94/17381	2.37e-15	1.16e-11	1.67e-12	ITGAV/SEC31A/PSMC4/SEC24D/PSMT11/SEC13/PSMC2/PSMD2/PSMT1/CALR/VAMP3/PSMA5/PSMD6/PSMT12/PSMD8/BCAP31/PSMB2/PSMB7/PDIA3/PSMB5/PSMC3/PSMB3/B2M/CANX/PSMA7/PSMB1/PSMB6	27
T09-C2	actin filament organization	53/763	352/17381	2.91e-15	1.42e-11	1.67e-12	SRC/LIMA1/MICAL2/ACTC1/SMAD3/ACTR3/ARPC1B/ITGB1BP1/ACTA1/CTGF/MYO1B/PDLIM3/ACTN1/S100A10/CAP1/MYADM/WASF1/FAT1/PHLDB2/VASP/EMP2/PLS3/ROCK2/WDR1/ARPC5/DPYSL3/TNFAIP1/SEMA5A/ARPC5L/SLIT2/F2RL1/CTTN/SWAP70/TPM2/CDC42/PAWR/ACTR2/TPM3/TGFBR1/ARPC3/RHOA/TPM4/RAC1/CFL1/ARPC2/PLEKHG2/EZR/TMSB4X/COBLL1/DSTN/HSP90B1/PFN1/TMSB10	53
T09-C2	angiogenesis	62/763	469/17381	6.36e-15	3.1e-11	2.63e-12	SERPINE1/TGFBI/NPPB/THBS1/EFNB2/ELK3/ETS1/CCL2/LOXL2/MMP2/ITGAV/PARVA/HANT1/ADAMTS9/TNFRSF12A/DDAH1/ITGB1BP1/NFE2L2/CDH13/NRP2/CTGF/EDN1/FLT1/HMGA2/ANXA3/KDR/RNH1/MYDGF/CAV1/TMEM2/SARS/CIB1/PDGFRB/EMP2/EPHA2/ROCK2/SPARC/CYR61/ITGA5/XBP1/MYH9/SEMA5A/EPAS1/MTDH/SLIT2/PDCL3/ANXA2/TGFB2/PDGFA/GATA2/CDC42/FN1/KLF5/BMP4/JAG1/TGFBR1/RHOA/ANGPT2/ITGB1/HEY1/COL8A1/TGFBR2	62
T09-C2	regulation of DNA-templated transcription in response to stress	29/763	119/17381	2.53e-14	1.23e-10	7.42e-12	PPP1R15A/NFE2L2/BAG3/PSMC4/PSMT11/PSMC2/PSMD2/PSMT1/EGLN3/EPAS1/RPS6KA3/HIGT1A/PSMA5/PSMD6/PSMT12/PSMD8/PSMB2/ATF4/PSMB7/PSMB5/PSMC3/PSMB3/UBC/HSPA5/PSMA7/TMBIM6/PSMB1/PSMB6/UBA52	29
T09-C2	tissue migration	42/763	269/17381	6.89e-13	3.35e-09	1.35e-10	THBS1/EFNB2/SRC/ACTA2/ETS1/LOXL2/GLIPR2/ACTC1/ADAMTS9/ZEB2/ITGB1BP1/ACTA1/NFE2L2/CDH13/NRP2/CORO1C/EDN1/ANXA3/ADAM9/KDR/CIB1/EMP2/EPHA2/ROCK2/SPARC/ITGA2/CALR/MYH9/SEMA5A/SLIT2/TGFB2/HBEGF/BMP4/TGFBR1/RTN4/RHOA/ANGPT2/MACF1/ITGB1/TMSB4X/TGFBR2/PFN1	42
T09-C2	SCF-dependent proteasomal ubiquitin-dependent protein catabolic process	20/763	72/17381	2e-11	9.73e-08	1.86e-09	PSMC4/PSMT11/PSMC2/PSMD2/PSMT1/WWTR1/PSMA5/PSMD6/PSMT12/PSMD8/PSMB2/PSMB7/PSMB5/PSMC3/PSMB3/UBC/PSMA7/PSMB1/PSMB6/UBA52	20
T09-C2	cell-cell signaling by wnt	56/763	483/17381	2.95e-11	1.44e-07	2.34e-09	COL1A1/SRC/SMURF2/TMEM88/SMAD3/ZEB2/TGFB1I1/BAMBI/MYC/PSMC4/PPP3CA/CAV1/SLC9A3R1/CPE/DAB2/PSMT11/DACT1/PSMC2/PSMD2/RAB5A/SULF2/PSMT1/WWTR1/CCNT1/RBMS3/PPP2CA/SNX3/CDC42/BMP2/PSMA5/DDX3X/PSMD6/GNB1/PSMT12/PSMD8/PSMB2/PSMB7/RHOA/MACF1/DKK3/FERMT2/MDFIC/FRZB/RAC1/PSMB5/FOXO1/PSMC3/PSMB3/UBC/VPS29/CALM1/PSMA7/PSMB1/PSMB6/UBA52/PFN1	56
T09-C2	regulation of morphogenesis of an epithelium	31/763	180/17381	5.81e-11	2.83e-07	4.24e-09	SMURF2/PSMC4/PHLDB2/DAB2/PSMT11/DACT1/ETV5/PSMC2/PSMD2/PSMT1/MAGET1/PDGFA/CDC42/PSMA5/PSMD6/PSMT12/PSMD8/PSMB2/BMP4/PSMB7/RHOA/RAC1/PSMB5/PSMC3/PSMB3/UBC/PSMA7/PSMB1/PSMB6/UBA52/PFN1	31
T09-C2	regulation of cellular amino acid metabolic process	18/763	61/17381	6.67e-11	3.25e-07	4.77e-09	PSMC4/PSMT11/PSMC2/PSMD2/PSMT1/PSMA5/PSMD6/PSMT12/PSMD8/PSMB2/PSMB7/NQO1/PSMB5/PSMC3/PSMB3/PSMA7/PSMB1/PSMB6	18
T09-C2	negative regulation of ubiquitin-protein ligase activity involved in mitotic cell cycle	19/763	71/17381	1.3e-10	6.33e-07	8.06e-09	PSMC4/PSMT11/PSMC2/PSMD2/PSMT1/PSMA5/PSMD6/PSMT12/PSMD8/PSMB2/PSMB7/PSMB5/PSMC3/PSMB3/UBC/PSMA7/PSMB1/PSMB6/UBA52	19
T09-C2	neutrophil mediated immunity	55/763	499/17381	3.06e-10	1.49e-06	1.65e-08	RAB31/ITGAV/DEGS1/ANO6/YPEL5/ANXA3/RAP1B/COTL1/CKAP4/CAP1/IQGAP1/VCL/CTSB/ATP6V1D/PSMT11/PSMC2/SURF4/WDR1/CD59/ARPC5/PSMD2/PSMT1/DNAJC3/METTL7A/MAGT1/F2RL1/ANXA2/PSMA5/DDX3X/PSMD6/PLAU/MME/PSMT12/VAPA/PGRMC1/CD47/ACTR2/LGALS3/PSMB7/VCP/RHOA/S100A11/RAC1/PPIA/PSMC3/CD58/ILF2/KPNB1/B2M/NDUFC2/PRDX6/CCT2/PSMB1/CD63/FTL	55
T09-C2	neutrophil activation	54/763	496/17381	7.01e-10	3.42e-06	3.21e-08	RAB31/ITGAV/DEGS1/ANO6/YPEL5/ANXA3/RAP1B/COTL1/CKAP4/CAP1/IQGAP1/VCL/CTSB/ATP6V1D/PSMT11/PSMC2/SURF4/CD59/ARPC5/PSMD2/PSMT1/DNAJC3/METTL7A/MAGT1/F2RL1/ANXA2/PSMA5/DDX3X/PSMD6/PLAU/MME/PSMT12/VAPA/PGRMC1/CD47/ACTR2/LGALS3/PSMB7/VCP/RHOA/S100A11/RAC1/PPIA/PSMC3/CD58/ILF2/KPNB1/B2M/NDUFC2/PRDX6/CCT2/PSMB1/CD63/FTL	54
T09-C2	negative regulation of G2/M transition of mitotic cell cycle	20/763	92/17381	2.33e-09	1.14e-05	8.42e-08	HMGA2/PSMC4/PSMT11/PSMC2/PSMD2/PSMT1/PSMA5/PSMD6/PSMT12/PSMD8/PSMB2/PSMB7/PSMB5/PSMC3/PSMB3/UBC/PSMA7/PSMB1/PSMB6/UBA52	20
T09-C2	regulation of binding	41/763	339/17381	4.1e-09	2e-05	1.37e-07	SRC/PHLDA2/HANT1/SMAD3/HERPUT1/ITGB1BP1/PLK2/BAMBI/HMGA2/EIF4A3/S100A10/PPP3CA/CAV1/DAB2/GTPBP4/DACT1/DPH3/ITGA2/MAPK8/TGFBR3/DHX9/ANXA2/SPAG9/CDC42/BMP2/EIF2S1/NFKBIA/BMP4/MSX1/TDG/TGFBR1/UBASH3B/NME1/HEY1/SLN/B2M/TMSB4X/HSPA5/EIF3C/TMBIM6/CALM2	41
T09-C2	negative regulation of transferase activity	43/763	369/17381	5.31e-09	2.59e-05	1.74e-07	CDKN2B/SRC/ERRFI1/FLRT2/ITGB1BP1/CORO1C/PSMC4/CAV1/GADD45A/CIB1/PSMT11/DUSP1/PSMC2/GNAQ/PSMD2/PSMT1/DNAJC3/WWTR1/CDKN1A/PPP2CA/GADD45B/PTPN1/PSMA5/PSMD6/UCHL1/DUSP3/PSMT12/PSMD8/ADAR/PSMB2/BMP4/PSMB7/UBASH3B/RGS4/PSMB5/PSMC3/PSMB3/DNAJA1/UBC/PSMA7/PSMB1/PSMB6/UBA52	43
T09-C2	regulation of mRNA stability	25/763	151/17381	9.65e-09	4.7e-05	2.99e-07	SAMD4A/PSMC4/TNPO1/PSMT11/PSMC2/PSMD2/PSMT1/DHX9/YBX3/PSMA5/PSMD6/PSMT12/PSMD8/PSMB2/PSMB7/YWHAZ/PSMB5/PSMC3/PSMB3/UBC/YWHAB/PSMA7/PSMB1/PSMB6/UBA52	25
T09-C2	regulation of actin filament organization	32/763	234/17381	1.13e-08	5.48e-05	3.41e-07	LIMA1/SMAD3/ACTR3/ARPC1B/ITGB1BP1/CTGF/S100A10/MYADM/WASF1/PHLDB2/VASP/ROCK2/WDR1/ARPC5/SEMA5A/ARPC5L/SLIT2/F2RL1/CTTN/SWAP70/CDC42/ACTR2/TGFBR1/ARPC3/RHOA/RAC1/CFL1/ARPC2/PLEKHG2/TMSB4X/DSTN/PFN1	32
T09-C2	protein folding	31/763	231/17381	2.98e-08	0.000145	8.34e-07	NPPB/P4HB/BAG3/P3H1/FKBP14/HSPH1/GNAI3/CDC37/CALR/HSPA14/FKBP2/EMC3/PDCL3/CCT5/DNAJB6/GNB1/PDIA4/PDIA6/LMAN1/VCP/FKBP7/PDIA3/PPIA/DNAJA1/B2M/UBC/HSPA5/CCT2/CANX/UBA52/HSP90B1	31
T09-C2	vesicle budding from membrane	18/763	91/17381	6.96e-08	0.000339	1.69e-06	SEC31A/S100A10/SEC24D/SEC13/CD59/MCFD2/SAR1A/ANXA2/SNX3/TMED2/RAB1A/VAPA/TMET10/TRAPPC4/LMAN1/INSIG1/TMED9/SEC16A	18
T09-C2	positive regulation of cellular protein localization	41/763	404/17381	5.49e-07	0.00267255	1.1e-05	SRC/CCL2/SMAD3/ITGB1BP1/BAG3/BAMBI/TRIM8/PPP3CA/IQGAP1/CIB1/DAB2/DACT1/EPHA2/PRNP/RER1/LEPROT/SULF2/MAPK8/SEMA5A/UGCG/ACSL3/CCT5/SH3GLB1/NPTN/CDC42/PSMD8/BCAP31/ICE1/BMP4/YWHAH/TGFBR1/PSMB7/YWHAQ/RTN4/RHOA/ITGB1/KIF5B/YWHAZ/EZR/YWHAB/CCT2	41
T09-C2	regulation of endocytosis	27/763	214/17381	8.05e-07	0.0039212	1.58e-05	SERPINE1/SRC/CCL2/ITGAV/AXL/PICALM/CDH13/ANO6/AAK1/LDLR/PPP3CA/CAV1/DAB2/RAB21/ITGA2/RAB5A/CALR/F2RL1/ANXA2/PTPN1/GATA2/SNX3/CD47/LGALS3/RAC1/B2M/CD63	27
T09-C2	viral life cycle	34/763	313/17381	1.11e-06	0.00541016	2.1e-05	EFNB2/CCL2/ITGAV/AXL/P4HB/CAV2/HMGA2/LDLR/TRIM8/SNF8/CAV1/CTSB/EPHA2/ROCK2/ITGA2/RAB5A/ITGA5/KPNA4/SNX3/CDC42/DDX3X/TFRC/RAB1A/SIVA1/VAPA/ADAR/VCP/ITGB1/PCSK5/PPIA/KPNB1/UBC/DDX5/UBA52	34
T09-C2	regulation of wound healing	21/763	143/17381	1.14e-06	0.00557652	2.14e-05	ANXA1/SERPINE1/THBS1/PLAT/CCL2/TNFRSF12A/SMAD3/NFE2L2/ANO6/EDN1/CAV1/PHLDB2/XBP1/FAM46A/F2RL1/ANXA2/PDGFA/HBEGF/PLAU/UBASH3B/TGFBR2	21
T09-C2	positive regulation of chemotaxis	20/763	132/17381	1.24e-06	0.0060503	2.29e-05	SERPINE1/THBS1/CCL2/SMAD3/CREB3/CDH13/ANO6/EDN1/KDR/PDGFRB/ITGA2/CALR/CXCL14/SEMA5A/SLIT2/F2RL1/SWAP70/RAC1/TMSB4X/CCL7	20
T09-C2	entry into host cell	20/763	134/17381	1.58e-06	0.00770692	2.79e-05	EFNB2/SRC/ITGAV/AXL/P4HB/CAV2/LDLR/TRIM8/CAV1/CTSB/EPHA2/ITGA2/ITGA5/SNX3/TFRC/SIVA1/ITGB1/PPIA/UBC/UBA52	20
T09-C2	entry into host	20/763	134/17381	1.58e-06	0.00770692	2.79e-05	EFNB2/SRC/ITGAV/AXL/P4HB/CAV2/LDLR/TRIM8/CAV1/CTSB/EPHA2/ITGA2/ITGA5/SNX3/TFRC/SIVA1/ITGB1/PPIA/UBC/UBA52	20
T09-C2	entry into cell of other organism involved in symbiotic interaction	20/763	134/17381	1.58e-06	0.00770692	2.79e-05	EFNB2/SRC/ITGAV/AXL/P4HB/CAV2/LDLR/TRIM8/CAV1/CTSB/EPHA2/ITGA2/ITGA5/SNX3/TFRC/SIVA1/ITGB1/PPIA/UBC/UBA52	20
T09-C2	entry into other organism involved in symbiotic interaction	20/763	134/17381	1.58e-06	0.00770692	2.79e-05	EFNB2/SRC/ITGAV/AXL/P4HB/CAV2/LDLR/TRIM8/CAV1/CTSB/EPHA2/ITGA2/ITGA5/SNX3/TFRC/SIVA1/ITGB1/PPIA/UBC/UBA52	20
T09-C2	embryo implantation	12/763	52/17381	1.92e-06	0.00935601	3.31e-05	IGFBP7/SMURF2/MMP2/TIMP1/VMP1/FBLN1/EMP2/ARHGDIB/CALR/PCSK5/TGFBR2/H3F3B	12
T09-C2	regulation of response to endoplasmic reticulum stress	14/763	74/17381	3.45e-06	0.0168065	5.51e-05	HERPUT1/CREB3/PPP1R15A/NFE2L2/UBE2J1/CAV1/DERL2/DNAJC3/XBP1/SERINC3/PTPN1/BCAP31/HSPA5/TMBIM6	14
T09-C2	regulation of catenin import into nucleus	8/763	24/17381	5.23e-06	0.0254572	7.88e-05	SMAD3/BAMBI/SLC9A3R1/DACT1/GNAQ/SULF2/WWTR1/SEMA5A	8
T09-C2	positive regulation of cellular component biogenesis	44/763	493/17381	6.64e-06	0.0323404	9.73e-05	SRC/FLRT2/SMAD3/ACTR3/ARPC1B/ITGB1BP1/DEF8/CTGF/ASAP1/EDN1/PSMC4/KDR/S100A10/WASF1/SNF8/CAV1/IQGAP1/LIMS1/PHLDB2/VASP/RHOC/PSMC2/ARPC5/DPYSL3/ARPC5L/CLIP1/F2RL1/NTRK2/CTTN/SH3GLB1/SWAP70/PIEZO1/CDC42/ACTR2/ICE1/TGFBR1/ARPC3/VCP/RHOA/RAC1/ARPC2/PSMC3/SEPT7/PFN1	44
T09-C2	response to corticosteroid	21/763	162/17381	8.66e-06	0.0422103	0.000125	ANXA1/COL1A1/IGFBP7/SRC/CCL2/ERRFI1/CTGF/EDN1/ANXA3/ADAM9/SPARC/DUSP1/CCNT1/CDKN1A/EIF4EBP1/ATP2B1/SLIT2/PAPPA/HEY1/FOXO1/MDK	21
T09-C3	muscle system process	60/388	448/17381	1.09e-29	4.3e-26	3.34e-26	NPPB/NPPA/MYL4/TNNT2/TNNI1/MYH6/ACTA2/MYL7/ACTC1/ACTA1/MYOCD/TNNC1/ACTN2/LMOT1/MEF2C/CTGF/MYL3/PPP1R12B/SORBS2/SLC8A1/MYBPC3/SMPX/MYOM1/MYL9/LMNA/IL6ST/CNN1/RYR2/PDLIM5/TPM2/ATP2A2/VIM/NKX2-5/MYOF/HRC/ROCK2/TTN/DAPK3/TPM1/PKP2/CALT1/ANXA6/CTNNA3/RCST1/VCL/CACNA1C/ASPH/EDN1/DYSF/CAMK2D/EDNRA/STAC/LMCT1/SMAD3/ARHGAP42/SLN/PDE4D/FLNA/ATP1A1/MYL6	60
T09-C3	muscle cell differentiation	50/388	403/17381	2.85e-23	1.12e-19	2.91e-20	NPPB/NPPA/MYH6/ACTC1/ACTA1/MYOCD/ACTN2/FLNC/NEBL/LMOT1/MEF2C/NEXN/LDB3/SORBS2/SLC8A1/MYBPC3/ANKRT1/MYLK3/MYOM1/LMNA/IGF2/SYNE1/SMYT1/PDLIM5/SMARCD3/ATP2A2/NKX2-5/EFNB2/ASB2/CAPN2/MYOF/RBM38/JAG1/BMP2/TTN/TPM1/FHOD3/WDR1/EHT1/KRT8/PLEKHO1/EDN1/RBM24/TANC1/BTG1/ZEB1/SORT1/NFATC2/NMRK2/QKI	50
T09-C3	cell-substrate adhesion	30/388	316/17381	2.55e-11	1.01e-07	1.86e-09	THBS1/ACTN2/COL1A1/CTGF/COL3A1/SERPINE1/CCDC80/CDK6/ACTN1/ACTN4/TNFRSF12A/EMP2/ITGAV/ADAMTS9/S100A10/FN1/CYR61/ROCK2/DAPK3/VCL/MYADM/MACF1/ADAM9/NRP1/BVES/PARVA/CDH13/CORO1C/SMAD3/FLNA	30
T09-C3	tissue migration	27/388	269/17381	7.36e-11	2.9e-07	5.13e-09	ACTA2/THBS1/ACTC1/ACTA1/EPPK1/SLIT2/EMP2/EFNB2/TGFB2/ADAMTS9/HBEGF/ROCK2/SPARC/BMPER/LOXL2/EDN1/MACF1/ADAM9/NRP1/ZEB2/CDH13/CORO1C/NRP2/BCAR1/SEMA5A/EPHA2/ATP5B	27
T09-C3	transmembrane receptor protein serine/threonine kinase signaling pathway	27/388	322/17381	4.03e-09	1.59e-05	2.25e-07	THBS1/MYOCD/COL3A1/CCL2/COL1A2/FBN1/RYR2/VIM/NKX2-5/TGFB2/LTBP1/CYR61/BMP2/BAMBI/DKK3/BMPER/ADAM9/FST/RBPMS/SMAD3/SMURF2/ZEB1/FBN2/PELO/UBC/CDKN2B/SPTBN1	27
T09-C3	platelet degranulation	16/388	128/17381	2.68e-08	0.000106	1.24e-06	THBS1/ACTN2/SERPINE1/IGF2/PCDH7/ACTN1/ACTN4/TGFB2/FN1/TTN/SPARC/VCL/WDR1/A2M/TIMP3/FLNA	16
T09-C3	regulation of actin filament organization	21/388	234/17381	7.02e-08	0.000277	2.79e-06	INPP5K/ACTN2/SYNPO2L/LMOT1/CTGF/SLIT2/LIMA1/S100A10/ROCK2/TPM1/FHOD3/WDR1/MYADM/NRP1/SPTAN1/SMAD3/SEMA5A/ACTR3/CFL1/SPTBN1/DSTN	21
T09-C3	response to oxygen levels	27/388	371/17381	7.91e-08	0.000312	3.11e-06	NPPB/NPPA/THBS1/MYOCD/COL1A1/CTGF/SLC8A1/ANKRT1/CCL2/LMNA/RYR2/ACTN4/DDAH1/TGFB2/CAPN2/CPEB4/BMP2/LOXL2/EDN1/PAM/PSMT1/EDNRA/SMAD3/EGLN3/PSMT11/UBC/HSP90B1	27
T09-C3	regulation of ATPase activity	11/388	73/17381	6.13e-07	0.00241649	1.9e-05	MYL4/TNNT2/MYH6/TNNC1/MYL3/MYBPC3/RYR2/TPM2/TPM1/DNAJB2/SLN	11
T09-C3	sarcoplasmic reticulum calcium ion transport	8/388	38/17381	1.56e-06	0.00615647	4.24e-05	SLC8A1/RYR2/ATP2A2/HRC/CACNA1C/CAMK2D/SLN/PDE4D	8
T09-C3	protein localization to plasma membrane	18/388	225/17381	3.21e-06	0.0126434	7.8e-05	INPP5K/ACTN2/PICALM/EMP2/S100A10/ROCK2/PKP2/RAB31/MYADM/MACF1/KIF13A/TNIK/EPHA2/KRT18/FLNA/ANXA2/KIF5B/SPTBN1	18
T09-C3	regulation of cardiac muscle cell action potential	7/388	33/17381	6.77e-06	0.0267066	0.000147	RYR2/ATP2A2/PKP2/CTNNA3/CACNA1C/CAMK2D/FLNA	7
T09-C4	gland development	17/92	422/17381	6.83e-11	1.53e-07	7.94e-08	VTN/SERPINA5/PROX1/ONECUT1/ONECUT2/SMAD3/SERPINF1/LRP5/FOXA1/CLDN1/TGFBR2/HNF1B/PDX1/HMOX1/ARG1/PROC/AREG	17
T09-C4	negative regulation of coagulation	Aug-92	54/17381	3.85e-10	8.61e-07	1.64e-07	VTN/FGB/SERPINF2/FGA/F2/HS3ST5/UBASH3B/PROC	8
T09-C4	response to steroid hormone	15/92	394/17381	2.2e-09	4.92e-06	7.48e-07	NR2F1/APOA2/SERPINF1/FOXO3/HNF4A/NR2F2/ATP2B1/FOXA1/CLDN1/NR5A2/TGFBR2/PDX1/NR4A2/ARG1/AREG	15
T09-C4	response to glucose	Sep-92	181/17381	4.88e-07	0.00109109	5.18e-05	APOA2/SERPINF1/FOXO3/HNF4A/LRP5/APOM/TGFBR2/HNF1B/PDX1	9
T09-C4	negative regulation of endopeptidase activity	Oct-92	250/17381	8.12e-07	0.00181553	7.26e-05	VTN/SERPINA1/SERPINA5/VIL1/SERPINF1/SERPINF2/AMBP/C5/SPINK1/SERPINA4	10
T09-C4	platelet degranulation	Jul-92	128/17381	5.19e-06	0.0116095	0.000285	SERPINA1/FGB/IGF2/SERPINF2/FGA/FN1/SERPINA4	7
T09-C4	regulation of cell-substrate adhesion	Aug-92	189/17381	7.2e-06	0.0160881	0.000366	VTN/FGB/ONECUT1/ONECUT2/SMAD3/FGA/FN1/GBP1	8
T09-C4	epithelial cell apoptotic process	Jun-92	91/17381	8.66e-06	0.0193654	0.000409	FGB/FOXO3/FGA/TGFBR2/PDX1/HMOX1	6
T09-C4	positive regulation of cell migration	Nov-92	442/17381	2.14e-05	0.047898	0.000888	VTN/PROX1/PTP4A1/ONECUT1/ONECUT2/SMAD3/VIL1/CGA/TGFBR2/FN1/CXCL1	11
T14-C1	angiogenesis	Sep-50	469/17381	6.58e-06	0.00768934	0.00638237	FLT1/ENG/EDN1/ESM1/RGCC/TIE1/CD34/NOTCH4/CALCRL	9
T14-C1	parturition	Mar-50	17/17381	1.48e-05	0.017293	0.00717686	EDN1/HPGD/CYP1A1	3
T14-C1	endothelium development	May-50	119/17381	2.29e-05	0.026748	0.00740053	CDH5/PECAM1/ENG/CD34/NOTCH4	5
T14-C2	extracellular matrix organization	28/167	335/17381	1.42e-18	3.92e-15	1.65e-15	COL3A1/COL1A1/LUM/TGFBI/THBS1/COL5A1/TIMP1/COL1A2/SERPINE1/ITGA1/COL6A3/ITGAV/LOX/COL5A2/LOXL2/CTGF/FBN1/MMP2/MFAP4/FN1/TNC/SPARC/CCDC80/ETS1/DCN/ITGB1/TNFRSF11B/DDR2	28
T14-C2	collagen metabolic process	13/167	125/17381	2.24e-10	6.2e-07	1.59e-07	COL3A1/COL1A1/COL5A1/CCL2/COL1A2/ERRFI1/COL6A3/COL5A2/CTGF/MMP2/MFAP4/PDGFRB/ITGB1	13
T14-C2	angiogenesis	22/167	469/17381	8.37e-10	2.31e-06	2.99e-07	TGFBI/THBS1/CCL2/SERPINE1/RAMP1/HAND2/ITGAV/HSPB1/TNFRSF12A/LOXL2/CTGF/MMP2/EPAS1/FN1/SPARC/ETS1/PDGFRB/VASH1/CAV1/DCN/ITGB1/SCG2	22
T14-C2	ameboidal-type cell migration	19/167	353/17381	1.36e-09	3.77e-06	4.18e-07	THBS1/ARID5B/TIMP1/ARHGDIB/HAND2/BMPR2/HSPB1/LOXL2/ADAM9/SPARC/ETS1/VASH1/TNS1/DCN/ITGB1/SCG2/DDR2/TMSB4X/PFN1	19
T14-C2	muscle system process	21/167	448/17381	2.12e-09	5.85e-06	5.05e-07	TNNI1/MYL3/PLN/MYH7/ACTC1/TNNC1/MYL4/ACTA2/ITGA1/ERRFI1/HAND2/LMOT1/MYL9/CTGF/VIM/GUCY1A3/CAV1/SLN/CALT1/MYL12B/MYL6	21
T14-C2	actin-myosin filament sliding	8/167	39/17381	2.93e-09	8.1e-06	5.24e-07	TNNI1/MYL3/MYH7/ACTC1/TNNC1/MYL4/VIM/MYL6	8
T14-C2	positive regulation of locomotion	21/167	490/17381	1.03e-08	2.84e-05	1.47e-06	COL1A1/THBS1/CCL2/SERPINE1/ITGAV/BMPR2/HSPB1/DAB2/ADAM9/FN1/CAV2/SPARC/CXCL14/ETS1/PDGFRB/SCG2/DDR2/CCL7/TMSB4X/BDKRB1/PFN1	21
T14-C2	cell-substrate adhesion	16/167	316/17381	6.85e-08	0.000189	7.73e-06	COL3A1/COL1A1/THBS1/SERPINE1/ITGA1/ITGAV/TNFRSF12A/CTGF/ADAM9/FN1/CCDC80/EDIL3/BCL6/ITGB1/ARPC2/CD63	16
T14-C2	platelet degranulation	10/167	128/17381	4.38e-07	0.00121027	4.09e-05	THBS1/TIMP1/SERPINE1/IGF2/FN1/SPARC/MAGED2/TMSB4X/SYTL4/CD63	10
T14-C2	response to corticosteroid	11/167	162/17381	4.74e-07	0.00130782	4.23e-05	COL1A1/IGFBP7/CCL2/ERRFI1/ANXA1/CTGF/ADAM9/SPARC/CDKN1A/PAPPA/MDK	11
T14-C2	positive regulation of chemotaxis	10/167	132/17381	5.83e-07	0.00161099	4.81e-05	THBS1/CCL2/SERPINE1/BMPR2/HSPB1/CXCL14/PDGFRB/SCG2/CCL7/TMSB4X	10
T14-C2	cellular response to transforming growth factor beta stimulus	12/167	221/17381	1.54e-06	0.0042507	0.0001	COL3A1/COL1A1/THBS1/CCL2/COL1A2/ANKRT1/DAB2/FBN1/ADAM9/CAV2/CAV1/CDKN2B	12
T14-C2	negative regulation of endothelial cell proliferation	6/167	40/17381	2.11e-06	0.0058162	0.000122	THBS1/CAV2/SPARC/VASH1/CAV1/SCG2	6
T14-C2	regulation of ATPase activity	7/167	73/17381	6.37e-06	0.0176051	0.000268	MYL3/PLN/TNNC1/MYL4/SLN/TMSB4X/PFN1	7
T14-C2	female pregnancy	10/167	190/17381	1.54e-05	0.0425549	0.000542	IGFBP7/CCL2/TIMP1/ARHGDIB/JUNB/BMPR2/MMP2/ETS1/MAGED2/PAPPA	10
T14-C3	ATP metabolic process	73/377	266/17381	3.31e-60	1.14e-56	9.93e-57	MYH7/MYH6/ENO3/COX6A2/ATP1B1/PFKP/GAPDH/COX7B/PPARGC1A/PRKAG2/ATP5D/ATP5G1/COX5A/LDHA/NDUFS7/SDHA/CHCHT10/ATP5L2/UQCRC1/UQCRQ/NDUFS2/ALDOA/ATP5G3/NDUFA8/COX8A/UQCRFS1/GPI/NDUFV1/COX6C/CYC1/COX5B/ATP5O/ATP5EP2/COX6B1/NDUFB2/NDUFB9/NDUFB10/NDUFA3/NDUFA1/ATP5H/ATP5J/UQCRB/NDUFAB1/ATP5B/NDUFV3/ATP5E/NDUFA4/NDUFA12/UQCRH/COX4I1/NDUFS5/NDUFS8/ATP5L/UQCR11/TPI1/COX7C/COX6A1/NDUFC1/NDUFA11/ATP5F1/NDUFB3/…	73
T14-C3	hydrogen ion transmembrane transport	36/377	106/17381	1.56e-33	5.39e-30	2.61e-31	COX6A2/COX7B/ATP5D/ATP5G1/COX5A/ATP5L2/UQCRC1/UQCRQ/ATP5G3/COX8A/UQCRFS1/COX6C/CYC1/COX5B/ATP5O/ATP5EP2/COX6B1/ATP5H/ATP5J/UQCRB/ATP5B/ATP5E/NDUFA4/UQCRH/COX7A2/COX4I1/ATP5L/UQCR11/COX7C/COX6A1/ATP5F1/ATP5I/ATP5C1/UQCR10/UQCRHL/ATP5J2	36
T14-C3	muscle system process	63/377	448/17381	3.56e-33	1.23e-29	5.62e-31	CSRP3/TNNI1/MYL3/TNNT2/MYL4/NPPA/PLN/MYH7/MYL7/MYH6/ACTC1/ACTN2/TNNC1/SMPX/MYBPC3/CRYAB/SORBS2/SLC8A1/PPP1R12B/MYOM1/MYL9/MEF2C/HAND2/HRC/PDLIM5/CNN1/MYL2/LMOT1/NKX2-5/SNTA1/RYR2/CTGF/ATP1B1/MEF2A/MYOCD/MB/TTN/TPM1/TCAP/ACTA1/GUCY1A3/TRDN/TMOT1/VIM/LMOD2/GATA4/HEY2/PKP2/CKMT2/PPARGC1A/CACNA1C/CTNNA3/ATP2A2/GAMT/RCST1/ALDOA/ATP1A1/MYL12A/ASPH/TPM2/NDUFS6/ENO1/MYL6	63
T14-C3	striated muscle cell development	35/377	154/17381	6.36e-26	2.2e-22	8.3e-24	CSRP3/NPPA/MYH6/ACTC1/ACTN2/MYOZ2/MYBPC3/FHL2/LDB3/SORBS2/NEBL/SLC8A1/NEXN/MYOM1/ANKRT1/FLNC/MEF2C/PDLIM5/MYL2/LMOT1/NKX2-5/MEF2A/TTN/TPM1/TCAP/CFL2/ACTA1/TMOT1/MYLK3/LMOD2/GATA4/HEY2/LRRC10/HDAC9/PRKAR1A	35
T14-C3	NADH dehydrogenase complex assembly	21/377	58/17381	1.06e-20	3.67e-17	7.6e-19	NDUFAF3/NDUFS7/NDUFS2/NDUFA8/NDUFV1/NDUFB2/NDUFB9/NDUFB10/NDUFA3/NDUFA1/NDUFAB1/NDUFV3/NDUFA12/NDUFS5/NDUFS8/NDUFC1/NDUFA11/NDUFB3/NDUFS6/NDUFB1/NDUFA6	21
T14-C3	mitochondrial respiratory chain complex I assembly	21/377	58/17381	1.06e-20	3.67e-17	7.6e-19	NDUFAF3/NDUFS7/NDUFS2/NDUFA8/NDUFV1/NDUFB2/NDUFB9/NDUFB10/NDUFA3/NDUFA1/NDUFAB1/NDUFV3/NDUFA12/NDUFS5/NDUFS8/NDUFC1/NDUFA11/NDUFB3/NDUFS6/NDUFB1/NDUFA6	21
T14-C3	mitochondrial respiratory chain complex I biogenesis	21/377	58/17381	1.06e-20	3.67e-17	7.6e-19	NDUFAF3/NDUFS7/NDUFS2/NDUFA8/NDUFV1/NDUFB2/NDUFB9/NDUFB10/NDUFA3/NDUFA1/NDUFAB1/NDUFV3/NDUFA12/NDUFS5/NDUFS8/NDUFC1/NDUFA11/NDUFB3/NDUFS6/NDUFB1/NDUFA6	21
T14-C3	regulation of ATPase activity	15/377	73/17381	3.89e-11	1.34e-07	1.36e-09	MYL3/TNNT2/MYL4/PLN/MYH6/TNNC1/MYBPC3/RYR2/ATP1B1/TPM1/ATP1B2/DNAJB4/GABARAPL2/TPM2/ATPIF1	15
T14-C3	response to muscle stretch	9/377	19/17381	7.37e-11	2.54e-07	2.43e-09	CSRP3/NPPA/SLC8A1/ANKRT1/RYR2/TTN/TCAP/JUN/GPI	9
T14-C3	ATP hydrolysis coupled cation transmembrane transport	13/377	57/17381	1.98e-10	6.83e-07	6.38e-09	ATP5D/ATP5G1/ATP2A2/ATP5L2/ATP5G3/ATP5O/ATP5EP2/ATP5H/ATP5B/ATP5E/ATP5L/ATP5F1/ATP5C1	13
T14-C3	ATP hydrolysis coupled ion transmembrane transport	13/377	69/17381	2.47e-09	8.52e-06	7.26e-08	ATP5D/ATP5G1/ATP2A2/ATP5L2/ATP5G3/ATP5O/ATP5EP2/ATP5H/ATP5B/ATP5E/ATP5L/ATP5F1/ATP5C1	13
T14-C3	cell communication by electrical coupling	9/377	28/17381	4.64e-09	1.6e-05	1.34e-07	SLC8A1/HRC/RYR2/ATP1B1/TRDN/PKP2/CACNA1C/ATP1B2/ATP1A1	9
T14-C3	gluconeogenesis	12/377	81/17381	1.68e-07	0.000578	4.49e-06	ENO3/ATF3/GAPDH/MDH1/PPARGC1A/GOT1/ALDOA/GPI/SLC25A11/MDH2/TPI1/ENO1	12
T14-C4	muscle system process	80/512	448/17381	5.47e-40	2.29e-36	1.81e-36	CSRP3/ACTN2/MYBPC3/SORBS2/TNNI1/PLN/MYL3/NPPA/MYOM1/TNNT2/MYL4/SLC8A1/MYH7/TNNC1/MYH6/MYL7/ACTC1/SMPX/PPP1R12B/RYR2/MEF2C/CRYAB/HAND2/MYL9/PDLIM5/CTGF/MYOCD/SNTA1/HRC/NKX2-5/LMOT1/MEF2A/CNN1/ATP1B1/MYL2/CACNA1C/PKP2/GUCY1A3/ATP2A2/GATA4/TRDN/MB/PPARGC1A/TCAP/TMOT1/LMOD2/ATP1A1/DMD/VIM/ACTA1/HCN4/CTNNA3/TTN/TPM1/ANXA6/OBSL1/KCNH2/MLIP/CKMT2/HEY2/RNF207/TPM2/RCST1/AKAP6/CACNB2/LMNA/AKAP13/CAMK2D/AS…	80
T14-C4	striated muscle cell development	46/512	154/17381	1.2e-33	5.01e-30	1.32e-30	CSRP3/ACTN2/LDB3/MYBPC3/SORBS2/NPPA/MYOM1/SLC8A1/MYOZ2/MYH6/ACTC1/FLNC/NEBL/NEXN/FHL2/MEF2C/PDLIM5/NKX2-5/ANKRT1/LMOT1/MEF2A/MYL2/MYLK3/CFL2/GATA4/OBSCN/TCAP/TMOT1/LMOD2/DMD/ACTA1/TTN/TPM1/HDAC9/OBSL1/FHOD3/HEY2/AKAP6/LRRC10/LMNA/AKAP13/HOMER1/PRKAR1A/PROX1/SGCB/CAV2	46
T14-C4	striated muscle tissue development	63/512	369/17381	2.52e-30	1.06e-26	1.67e-27	CSRP3/ACTN2/MYBPC3/SORBS2/TNNI1/PLN/MYL3/NPPA/MYOM1/TNNT2/SLC8A1/MYH7/TNNC1/MYH6/ACTC1/SMYT1/NEBL/RYR2/NEXN/FHL2/MEF2C/BMP5/PDLIM5/MYOCD/SVIL/NKX2-5/ANKRT1/ASB2/MEF2A/MYL2/MYLK3/CFL2/ATF3/PKP2/GATA4/TCAP/ACTA1/BVES/TTN/TPM1/JPH2/HDAC9/OBSL1/GPC1/S1PR1/FHOD3/HEY2/BMP7/WNT5A/AKAP6/LRRC10/TBX5/LMNA/AKAP13/HOMER1/ERBB4/PRKAR1A/TENM4/PROX1/MEF2D/SGCB/CAV2/MYL6	63
T14-C4	generation of precursor metabolites and energy	61/512	455/17381	1.47e-23	6.17e-20	2.7e-21	ENO3/COX6A2/SLC25A4/IDH2/PFKP/PPP1R1A/SDHA/PYGB/PPARGC1A/NNT/PYGM/GYG1/NDUFV1/PPP1R3A/UGP2/PRKAG2/PPP1R3C/ETFB/GPI/GAPDH/HK1/FH/ASPH/CHCHT10/SUCLG1/ATP5D/IRS1/MDH1/UQCRC1/CIST1/NDUFS2/GYS1/NDUFS1/PFKM/COX5A/LDHA/UQCRFS1/ATP5B/PDHA1/NDUFA8/CS/COX7B/DLD/CYCS/AKR1B1/SDHB/COX8A/ALDOA/NDUFA1/NDUFS6/UQCRQ/COX6C/GNAS/NDUFB9/ATP5C1/COX5B/MDH2/COX6B1/NDUFB1/UBC/COX4I1	61
T14-C4	hydrogen ion transmembrane transport	22/512	106/17381	4.16e-13	1.74e-09	2.33e-11	COX6A2/NNT/ATP5D/UQCRC1/COX5A/UQCRFS1/ATP5B/COX7B/ATP5G1/ATP5F1/ATP5G3/ATP5EP2/COX8A/ATP5A1/UQCRQ/COX6C/ATP5C1/COX5B/COX6B1/ATP5J/COX4I1/ATP5E	22
T14-C4	response to muscle stretch	10/512	19/17381	3.28e-11	1.38e-07	1.48e-09	CSRP3/NPPA/SLC8A1/RYR2/ANKRT1/TCAP/DMD/TTN/JUN/GPI	10
T14-C4	regulation of ATPase activity	15/512	73/17381	2.69e-09	1.13e-05	9.34e-08	MYBPC3/PLN/MYL3/TNNT2/MYL4/TNNC1/MYH6/RYR2/ATP1B1/TPM1/ATP1B2/TPM2/DNAJB4/DNAJB2/GABARAPL2	15
T14-C4	sarcoplasmic reticulum calcium ion transport	10/512	38/17381	1.01e-07	0.000425	2.98e-06	PLN/SLC8A1/RYR2/HRC/CACNA1C/ATP2A2/TRDN/DMD/AKAP6/CAMK2D	10
T14-C4	muscle cell proliferation	22/512	199/17381	1.06e-07	0.000446	3.08e-06	MEF2C/MYOCD/NKX2-5/CNN1/TGM2/THBS1/ANGPT1/PPARGC1A/TRIB1/TPM1/JUN/FOXP1/HBEGF/S1PR1/HEY2/NDRG2/TBX5/PDGFD/ERBB4/PRKAR1A/TENM4/AKR1B1	22
T14-C4	ATP hydrolysis coupled cation transmembrane transport	11/512	57/17381	7.05e-07	0.00295245	1.62e-05	ATP2A2/ATP5D/ATP5B/ATP5G1/ATP5F1/ATP5G3/ATP2B4/ATP5EP2/ATP5A1/ATP5C1/ATP5E	11
T14-C4	ATP hydrolysis coupled ion transmembrane transport	11/512	69/17381	5.06e-06	0.0212149	9.58e-05	ATP2A2/ATP5D/ATP5B/ATP5G1/ATP5F1/ATP5G3/ATP2B4/ATP5EP2/ATP5A1/ATP5C1/ATP5E	11
T14-C4	regulation of calcineurin-mediated signaling	6/512	17/17381	5.96e-06	0.0249462	0.000109	RCAN1/PRNP/AKAP6/RCAN2/SPPL3/ATP2B4	6
T14-C5	platelet degranulation	Sep-52	128/17381	1.35e-10	2.25e-07	7.92e-08	FGB/SERPINA1/IGF2/APOA1/FGG/AHSG/SERPINA4/TF/ORM1	9
T14-C5	negative regulation of endopeptidase activity	Nov-52	250/17381	1.57e-10	2.62e-07	7.92e-08	SERPINA1/AMBP/SPINK1/VTN/ITIH2/SERPINA5/FABP1/AGT/AHSG/SERPINA6/SERPINA4	11
T14-C5	macromolecular complex remodeling	Apr-52	28/17381	1.38e-06	0.00230379	0.000162	APOA1/AGT/AGTR1/APOC3	4
T14-C5	protein-lipid complex remodeling	Apr-52	28/17381	1.38e-06	0.00230379	0.000162	APOA1/AGT/AGTR1/APOC3	4
T14-C5	plasma lipoprotein particle remodeling	Apr-52	28/17381	1.38e-06	0.00230379	0.000162	APOA1/AGT/AGTR1/APOC3	4
T14-C5	regulation of cholesterol esterification	Mar-52	11/17381	4.1e-06	0.00682654	0.000438	APOA1/AGT/AGTR1	3
T14-C5	cellular response to interleukin-1	May-52	92/17381	7.95e-06	0.0132462	0.000703	FGB/FGG/SOX9/CX3CL1/CXCL8	5
T14-C5	regulation of lipid transport	May-52	109/17381	1.82e-05	0.0302861	0.00118642	APOA1/SPP1/AGT/AGTR1/APOC3	5
T14-C5	second-messenger-mediated signaling	Jul-52	300/17381	2.93e-05	0.0487574	0.00171661	SPINK1/AGT/SOX9/AGTR1/CXCL8/CXCL11/UCN2	7

## Sheet: KEGG
SubID	ID	Description	GeneRatio	BgRatio	pvalue	p.adjust	qvalue	geneID	Count
T02-C1	hsa03010	Ribosome	59/210	153/7469	9.09237e-54	2.16398e-51	2.13431e-51	51187/6210/6204/6230/6158/9045/6144/6146/6193/4736/6152/6234/6154/6141/6217/6133/6130/6228/6136/6227/9349/6147/6189/6218/6233/6170/6125/6124/6143/6167/6207/6135/6235/6187/6161/6181/6209/6229/6205/6157/6138/6175/6206/23521/6188/6155/6171/6160/6194/6129/6202/6224/6232/6164/6222/6168/6142/6176/6223	59
T02-C1	hsa05230	Central carbon metabolism in cancer	9/210	65/7469	7.54042e-05	0.00897311	0.00885008	6513/5163/3099/9123/3417/5291/5156/5315/3939	9
T02-C1	hsa04066	HIF-1 signaling pathway	10/210	100/7469	0.000474599	0.0352607	0.0347773	6513/5163/3099/2026/5291/285/5230/3939/6194/2023	10
T02-C1	hsa00010	Glycolysis / Gluconeogenesis	8/210	68/7469	0.000592617	0.0352607	0.0347773	5236/3099/2026/224/5315/5230/3939/2023	8
T02-C2	hsa03010	Ribosome	55/148	153/7469	1.24426e-57	2.33922e-55	2.26587e-55	6136/6227/4736/6218/6146/6217/9045/6233/6207/6135/6235/6130/6170/6143/6147/6206/6181/6205/6193/6188/23521/6234/6167/9349/6141/6157/6194/6154/6187/6160/6229/6138/6129/6209/6202/6155/6189/6232/6175/7311/6171/6224/6164/6222/11224/6142/6132/6176/6168/6124/6152/6158/6208/6223/6133	55
T05-C1	hsa03040	Spliceosome	29/215	134/7469	4.76703e-18	1.04398e-15	9.98568e-16	11157/6432/4116/55110/144983/10772/23658/51503/6627/6434/6430/6636/22985/55660/23350/4670/6634/6632/27258/220988/51729/6428/58517/3192/6637/6635/3183/3178/6633	29
T05-C1	hsa04110	Cell cycle	17/215	124/7469	7.70134e-08	8.43297e-06	8.06614e-06	983/5111/3065/4085/23594/8243/4173/1111/990/10926/9184/3066/891/5591/9232/51529/7531	17
T05-C1	hsa03013	RNA transport	14/215	171/7469	0.000392705	0.0274592	0.0262648	55916/4116/55110/51808/5411/7341/65109/22985/26019/10921/1983/7329/10250/5901	14
T05-C1	hsa03030	DNA replication	6/215	36/7469	0.000501539	0.0274592	0.0262648	5111/10714/4173/54107/79621/6742	6
T05-C2	hsa03040	Spliceosome	32/301	134/7469	9.19745e-17	2.30856e-14	2.07185e-14	55119/11325/27339/6426/9879/10189/6432/6430/6434/6626/22985/23350/58517/6625/1655/3192/6428/29896/10772/57187/4670/9984/6431/10915/220988/6427/6429/23020/1665/10992/23451/3178	32
T05-C2	hsa03030	DNA replication	10/301	36/7469	9.73796e-07	0.000122211	0.00010968	4176/4173/4172/4175/5426/4171/1763/5111/2237/5422	10
T05-C2	hsa03013	RNA transport	20/301	171/7469	1.60176e-05	0.00134014	0.00120272	55916/7514/5411/5903/10189/22985/1981/8662/57187/8672/9984/65109/8661/10460/23636/80336/7175/26019/1979/9669	20
T05-C2	hsa04141	Protein processing in endoplasmic reticulum	19/301	165/7469	3.26139e-05	0.00204652	0.00183668	581/6238/23193/9601/54431/5887/5589/10808/3309/55757/5602/10299/821/7841/10970/7186/7184/3320/3326	19
T05-C2	hsa05222	Small cell lung cancer	13/301	93/7469	8.11489e-05	0.00407368	0.00365597	284217/1288/1287/581/2335/1282/6256/3912/3911/595/1871/5747/7186	13
T05-C2	hsa04110	Cell cycle	15/301	124/7469	0.000127016	0.0053135	0.00476867	4176/8243/4173/4172/595/1871/1387/2033/4175/23594/990/1111/5591/4171/5111	15
T05-C2	hsa03015	mRNA surveillance pathway	12/301	91/7469	0.000267032	0.00957501	0.00859322	55916/5411/8106/10189/22985/23049/65109/26528/5529/80336/26019/11052	12
T05-C2	hsa04550	Signaling pathways regulating pluripotency of stem cells	15/301	139/7469	0.000450686	0.0141403	0.0126904	7855/3397/3400/55183/93/3670/2260/8322/2261/6926/6929/3398/4093/56916/3977	15
T05-C2	hsa04520	Adherens junction	10/301	72/7469	0.000567227	0.0146667	0.0131628	2260/5792/60/1387/2033/6934/1500/999/71/8826	10
T05-C2	hsa05216	Thyroid cancer	7/301	37/7469	0.000584331	0.0146667	0.0131628	581/7170/6256/595/6934/999/7175	7
T05-C3	hsa03040	Spliceosome	24/150	134/7469	9.08791e-17	1.39045e-14	1.31057e-14	11157/6432/9879/22985/988/6434/4116/144983/10772/6430/6634/6636/6632/23350/4670/51729/220988/6428/23451/3192/6637/6635/3178/6633	24
T05-C3	hsa04110	Cell cycle	16/150	124/7469	2.6555e-09	2.03145e-07	1.91475e-07	5111/23594/990/3065/4173/983/9184/8243/4085/4176/4175/8317/10926/891/9126/9232	16
T05-C3	hsa03030	DNA replication	8/150	36/7469	4.12555e-07	2.10403e-05	1.98316e-05	5111/10714/4173/4176/4175/5557/6119/6742	8
T05-C3	hsa03430	Mismatch repair	5/150	23/7469	7.67825e-05	0.00281465	0.00265296	5111/10714/6119/2956/6742	5
T05-C3	hsa03460	Fanconi anemia pathway	7/150	54/7469	9.19821e-05	0.00281465	0.00265296	675/7398/55215/29089/6119/641/2187	7
T05-C3	hsa03440	Homologous recombination	5/150	41/7469	0.00127853	0.0299325	0.028213	675/10714/6119/641/6742	5
T05-C3	hsa05322	Systemic lupus erythematosus	9/150	133/7469	0.00136946	0.0299325	0.028213	55506/94239/440093/2904/6634/6632/6741/3015/3021	9
T05-C3	hsa03013	RNA transport	10/150	171/7469	0.00225299	0.0430885	0.0406132	55916/22985/4116/7341/51367/51808/1983/5411/10250/5901	10
T05-C4	hsa03040	Spliceosome	13/177	134/7469	1.55611e-05	0.00331451	0.00321049	9879/51503/6430/11157/10286/55110/23350/27258/4670/220988/6632/6428/9939	13
T09-C1	hsa04668	TNF signaling pathway	9/74	110/7469	1.16627e-06	0.000207596	0.000163277	1906/9586/2920/6347/5743/2919/4790/2921/8809	9
T09-C1	hsa04064	NF-kappa B signaling pathway	8/74	95/7469	3.85015e-06	0.000342663	0.000269511	5579/2920/4067/5743/4790/5971/695/3554	8
T09-C1	hsa05418	Fluid shear stress and atherosclerosis	9/74	139/7469	8.18361e-06	0.000485561	0.000381902	1906/3791/5175/1003/6347/4790/7056/3554/91860	9
T09-C1	hsa05167	Kaposi sarcoma-associated herpesvirus infection	9/74	186/7469	8.30659e-05	0.00369643	0.00290731	3133/3716/2920/4067/5743/2919/4790/2921/91860	9
T09-C1	hsa04621	NOD-like receptor signaling pathway	8/74	168/7469	0.000236372	0.00841486	0.00661843	115361/3716/2920/6347/22861/2919/4790/2921	8
T09-C1	hsa04657	IL-17 signaling pathway	6/74	93/7469	0.000297137	0.00867652	0.00682423	2920/6347/5743/2919/4790/2921	6
T09-C1	hsa05163	Human cytomegalovirus infection	9/74	225/7469	0.000350222	0.00867652	0.00682423	5579/9586/3133/3716/6347/5743/4790/3554/91860	9
T09-C1	hsa04933	AGE-RAGE signaling pathway in diabetic complications	6/74	99/7469	0.000416838	0.00867652	0.00682423	1906/5579/1281/6347/4790/7056	6
T09-C1	hsa04014	Ras signaling pathway	9/74	232/7469	0.0004387	0.00867652	0.00682423	5579/3791/2113/2321/23179/7010/9771/4790/91860	9
T09-C1	hsa04015	Rap1 signaling pathway	8/74	206/7469	0.000923394	0.0164364	0.0129275	2149/5579/3791/2321/7010/64411/9771/91860	8
T09-C1	hsa04610	Complement and coagulation cascades	5/74	79/7469	0.0010616	0.0171786	0.0135112	2149/2151/7035/10544/7056	5
T09-C1	hsa05134	Legionellosis	4/74	55/7469	0.00206722	0.0284475	0.0223745	2920/2919/4790/2921	4
T09-C1	hsa05202	Transcriptional misregulation in cancer	7/74	186/7469	0.0023363	0.0284475	0.0223745	862/2313/2321/2078/64332/4790/4066	7
T09-C1	hsa04151	PI3K-Akt signaling pathway	10/74	354/7469	0.00240808	0.0284475	0.0223745	2149/3791/9586/6446/2321/3678/3716/7010/3680/4790	10
T09-C1	hsa05146	Amoebiasis	5/74	96/7469	0.00252792	0.0284475	0.0223745	5579/1281/2919/4790/3554	5
T09-C1	hsa04062	Chemokine signaling pathway	7/74	189/7469	0.00255708	0.0284475	0.0223745	5579/2920/6347/4067/2919/4790/2921	7
T09-C1	hsa04066	HIF-1 signaling pathway	5/74	100/7469	0.00301996	0.0316208	0.0248703	1906/5579/2321/7010/4790	5
T09-C1	hsa04931	Insulin resistance	5/74	107/7469	0.00404239	0.0399747	0.0314408	5579/9586/9882/11000/4790	5
T09-C1	hsa04662	B cell receptor signaling pathway	4/74	71/7469	0.0052291	0.0489884	0.0385302	5579/4067/4790/695	4
T09-C2	hsa04141	Protein processing in endoplasmic reticulum	38/404	165/7469	8.45262e-15	2.2484e-12	1.66383e-12	824/9709/5034/23645/4780/22872/23471/10970/51465/9871/51009/6184/6396/10808/5599/5611/811/7494/56681/6746/1965/9601/10134/10130/468/3998/10952/7415/6747/6238/2923/6185/3301/1603/3309/821/7095/7184	38
T09-C2	hsa03050	Proteasome	19/404	45/7469	3.72601e-13	4.9556e-11	3.66718e-11	5704/11047/5717/5701/5708/5707/5686/9861/5718/5714/5690/5695/5693/5702/5691/5688/5689/5694/51371	19
T09-C2	hsa04510	Focal adhesion	39/404	199/7469	9.71325e-13	8.61242e-11	6.37326e-11	7057/1277/824/6714/3371/2318/3685/55742/1278/1293/858/2321/5908/3791/87/857/3672/7414/7408/5159/3915/9475/3673/394/2317/3678/5599/595/5154/998/2335/387/3688/5879/3655/103910/330/60/10627	39
T09-C2	hsa05100	Bacterial invasion of epithelial cells	21/404	74/7469	1.58288e-10	1.05261e-08	7.78942e-09	6714/10095/858/1212/8936/857/7414/10092/3678/55752/81873/2017/998/2335/1211/10094/387/3688/5879/10109/60	21
T09-C2	hsa04810	Regulation of actin cytoskeleton	36/404	213/7469	6.23275e-10	3.31582e-08	2.45373e-08	6714/3685/10095/55970/87/23365/8936/81624/3672/8826/7414/5159/9475/3673/10092/3678/4627/81873/5154/998/2335/10094/387/3688/5879/623/1072/10109/3655/7430/103910/7114/60/10627/4628/5216	36
T09-C2	hsa05130	Pathogenic Escherichia coli infection	17/404	55/7469	2.12583e-09	9.42451e-08	6.97421e-08	84617/10095/9475/10092/81873/2017/998/10971/10094/387/3688/7534/10109/7430/60/7846/3875	17
T09-C2	hsa05131	Shigellosis	18/404	65/7469	5.11619e-09	1.94415e-07	1.43869e-07	6714/10095/8936/7414/9475/10092/3678/5599/81873/2017/998/4792/10094/3688/5879/10109/60/5216	18
T09-C2	hsa05205	Proteoglycans in cancer	33/404	201/7469	7.13603e-09	2.37273e-07	1.75584e-07	4060/3481/7057/6714/2318/4313/3685/858/4609/3791/23365/857/8826/9475/3673/2317/3678/595/1026/2017/7042/998/1839/2335/5328/6383/387/3688/5879/7430/60/1655/967	33
T09-C2	hsa04151	PI3K-Akt signaling pathway	44/404	354/7469	1.3611e-07	4.0228e-06	2.9769e-06	3481/7057/1277/3371/1021/3685/1278/1293/10488/55970/2321/4609/3791/3672/5159/3915/1969/5516/3673/4170/3678/11140/9586/595/1026/1978/5515/4915/5154/6009/2335/2782/6446/7533/468/10971/285/3688/7534/5879/3655/7529/2787/7184	44
T09-C2	hsa05163	Human cytomegalovirus infection	31/404	225/7469	1.19816e-06	2.9627e-05	2.19242e-05	6714/6347/1021/3685/10488/55970/4609/5530/23365/9475/2776/2773/811/9586/595/1026/1978/6009/2782/4792/468/387/4773/54205/2923/5879/567/801/2787/2778/805	31
T09-C2	hsa04530	Tight junction	26/404	170/7469	1.22518e-06	2.9627e-05	2.19242e-05	6714/10096/87/9368/7408/9475/5516/5599/4627/595/5515/2017/8777/8531/998/10097/387/3688/5879/7430/103910/60/10627/7846/4628/4637	26
T09-C2	hsa05132	Salmonella infection	17/404	86/7469	2.62101e-06	5.80991e-05	4.29938e-05	2318/10095/8936/9475/10092/2317/5599/4627/3831/81873/998/10094/5879/10109/60/4628/5216	17
T09-C2	hsa05418	Fluid shear stress and atherosclerosis	22/404	139/7469	4.61959e-06	8.90984e-05	6.59335e-05	6714/5327/6347/4313/3685/858/4780/1906/3791/857/1843/5599/5154/6383/652/387/1728/5879/60/801/7184/805	22
T09-C2	hsa04933	AGE-RAGE signaling pathway in diabetic complications	18/404	99/7469	4.68939e-06	8.90984e-05	6.59335e-05	1281/5054/1277/6347/4313/4088/1278/1906/5599/595/7042/998/2335/5292/7046/5879/2308/7048	18
T09-C2	hsa04350	TGF-beta signaling pathway	16/404	84/7469	8.54732e-06	0.000151573	0.000112165	7057/1030/64750/4088/25805/4609/5516/392255/5515/7042/650/3624/652/7046/387/7048	16
T09-C2	hsa04926	Relaxin signaling pathway	20/404	130/7469	1.93354e-05	0.000321451	0.000237877	1281/1277/6714/59/4313/4088/1278/10488/55970/1906/2773/5599/9586/2782/4792/7046/468/7048/2787/2778	20
T09-C2	hsa05222	Small cell lung cancer	16/404	93/7469	3.25279e-05	0.000508966	0.000376639	1030/1021/3685/4609/1647/3915/3673/595/1026/4616/2335/4792/3688/54205/3655/330	16
T09-C2	hsa04144	Endocytosis	29/404	244/7469	4.79033e-05	0.000707904	0.000523855	6714/64750/11031/4088/10095/858/50807/10938/3949/1212/11267/857/1601/10092/5868/81873/377/51100/8724/998/7037/1211/7046/10094/387/3799/10109/51699/7048	29
T09-C2	hsa04390	Hippo signaling pathway	21/404	154/7469	7.60489e-05	0.00101396	0.000750342	5054/122786/4088/7003/1490/4609/5516/25937/392255/595/5515/7042/650/652/7533/7046/10971/7534/7529/7048/60	21
T09-C2	hsa05169	Epstein-Barr virus infection	25/404	201/7469	7.62379e-05	0.00101396	0.000750342	1021/4609/5704/11047/1647/5717/5701/5708/5707/5599/811/595/1026/4616/9861/7431/4792/5718/5714/54205/2923/5879/5702/965/567	25
T09-C2	hsa04670	Leukocyte transendothelial migration	17/404	112/7469	9.65075e-05	0.00122243	0.000904607	4313/5908/87/7414/7408/9475/2773/394/4267/998/387/3688/5879/7430/103910/60/10627	17
T09-C2	hsa04520	Adherens junction	13/404	72/7469	0.000106791	0.00127084	0.000940429	6714/4088/87/8936/8826/7414/5770/998/7046/387/5879/7048/60	13
T09-C2	hsa04512	ECM-receptor interaction	14/404	82/7469	0.000109884	0.00127084	0.000940429	7057/1277/3371/3685/1278/1293/3672/3915/3673/3678/2335/961/3688/3655	14
T09-C2	hsa04218	Cellular senescence	21/404	160/7469	0.000132833	0.00147224	0.00108947	5054/1030/824/2113/1021/4088/4609/5530/1647/595/1026/1978/4616/7042/6009/7046/4773/2308/7048/801/805	21
T09-C2	hsa05161	Hepatitis B	19/404	144/7469	0.000257146	0.00273603	0.00202469	6714/1021/4088/10488/4609/5599/9586/595/1026/7042/1654/4792/7046/468/10971/4773/54205/7534/7529	19
T09-C2	hsa05414	Dilated cardiomyopathy (DCM)	14/404	90/7469	0.000304125	0.00304636	0.00225433	4000/3685/70/3672/3673/3678/7042/7169/7170/3688/7171/3655/60/2778	14
T09-C2	hsa04611	Platelet activation	17/404	123/7469	0.000309217	0.00304636	0.00225433	1281/1277/6714/1278/5908/23365/7408/9475/2776/2773/3673/387/3688/103910/60/10627/2778	17
T09-C2	hsa05165	Human papillomavirus infection	34/404	339/7469	0.000327166	0.00310808	0.0023	7057/1277/3371/1021/3685/1278/1293/10488/4853/3672/9368/51382/5159/3915/5516/3673/3678/9586/595/1026/1978/5515/998/6009/2335/533/10134/182/8992/3688/23462/2308/3655/2778	34
T09-C2	hsa05410	Hypertrophic cardiomyopathy (HCM)	13/404	83/7469	0.000463378	0.0042503	0.00314525	4000/3685/70/3672/3673/3678/7042/7169/7170/3688/7171/3655/60	13
T09-C2	hsa04918	Thyroid hormone synthesis	12/404	74/7469	0.000550928	0.0048849	0.00361486	10488/483/493869/2776/9586/9601/468/3309/821/1081/7184/2778	12
T09-C2	hsa05212	Pancreatic cancer	12/404	75/7469	0.000624544	0.00535899	0.0039657	1021/4088/1647/5599/595/1026/4616/7042/998/7046/5879/7048	12
T09-C2	hsa05210	Colorectal cancer	13/404	86/7469	0.00065792	0.00546896	0.00404707	4088/4609/1647/5599/595/1026/4616/7042/7046/387/54205/5879/7048	13
T09-C2	hsa05220	Chronic myeloid leukemia	12/404	76/7469	0.000706239	0.00569271	0.00421265	1021/4088/4609/1647/595/1026/4616/7042/4792/7046/2122/7048	12
T09-C2	hsa05142	Chagas disease (American trypanosomiasis)	14/404	102/7469	0.00110687	0.00865962	0.00640819	5054/6347/4088/5516/2776/2773/5599/811/5515/7042/4792/7046/7048/2778	14
T09-C2	hsa04010	MAPK signaling pathway	29/404	295/7469	0.00122896	0.00934009	0.00691174	3481/2318/55970/2321/4609/5908/3791/5530/1647/5159/1969/1843/2317/5599/6197/4915/4616/7042/5154/998/10746/1845/9448/7046/468/2122/285/5879/7048	29
T09-C2	hsa04145	Phagosome	18/404	152/7469	0.00135819	0.0100355	0.00742638	7057/84617/3685/51382/3673/5868/3678/811/9341/7037/533/8992/10952/3688/5879/60/7846/821	18
T09-C2	hsa04728	Dopaminergic synapse	16/404	131/7469	0.00179047	0.012872	0.00952541	10488/55970/5530/5516/2776/2773/5599/9586/5515/2782/468/3799/801/2787/2778/805	16
T09-C2	hsa05215	Prostate cancer	13/404	97/7469	0.00205422	0.0143795	0.010641	5327/10488/5159/2119/9586/595/1026/5154/5328/4792/468/2308/7184	13
T09-C2	hsa04015	Rap1 signaling pathway	21/404	206/7469	0.0036852	0.0251349	0.0186	7057/6714/2321/5908/3791/7408/5159/1969/2776/2773/5154/998/387/285/3688/5879/60/801/2778/805/5216	21
T09-C2	hsa04912	GnRH signaling pathway	12/404	93/7469	0.00414058	0.0275349	0.020376	6714/4313/2776/5599/998/1839/10746/468/801/1081/2778/805	12
T09-C2	hsa04261	Adrenergic signaling in cardiomyocytes	16/404	144/7469	0.00468209	0.0303765	0.0224788	70/10488/483/5516/2776/2773/9586/490/5515/7169/7170/468/7171/801/2778/805	16
T09-C2	hsa05110	Vibrio cholerae infection	8/404	50/7469	0.0049579	0.0314001	0.0232363	51382/11014/533/9601/8992/10952/60/2778	8
T09-C2	hsa04216	Ferroptosis	7/404	40/7469	0.00508025	0.0314267	0.023256	6520/5621/2181/81631/7037/23657/2512	7
T09-C2	hsa05219	Bladder cancer	7/404	41/7469	0.00584832	0.0352005	0.0260487	7057/6714/4313/4609/595/1026/1839	7
T09-C2	hsa05203	Viral carcinogenesis	20/404	201/7469	0.00595498	0.0352005	0.0260487	1030/3572/6714/1021/10488/87/9586/595/1026/998/1654/4792/2958/7533/468/10971/387/7534/5879/7529	20
T09-C2	hsa03060	Protein export	5/404	23/7469	0.0067627	0.0385521	0.0285289	90701/60559/10952/3309/7095	5
T09-C2	hsa04110	Cell cycle	14/404	124/7469	0.00687936	0.0385521	0.0285289	1030/1021/4088/4609/1647/595/1026/7465/4616/7042/7533/10971/7534/7529	14
T09-C2	hsa04371	Apelin signaling pathway	15/404	137/7469	0.00695678	0.0385521	0.0285289	5054/59/5327/4088/55970/1490/2776/2773/595/2782/182/7046/801/2787/805	15
T09-C2	hsa04974	Protein digestion and absorption	11/404	90/7469	0.00889955	0.0483118	0.0357511	1281/1277/1289/1290/1278/1293/6520/483/54407/4311/1303	11
T09-C3	hsa05410	Hypertrophic cardiomyopathy (HCM)	17/201	83/7469	4.4288e-11	1.02748e-08	8.34479e-09	7139/4624/70/7134/4634/6546/4607/4000/6262/7169/488/51422/3685/7042/7273/7168/775	17
T09-C3	hsa05414	Dilated cardiomyopathy (DCM)	17/201	90/7469	1.72072e-10	1.99603e-08	1.6211e-08	7139/4624/70/7134/4634/6546/4607/4000/6262/7169/488/3685/7042/7273/7168/775/2778	17
T09-C3	hsa04261	Adrenergic signaling in cardiomyocytes	19/201	144/7469	7.98137e-09	6.17226e-07	5.01286e-07	4635/7139/4624/70/7134/4634/6546/6262/7169/488/10488/7168/775/817/9586/468/90993/476/2778	19
T09-C3	hsa04510	Focal adhesion	22/201	199/7469	1.42645e-08	6.93735e-07	5.63424e-07	7057/58498/2318/1277/3371/4660/91807/1278/10398/1280/87/81/3685/824/2335/9475/5649/7414/3913/55742/9564/2316	22
T09-C3	hsa04260	Cardiac muscle contraction	14/201	78/7469	1.49512e-08	6.93735e-07	5.63424e-07	4635/7139/4624/70/7134/4634/6546/6262/7169/488/7168/775/476/7384	14
T09-C3	hsa04022	cGMP-PKG signaling pathway	18/201	163/7469	3.22726e-07	1.24787e-05	1.01347e-05	4879/4208/6546/91807/10398/488/10488/9475/291/3667/775/1909/9586/4773/468/10335/90993/476	18
T09-C3	hsa04371	Apelin signaling pathway	14/201	137/7469	1.70871e-05	0.000566314	0.000459938	4635/59/4854/4208/1490/4634/6546/5054/91807/6262/51422/182/4088/55970	14
T09-C3	hsa04270	Vascular smooth muscle contraction	12/201	121/7469	9.28127e-05	0.00269157	0.00218598	59/4660/91807/10398/9475/800/775/23365/1909/10335/2778/4637	12
T09-C3	hsa05412	Arrhythmogenic right ventricular cardiomyopathy (ARVC)	9/201	72/7469	0.000121385	0.00312903	0.00254127	88/6546/4000/6262/488/3685/5318/29119/775	9
T09-C3	hsa04926	Relaxin signaling pathway	12/201	130/7469	0.00018492	0.00429014	0.00348428	59/1277/1281/1278/10488/1906/9586/4088/55970/468/90993/2778	12
T09-C3	hsa05146	Amoebiasis	10/201	96/7469	0.000239606	0.00505351	0.00410426	1277/1281/1278/87/81/7042/2335/7414/3913/2778	10
T09-C3	hsa04512	ECM-receptor interaction	9/201	82/7469	0.000331438	0.0064078	0.00520415	7057/1277/3371/1278/1280/3685/2335/5649/3913	9
T09-C3	hsa04350	TGF-beta signaling pathway	9/201	84/7469	0.00039751	0.00709403	0.00576149	7057/7042/4052/650/25805/10468/4088/64750/1030	9
T09-C3	hsa04911	Insulin secretion	9/201	85/7469	0.000434408	0.00719876	0.00584654	6262/10488/775/817/9586/468/90993/476/2778	9
T09-C3	hsa04151	PI3K-Akt signaling pathway	21/201	354/7469	0.00052115	0.00806045	0.00654638	7057/1277/3371/1278/3481/1280/1021/3685/2335/10488/3667/5649/3913/4804/9586/1969/55970/468/90993/7184/3320	21
T09-C3	hsa04810	Regulation of actin cytoskeleton	15/201	213/7469	0.000595722	0.00863797	0.00701541	58498/4660/91807/10398/87/81/3685/2335/9475/7414/23365/9564/55970/5305/1072	15
T09-C3	hsa04921	Oxytocin signaling pathway	12/201	152/7469	0.000778071	0.0101363	0.00823232	4208/4660/91807/10398/6262/51422/9475/775/817/4773/2778/4637	12
T09-C3	hsa04918	Thyroid hormone synthesis	8/201	74/7469	0.00078644	0.0101363	0.00823232	10488/9586/821/468/90993/476/7184/2778	8
T09-C3	hsa05205	Proteoglycans in cancer	14/201	201/7469	0.00100813	0.0123043	0.00999304	7057/2318/4660/3481/3685/7042/2335/1839/4060/9475/817/23365/7078/2316	14
T09-C3	hsa04925	Aldosterone synthesis and secretion	9/201	96/7469	0.00106071	0.0123043	0.00999304	3949/10488/775/817/9586/468/90993/476/2778	9
T09-C3	hsa04933	AGE-RAGE signaling pathway in diabetic complications	9/201	99/7469	0.0013214	0.0145983	0.0118562	1277/1281/5054/6347/1278/7042/2335/1906/4088	9
T09-C3	hsa04927	Cortisol synthesis and secretion	7/201	64/7469	0.00155978	0.0164486	0.0133589	3949/10488/775/9586/468/90993/2778	7
T09-C3	hsa04928	Parathyroid hormone synthesis, secretion and action	9/201	106/7469	0.00213307	0.0214963	0.0174584	4208/1839/10488/4324/9586/5144/468/90993/2778	9
T09-C3	hsa05031	Amphetamine addiction	7/201	68/7469	0.00222375	0.0214963	0.0174584	10488/775/817/9586/468/90993/2778	7
T09-C3	hsa04024	cAMP signaling pathway	13/201	198/7469	0.00257327	0.0233205	0.01894	10398/6262/488/10488/9475/775/817/1909/9586/5144/90993/476/2778	13
T09-C3	hsa04360	Axon guidance	12/201	175/7469	0.0026135	0.0233205	0.01894	9353/1948/9475/3983/8829/817/23365/219699/9037/4773/1969/1072	12
T09-C3	hsa04974	Protein digestion and absorption	8/201	90/7469	0.00280522	0.0241041	0.0195764	1277/1281/6546/1278/1280/1289/54407/476	8
T09-C3	hsa04520	Adherens junction	7/201	72/7469	0.00308746	0.0255818	0.0207765	4008/87/81/29119/7414/4088/7082	7
T09-C3	hsa05215	Prostate cancer	8/201	97/7469	0.00445877	0.0356702	0.0289699	2119/10488/9586/6935/468/90993/7184/3320	8
T09-C3	hsa04530	Tight junction	11/201	170/7469	0.00603578	0.0466767	0.037909	10398/87/81/51422/9475/11149/84952/7082/10096/7846/4637	11
T09-C3	hsa04922	Glucagon signaling pathway	8/201	103/7469	0.0063997	0.0478946	0.038898	51422/10488/5834/817/9586/468/90993/2778	8
T09-C4	hsa04610	Complement and coagulation cascades	9/53	79/7469	3.16481e-09	3.95601e-07	3.76445e-07	7448/5265/5104/2244/5345/2243/2147/727/5624	9
T09-C4	hsa04950	Maturity onset diabetes of the young	6/53	26/7469	1.97106e-08	1.23192e-06	1.17226e-06	3171/3175/3172/2494/6928/3651	6
T14-C1	hsa04514	Cell adhesion molecules (CAMs)	4/21	144/7469	0.000614387	0.0362488	0.0336296	1003/5175/90952/947	4
T14-C2	hsa04510	Focal adhesion	15/89	199/7469	9.62675e-09	1.53065e-06	1.20588e-06	1277/7057/1278/3672/1293/3685/10398/2335/858/3371/5159/857/103910/330/3688	15
T14-C2	hsa04512	ECM-receptor interaction	9/89	82/7469	4.62339e-07	3.25137e-05	2.56149e-05	1277/7057/1278/3672/1293/3685/2335/3371/3688	9
T14-C2	hsa05205	Proteoglycans in cancer	13/89	201/7469	6.13466e-07	3.25137e-05	2.56149e-05	4060/7057/3481/3685/4313/2335/858/1026/857/1634/3688/81578/967	13
T14-C2	hsa04151	PI3K-Akt signaling pathway	16/89	354/7469	3.43336e-06	0.000136476	0.000107518	1277/7057/1278/3481/3672/1293/3685/55970/2335/3371/1026/5159/9586/3688/94235/2787	16
T14-C2	hsa04810	Regulation of actin cytoskeleton	12/89	213/7469	7.28517e-06	0.000231668	0.000182513	3672/3685/55970/10398/2335/5159/103910/3688/7114/623/10109/5216	12
T14-C2	hsa05414	Dilated cardiomyopathy (DCM)	8/89	90/7469	1.03319e-05	0.000273794	0.0002157	4634/5350/4625/70/7134/3672/3685/3688	8
T14-C2	hsa04926	Relaxin signaling pathway	9/89	130/7469	2.17932e-05	0.000495018	0.000389984	1281/1277/59/1278/55970/4313/9586/94235/2787	9
T14-C2	hsa04371	Apelin signaling pathway	9/89	137/7469	3.31292e-05	0.000658444	0.000518734	4634/4635/59/5327/5054/55970/1490/94235/2787	9
T14-C2	hsa05410	Hypertrophic cardiomyopathy (HCM)	7/89	83/7469	5.35696e-05	0.000946397	0.000745589	4634/4625/70/7134/3672/3685/3688	7
T14-C2	hsa04974	Protein digestion and absorption	7/89	90/7469	9.01179e-05	0.00143288	0.00112885	1281/1277/1289/1278/1293/1290/81578	7
T14-C2	hsa05222	Small cell lung cancer	7/89	93/7469	0.000111017	0.00160471	0.00126422	3685/4616/2335/1026/1030/330/3688	7
T14-C2	hsa04933	AGE-RAGE signaling pathway in diabetic complications	7/89	99/7469	0.000164672	0.0021819	0.00171894	1281/1277/6347/1278/5054/4313/2335	7
T14-C2	hsa05418	Fluid shear stress and atherosclerosis	8/89	139/7469	0.000233489	0.00285575	0.00224981	6347/5327/3685/659/4313/2947/858/857	8
T14-C2	hsa04610	Complement and coagulation cascades	6/89	79/7469	0.000334381	0.00379761	0.00299183	5327/5054/966/7035/730/623	6
T14-C2	hsa04350	TGF-beta signaling pathway	6/89	84/7469	0.000466289	0.00494266	0.00389392	7057/3624/659/392255/1030/1634	6
T14-C2	hsa05165	Human papillomavirus infection	12/89	339/7469	0.000637142	0.0063316	0.00498815	1277/7057/1278/3672/1293/3685/2335/3371/1026/5159/9586/3688	12
T14-C2	hsa04261	Adrenergic signaling in cardiomyocytes	7/89	144/7469	0.00157757	0.014156	0.0111524	4634/5350/4625/70/7134/4635/9586	7
T14-C2	hsa04115	p53 signaling pathway	5/89	72/7469	0.00160257	0.014156	0.0111524	7057/5054/3486/4616/1026	5
T14-C2	hsa05100	Bacterial invasion of epithelial cells	5/89	74/7469	0.00181104	0.0151555	0.0119398	2335/858/857/3688/10109	5
T14-C2	hsa04260	Cardiac muscle contraction	5/89	78/7469	0.00228674	0.0181795	0.0143222	4634/4625/70/7134/4635	5
T14-C2	hsa04270	Vascular smooth muscle contraction	6/89	121/7469	0.00310452	0.0235057	0.0185182	59/10267/10398/2982/800/4637	6
T14-C2	hsa04611	Platelet activation	6/89	123/7469	0.00336825	0.0243433	0.0191781	1281/1277/1278/2982/103910/3688	6
T14-C2	hsa05163	Human cytomegalovirus infection	8/89	225/7469	0.00519406	0.0359068	0.028288	6347/3685/55970/1026/9586/567/94235/2787	8
T14-C2	hsa05146	Amoebiasis	5/89	96/7469	0.00560229	0.0371152	0.02924	1281/1277/1278/3315/2335	5
T14-C3	hsa00190	Oxidative phosphorylation	55/224	133/7469	2.62241e-50	6.18888e-48	5.41044e-48	1339/1349/513/516/9377/374291/6389/7384/27089/4720/518/4702/1351/7386/4723/1345/1537/1329/539/1340/4708/4715/4716/4696/4694/10476/522/7381/4706/506/4731/514/4697/55967/7388/1347/1327/4725/4728/10632/10975/1350/1337/4717/126328/515/4709/521/4726/4707/509/4700/29796/440567/9551	55
T14-C3	hsa05012	Parkinson disease	55/224	142/7469	2.07822e-48	2.4523e-46	2.14385e-46	1339/291/1349/513/516/9377/374291/6389/7384/27089/4720/518/4702/1351/7386/4723/1345/1537/1329/539/1340/292/4708/4715/4716/4696/4694/10476/522/7381/4706/506/4731/514/4697/55967/7388/1347/1327/4725/4728/10975/1350/1337/4717/126328/515/4709/4726/4707/509/4700/29796/440567/54205	55
T14-C3	hsa05016	Huntington disease	59/224	193/7469	4.84969e-45	3.81509e-43	3.33523e-43	1339/291/7052/1349/10891/513/516/9377/374291/6389/7384/27089/4720/1212/518/4702/1351/7386/4723/1345/1537/1329/539/1340/292/4708/4715/4716/4696/4694/10476/5441/522/7381/4706/506/4731/514/4697/55967/7388/1347/1327/4725/4728/10975/1350/1337/4717/126328/515/4709/4726/4707/509/4700/29796/440567/54205	59
T14-C3	hsa05010	Alzheimer disease	56/224	171/7469	1.49824e-44	8.83963e-43	7.72778e-43	1339/2597/1349/775/513/516/9377/488/374291/6389/7384/27089/4720/518/4702/1351/7386/4723/1345/1537/1329/539/1340/4708/4715/4716/4696/4694/10476/522/7381/4706/506/4731/514/4697/55967/7388/1347/1327/4725/4728/10975/1350/1337/4717/126328/515/4709/4726/4707/509/4700/29796/440567/54205	56
T14-C3	hsa04714	Thermogenesis	61/224	229/7469	1.22913e-42	5.80151e-41	5.07179e-41	1339/84987/25915/1349/10891/51422/513/516/9377/374291/6389/6604/7384/27089/4720/518/4702/1351/7386/4723/1345/1537/1329/539/1340/4708/4715/4716/4696/4694/10476/522/7381/4706/506/4731/514/4697/55967/7388/1347/1327/4725/4728/10632/10975/1350/1337/4717/126328/515/4709/521/4726/4707/509/2778/4700/29796/440567/9551	61
T14-C3	hsa04260	Cardiac muscle contraction	37/224	78/7469	1.8522e-36	7.28532e-35	6.36897e-35	4634/7139/4635/4625/4624/70/7134/6546/1339/4633/6262/481/7168/1349/775/9377/482/488/7384/27089/476/1351/7386/1345/1537/1329/1340/7169/7381/7388/1347/1327/10975/1350/1337/29796/440567	37
T14-C3	hsa04932	Non-alcoholic fatty liver disease (NAFLD)	45/224	149/7469	7.35257e-34	2.47887e-32	2.16707e-32	1339/1349/3725/51422/9377/374291/6389/7384/27089/4720/4702/1351/7386/4723/1345/1537/1329/1340/4708/4715/4716/4696/4694/7381/4706/4731/4697/55967/7388/1347/1327/4725/4728/10975/1350/1337/4717/126328/4709/4726/4707/4700/29796/440567/54205	45
T14-C3	hsa04723	Retrograde endocannabinoid signaling	24/224	148/7469	8.54249e-12	2.52004e-10	2.20306e-10	2791/775/374291/4720/4702/2787/4723/4708/4715/4716/4696/4694/4706/4731/4697/55967/4725/4728/4717/126328/4709/4726/4707/4700	24
T14-C3	hsa05414	Dilated cardiomyopathy (DCM)	18/224	90/7469	1.08948e-10	2.85686e-09	2.49752e-09	4634/7139/5350/4625/4624/70/7134/4607/6546/4633/6262/7273/7168/775/488/3908/7169/2778	18
T14-C3	hsa05410	Hypertrophic cardiomyopathy (HCM)	17/224	83/7469	2.46866e-10	5.82603e-09	5.09323e-09	4634/7139/4625/4624/70/7134/4607/6546/4633/6262/7273/7168/775/51422/488/3908/7169	17
T14-C3	hsa04261	Adrenergic signaling in cardiomyocytes	21/224	144/7469	1.40042e-09	3.00453e-08	2.62662e-08	4634/7139/4635/5350/4625/4624/70/7134/6546/4633/6262/481/7168/5502/1390/775/482/488/476/7169/2778	21
T14-C3	hsa04371	Apelin signaling pathway	15/224	137/7469	1.34914e-05	0.00026533	0.000231957	4634/4635/6546/4208/4633/6262/1490/4205/22808/91807/10891/2791/51422/2787/11345	15
T14-C3	hsa04022	cGMP-PKG signaling pathway	16/224	163/7469	2.77431e-05	0.000503644	0.000440295	5350/4625/6546/10398/291/4208/481/4205/2982/91807/2626/775/482/488/476/292	16
T14-C3	hsa01200	Carbon metabolism	13/224	116/7469	4.00481e-05	0.000633567	0.000553876	2027/3418/5214/2597/4190/2805/6389/226/2821/5160/4191/7167/2023	13
T14-C3	hsa04066	HIF-1 signaling pathway	12/224	100/7469	4.02691e-05	0.000633567	0.000553876	4878/2027/2597/1026/284/5163/1978/3939/226/9978/5160/2023	12
T14-C3	hsa00010	Glycolysis / Gluconeogenesis	9/224	68/7469	0.000176582	0.00260458	0.00227698	2027/5214/2597/3939/226/2821/5160/7167/2023	9
T14-C3	hsa04964	Proximal tubule bicarbonate reclamation	5/224	23/7469	0.000501749	0.00696545	0.00608934	481/4190/482/358/476	5
T14-C3	hsa04921	Oxytocin signaling pathway	13/224	152/7469	0.000614722	0.00805969	0.00704594	4660/10398/4208/1827/6262/2982/91807/3725/1026/775/51422/2778/4637	13
T14-C3	hsa05412	Arrhythmogenic right ventricular cardiomyopathy (ARVC)	8/224	72/7469	0.00132345	0.0164386	0.0143709	88/6546/6262/5318/775/29119/488/3908	8
T14-C3	hsa01230	Biosynthesis of amino acids	8/224	75/7469	0.0017275	0.0193441	0.016911	2027/3418/5214/2597/2805/226/7167/2023	8
T14-C3	hsa00020	Citrate cycle (TCA cycle)	5/224	30/7469	0.0017911	0.0193441	0.016911	3418/4190/6389/5160/4191	5
T14-C3	hsa05222	Small cell lung cancer	9/224	93/7469	0.00180326	0.0193441	0.016911	3910/1647/1026/10912/3913/1284/4616/3908/54205	9
T14-C3	hsa04919	Thyroid hormone signaling pathway	10/224	116/7469	0.00244248	0.0246614	0.0215595	5350/4624/1827/481/5214/2626/10231/482/488/476	10
T14-C3	hsa04510	Focal adhesion	14/224	199/7469	0.00255818	0.0246614	0.0215595	58498/4660/10398/3910/2318/1280/4633/91807/3725/80310/3913/1284/3908/10627	14
T14-C3	hsa04961	Endocrine and other factor-regulated calcium reabsorption	6/224	47/7469	0.00261244	0.0246614	0.0215595	6546/481/482/1212/476/2778	6
T14-C3	hsa00500	Starch and sucrose metabolism	5/224	36/7469	0.00409538	0.0371735	0.0324978	5837/2992/7360/5834/2821	5
T14-C3	hsa05218	Melanoma	7/224	72/7469	0.00559413	0.0488969	0.0427466	4286/1647/8817/1026/80310/10912/4616	7
T14-C4	hsa04260	Cardiac muscle contraction	29/284	78/7469	6.41657e-22	1.59773e-19	1.29682e-19	4634/7139/4635/6546/4625/7134/4624/70/6262/1339/481/4633/775/488/476/7168/482/7169/783/7384/9377/7386/1349/1351/27089/1345/1329/1340/1327	29
T14-C4	hsa05010	Alzheimer disease	35/284	171/7469	8.59831e-17	8.44156e-15	6.85174e-15	1339/775/488/6389/4723/2597/57142/513/7384/4720/4719/9377/7386/506/4702/1349/516/515/54205/518/6390/1351/4694/498/4726/27089/1345/4715/509/1329/1340/4707/522/1327/514	35
T14-C4	hsa05012	Parkinson disease	32/284	142/7469	1.01706e-16	8.44156e-15	6.85174e-15	1339/291/6389/4723/513/7384/4720/4719/9377/7386/506/4702/1349/516/515/54205/518/6390/1351/4694/498/4726/27089/1345/4715/509/1329/1340/4707/522/1327/514	32
T14-C4	hsa00190	Oxidative phosphorylation	30/284	133/7469	9.55484e-16	5.94789e-14	4.82771e-14	1339/6389/4723/513/7384/4720/4719/9377/7386/506/4702/1349/516/515/518/6390/1351/4694/498/4726/27089/1345/4715/509/1329/1340/4707/522/1327/514	30
T14-C4	hsa04714	Thermogenesis	38/284	229/7469	5.64856e-15	2.81298e-13	2.28321e-13	1339/6389/10891/6604/4723/51422/25915/8110/513/84987/7384/4720/4719/9377/7386/506/2181/4702/1349/516/515/518/6390/1351/4694/498/4726/27089/1345/2778/4715/509/1329/1340/4707/522/1327/514	38
T14-C4	hsa05414	Dilated cardiomyopathy (DCM)	24/284	90/7469	1.46841e-14	6.09388e-13	4.94621e-13	4607/5350/4634/7139/6546/4625/7134/4624/70/6262/3908/4633/775/488/1756/7273/7168/7169/783/4000/3685/6443/3679/2778	24
T14-C4	hsa05410	Hypertrophic cardiomyopathy (HCM)	23/284	83/7469	2.13706e-14	7.60184e-13	6.17017e-13	4607/4634/7139/6546/4625/7134/4624/70/6262/3908/4633/775/488/1756/7273/7168/51422/7169/783/4000/3685/6443/3679	23
T14-C4	hsa05016	Huntington disease	34/284	193/7469	2.78827e-14	8.67848e-13	7.04404e-13	1339/291/7052/6389/10891/4723/513/7384/4720/4719/9377/7386/506/4702/1349/516/515/54205/518/6390/1351/4694/498/4726/27089/1345/4715/509/1329/1340/4707/522/1327/514	34
T14-C4	hsa04261	Adrenergic signaling in cardiomyocytes	25/284	144/7469	1.22342e-10	3.38479e-09	2.74732e-09	5350/4634/7139/4635/6546/4625/7134/4624/70/6262/481/4633/775/5502/488/1390/476/7168/482/5523/7169/783/817/493/2778	25
T14-C4	hsa04932	Non-alcoholic fatty liver disease (NAFLD)	25/284	149/7469	2.61754e-10	6.51768e-09	5.29019e-09	1339/6389/4723/3725/51422/3667/7384/4720/4719/9377/7386/4702/1349/54205/6390/1351/4694/4726/27089/1345/4715/1329/1340/4707/1327	25
T14-C4	hsa01200	Carbon metabolism	19/284	116/7469	5.96742e-08	1.35081e-06	1.09641e-06	2027/3418/5214/6389/2805/2821/2597/3098/2271/8802/4190/5213/5160/1431/1738/3030/6390/226/4191	19
T14-C4	hsa00020	Citrate cycle (TCA cycle)	10/284	30/7469	8.25727e-08	1.71338e-06	1.3907e-06	3418/6389/2271/8802/4190/5160/1431/1738/6390/4191	10
T14-C4	hsa05412	Arrhythmogenic right ventricular cardiomyopathy (ARVC)	14/284	72/7469	3.93556e-07	7.5381e-06	6.11843e-06	88/6546/6262/3908/775/5318/488/1756/29119/783/4000/3685/6443/3679	14
T14-C4	hsa04510	Focal adhesion	23/284	199/7469	1.6618e-06	2.95563e-05	2.39899e-05	58498/4660/2318/1280/3910/10398/3908/4633/91807/1284/7057/3913/3725/80310/3915/2064/3685/5649/3679/1282/7423/858/7414	23
T14-C4	hsa04022	cGMP-PKG signaling pathway	18/284	163/7469	4.29237e-05	0.000712534	0.000578341	5350/6546/4625/4208/10398/291/4205/481/91807/775/2982/488/2626/476/482/3667/4209/493	18
T14-C4	hsa04371	Apelin signaling pathway	16/284	137/7469	5.81982e-05	0.000905709	0.000735135	4634/4635/6546/6262/4208/1490/4205/4633/91807/22808/10891/51422/10014/4209/11345/2787	16
T14-C4	hsa00620	Pyruvate metabolism	8/284	39/7469	8.71065e-05	0.00127585	0.00103557	2271/4190/9380/3939/5160/97/1738/4191	8
T14-C4	hsa04066	HIF-1 signaling pathway	13/284	100/7469	9.62591e-05	0.00133158	0.0010808	4878/2027/284/5163/1026/2597/3098/817/2064/3939/5160/1978/226	13
T14-C4	hsa04964	Proximal tubule bicarbonate reclamation	6/284	23/7469	0.000167415	0.00219401	0.00178081	481/476/482/4190/358/2744	6
T14-C4	hsa04921	Oxytocin signaling pathway	16/284	152/7469	0.000201393	0.00250734	0.00203513	4660/1827/6262/4208/10398/91807/775/2982/3725/51422/1026/783/817/3762/2778/4637	16
T14-C4	hsa00010	Glycolysis / Gluconeogenesis	10/284	68/7469	0.000222044	0.00263281	0.00213697	2027/5214/2821/2597/3098/5213/3939/5160/1738/226	10
T14-C4	hsa04512	ECM-receptor interaction	11/284	82/7469	0.000250095	0.00283062	0.00229752	1280/3910/3908/1284/7057/3913/3915/3685/5649/3679/1282	11
T14-C4	hsa00500	Starch and sucrose metabolism	7/284	36/7469	0.000344809	0.00373294	0.0030299	5834/5837/2992/7360/2821/3098/2997	7
T14-C4	hsa05205	Proteoglycans in cancer	18/284	201/7469	0.000611308	0.00634232	0.00514786	4660/2318/7057/22808/7078/288/1839/1026/2817/7474/81029/817/2549/2066/2064/3685/858/7430	18
T14-C4	hsa04919	Thyroid hormone signaling pathway	12/284	116/7469	0.00145434	0.0144852	0.0117572	5350/4624/1827/5214/481/488/2626/476/482/10231/3685/9882	12
T14-C4	hsa04910	Insulin signaling pathway	13/284	137/7469	0.00206119	0.0193104	0.0156736	5834/10891/23433/5837/5506/51422/5507/3098/3667/5573/2997/1978/5577	13
T14-C4	hsa04974	Protein digestion and absorption	10/284	90/7469	0.0020939	0.0193104	0.0156736	6546/1280/481/1284/169044/476/80781/482/7373/1282	10
T14-C4	hsa05222	Small cell lung cancer	10/284	93/7469	0.00267613	0.0237984	0.0193164	3910/3908/1284/3913/1026/1647/3915/3685/1282/54205	10
T14-C4	hsa05230	Central carbon metabolism in cancer	8/284	65/7469	0.00303846	0.0260888	0.0211755	5214/5163/3098/2064/2744/5213/3939/5160	8
T14-C4	hsa00630	Glyoxylate and dicarboxylate metabolism	5/284	30/7469	0.00500404	0.0415335	0.0337114	4190/9380/1431/1738/4191	5
T14-C4	hsa04530	Tight junction	14/284	170/7469	0.00519513	0.0417286	0.0338698	10398/4633/2626/11149/3725/51422/9693/57644/84952/2064/8777/7846/7430/4637	14
T14-C4	hsa00052	Galactose metabolism	5/284	31/7469	0.00578461	0.0450115	0.0365344	5214/7360/3098/5213/231	5
T14-C5	hsa04610	Complement and coagulation cascades	5/32	79/7469	1.87606e-05	0.00168845	0.0014811	2244/5265/7448/2266/5104	5
T14-C5	hsa03320	PPAR signaling pathway	4/32	74/7469	0.000258796	0.0116458	0.0102156	335/2168/345/4312	4
T14-C5	hsa05219	Bladder cancer	3/32	41/7469	0.000681884	0.0204565	0.0179443	3576/4312/7380	3
