# Supplementary material for: Single-cell reconstruction of differentiation trajectory reveals a critical role of ETS1 in human cardiac lineage commitment
Source: BMC Biol. 2019 Nov 13;17:89. doi: 10.1186/s12915-019-0709-6 (PMC6854813; doi:10.1186/s12915-019-0709-6)
Supplement: Supplementary file 3 — Additional file 3. GO and KEGG enrichment of differentially expressed genes in cardiac progenitor cells versus endoderm-like cells. [file 12915_2019_709_MOESM3_ESM.xlsx]

## Sheet: CPC_enriched_GO
ID	Description	GeneRatio	BgRatio	pvalue	p.adjust	qvalue	geneID	Count
GO:0070972	protein localization to endoplasmic reticulum	20/357	146/18493	6.78232e-12	2.51827e-08	8.22101e-09	RPS20/RPS19/RPS14/RPS27/RPS18/RPL35/SRP14/SEC61G/SPCS3/SEC61B/SEC62/RER1/RPL7/RPS15/RPL34/UBA52/RPL10/RPL27/BCAP29/RPL41	20
GO:0042775	mitochondrial ATP synthesis coupled electron transport	16/357	86/18493	7.55232e-12	2.80418e-08	8.22101e-09	NDUFB3/NDUFB2/PARK7/NDUFA6/NDUFA12/COX6A1/UQCR10/COX5B/NDUFB4/NDUFA4/NDUFA8/NDUFC1/NDUFAB1/NDUFA1/NDUFA3/COX4I1	16
GO:0042773	ATP synthesis coupled electron transport	16/357	87/18493	9.09367e-12	3.37648e-08	8.22101e-09	NDUFB3/NDUFB2/PARK7/NDUFA6/NDUFA12/COX6A1/UQCR10/COX5B/NDUFB4/NDUFA4/NDUFA8/NDUFC1/NDUFAB1/NDUFA1/NDUFA3/COX4I1	16
GO:0045047	protein targeting to ER	18/357	117/18493	1.05862e-11	3.93065e-08	8.22101e-09	RPS20/RPS19/RPS14/RPS27/RPS18/RPL35/SRP14/SEC61G/SPCS3/SEC61B/SEC62/RPL7/RPS15/RPL34/UBA52/RPL10/RPL27/RPL41	18
GO:0072599	establishment of protein localization to endoplasmic reticulum	18/357	121/18493	1.89636e-11	7.04118e-08	1.17814e-08	RPS20/RPS19/RPS14/RPS27/RPS18/RPL35/SRP14/SEC61G/SPCS3/SEC61B/SEC62/RPL7/RPS15/RPL34/UBA52/RPL10/RPL27/RPL41	18
GO:0022900	electron transport chain	21/357	182/18493	5.61736e-11	2.08573e-07	2.90822e-08	COX7A2/NDUFB3/SH3BGRL3/NDUFB2/PARK7/COX6C/NDUFA6/NDUFA12/COX6A1/UQCR10/COX5B/NDUFB4/COX7B/NDUFA4/COX6B1/NDUFA8/NDUFC1/NDUFAB1/NDUFA1/NDUFA3/COX4I1	21
GO:0022904	respiratory electron transport chain	16/357	104/18493	1.51309e-10	5.6181e-07	6.71448e-08	NDUFB3/NDUFB2/PARK7/NDUFA6/NDUFA12/COX6A1/UQCR10/COX5B/NDUFB4/NDUFA4/NDUFA8/NDUFC1/NDUFAB1/NDUFA1/NDUFA3/COX4I1	16
GO:0006613	cotranslational protein targeting to membrane	16/357	109/18493	3.11642e-10	1.15713e-06	1.15958e-07	RPS20/RPS19/RPS14/RPS27/RPS18/RPL35/SRP14/SEC61B/SEC62/RPL7/RPS15/RPL34/UBA52/RPL10/RPL27/RPL41	16
GO:0006119	oxidative phosphorylation	17/357	126/18493	3.35968e-10	1.24745e-06	1.15958e-07	COX7A2/NDUFB3/NDUFB2/PARK7/NDUFA6/NDUFA12/COX6A1/UQCR10/COX5B/NDUFB4/NDUFA4/NDUFA8/NDUFC1/NDUFAB1/NDUFA1/NDUFA3/COX4I1	17
GO:0033108	mitochondrial respiratory chain complex assembly	15/357	95/18493	3.91868e-10	1.455e-06	1.21726e-07	NDUFB3/NDUFB2/NDUFA6/NDUFA12/PET100/UQCR10/NDUFAF3/NDUFB4/NDUFA8/COX17/NDUFC1/NDUFAB1/NDUFA1/NDUFA3/NDUFB11	15
GO:0090150	establishment of protein localization to membrane	26/357	317/18493	6.10397e-10	2.2664e-06	1.72371e-07	VAMP5/RPS20/RPS19/RPS14/RAB8B/RPS27/RPS18/RPL35/CALM1/ITGB1BP1/SRP14/RAB11A/ACSL3/SEC61B/SEC62/RPL7/ROMO1/YWHAE/RPS15/RPL34/CALM3/MICALL1/UBA52/RPL10/RPL27/RPL41	26
GO:0006120	mitochondrial electron transport, NADH to ubiquinone	11/357	48/18493	1.41983e-09	5.27184e-06	3.67538e-07	NDUFB3/NDUFB2/PARK7/NDUFA6/NDUFB4/NDUFA4/NDUFA8/NDUFC1/NDUFAB1/NDUFA1/NDUFA3	11
GO:0006614	SRP-dependent cotranslational protein targeting to membrane	15/357	105/18493	1.65943e-09	6.16146e-06	3.96516e-07	RPS20/RPS19/RPS14/RPS27/RPS18/RPL35/SRP14/SEC61B/RPL7/RPS15/RPL34/UBA52/RPL10/RPL27/RPL41	15
GO:0010257	NADH dehydrogenase complex assembly	12/357	64/18493	2.97025e-09	1.10285e-05	6.15102e-07	NDUFB3/NDUFB2/NDUFA6/NDUFA12/NDUFAF3/NDUFB4/NDUFA8/NDUFC1/NDUFAB1/NDUFA1/NDUFA3/NDUFB11	12
GO:0032981	mitochondrial respiratory chain complex I assembly	12/357	64/18493	2.97025e-09	1.10285e-05	6.15102e-07	NDUFB3/NDUFB2/NDUFA6/NDUFA12/NDUFAF3/NDUFB4/NDUFA8/NDUFC1/NDUFAB1/NDUFA1/NDUFA3/NDUFB11	12
GO:0006612	protein targeting to membrane	19/357	198/18493	1.04889e-08	3.89453e-05	2.03637e-06	RPS20/RPS19/RPS14/RAB8B/RPS27/RPS18/RPL35/ITGB1BP1/SRP14/SEC61B/SEC62/RPL7/RPS15/RPL34/MICALL1/UBA52/RPL10/RPL27/RPL41	19
GO:0032970	regulation of actin filament-based process	26/357	376/18493	2.17369e-08	8.07091e-05	3.97186e-06	MEF2C/TMSB4X/GMFG/TMSB10/TEK/PDE4B/NRP1/ABRACL/RHOC/RDX/ITGB1BP1/STMN1/TMSB15A/CAPZA2/SUMO1/BRK1/ARPC3/RAC1/PFN1/WASF2/CDC42/TMOD3/ARPC2/SRI/ARPC5/ACTR3	26
GO:0006413	translational initiation	18/357	194/18493	4.33554e-08	0.000160979	7.29454e-06	RPS20/RPS19/RPS14/RPS27/RPS18/RPL35/PAIP2/EIF4EBP1/EIF2S2/DNAJC3/RPL7/RPS15/RPL34/DDX1/UBA52/RPL10/RPL27/RPL41	18
GO:0009144	purine nucleoside triphosphate metabolic process	22/357	287/18493	4.46176e-08	0.000165665	7.29454e-06	TMSB4X/COX7A2/HK1/NDUFB3/NDUFB2/PARK7/NDUFA6/NDUFA12/COX6A1/UQCR10/COX5B/NDUFB4/NDUFA4/NDUFA8/NDUFC1/NDUFAB1/GUK1/DGUOK/NDUFA1/NDUFA3/GNAI3/COX4I1	22
GO:1902903	regulation of supramolecular fiber organization	24/357	343/18493	6.15554e-08	0.000228555	9.12256e-06	MEF2C/TMSB4X/GMFG/TMSB10/NRP1/RHOC/RDX/ITGB1BP1/STMN1/PARK7/TMSB15A/CAPZA2/BRK1/GPX1/ARPC3/RAC1/PFN1/WASF2/CDC42/TMOD3/ARPC2/CKAP2/ARPC5/ACTR3	24
GO:0043254	regulation of protein complex assembly	28/357	451/18493	6.16723e-08	0.000228989	9.12256e-06	TMSB4X/H3F3B/GMFG/TMSB10/TAL1/RALB/SUB1/MSN/RHOC/RBX1/RDX/STMN1/PARK7/TMSB15A/CAPZA2/SUMO1/BRK1/HMGB1/ARPC3/ZNF451/RAC1/PFN1/CDC42/SOST/TMOD3/ARPC2/ARPC5/ACTR3	28
GO:0000184	nuclear-transcribed mRNA catabolic process, nonsense-mediated decay	14/357	120/18493	8.16415e-08	0.000303135	1.1489e-05	RPS20/RPS19/RPS14/RPS27/RPS18/RPL35/RPL7/RBM8A/RPS15/RPL34/UBA52/RPL10/RPL27/RPL41	14
GO:0007265	Ras protein signal transduction	27/357	430/18493	8.50679e-08	0.000315857	1.1489e-05	RASGRP3/F2RL2/ITGB1/RALA/GRAP2/SPRY1/RALB/RAB8B/DYNLT1/NRP1/CDH13/RHOC/RDX/ARHGAP29/VAV3/STMN1/PARK7/PECAM1/RAB11A/BRK1/RAC1/RAP1B/WASF2/CDC42/RAB18/SHOC2/RAB5A	27
GO:0046034	ATP metabolic process	20/357	250/18493	9.20491e-08	0.000341778	1.19139e-05	TMSB4X/COX7A2/HK1/NDUFB3/NDUFB2/PARK7/NDUFA6/NDUFA12/COX6A1/UQCR10/COX5B/NDUFB4/NDUFA4/NDUFA8/NDUFC1/NDUFAB1/GUK1/NDUFA1/NDUFA3/COX4I1	20
GO:0009205	purine ribonucleoside triphosphate metabolic process	21/357	280/18493	1.31435e-07	0.000488018	1.63311e-05	TMSB4X/COX7A2/HK1/NDUFB3/NDUFB2/PARK7/NDUFA6/NDUFA12/COX6A1/UQCR10/COX5B/NDUFB4/NDUFA4/NDUFA8/NDUFC1/NDUFAB1/GUK1/NDUFA1/NDUFA3/GNAI3/COX4I1	21
GO:0009141	nucleoside triphosphate metabolic process	22/357	307/18493	1.46103e-07	0.000542482	1.74555e-05	TMSB4X/COX7A2/HK1/NDUFB3/NDUFB2/PARK7/NDUFA6/NDUFA12/COX6A1/UQCR10/COX5B/NDUFB4/NDUFA4/NDUFA8/NDUFC1/NDUFAB1/GUK1/DGUOK/NDUFA1/NDUFA3/GNAI3/COX4I1	22
GO:0110053	regulation of actin filament organization	20/357	260/18493	1.74546e-07	0.00064809	2.00813e-05	TMSB4X/GMFG/TMSB10/NRP1/RHOC/RDX/ITGB1BP1/STMN1/TMSB15A/CAPZA2/BRK1/ARPC3/RAC1/PFN1/WASF2/CDC42/TMOD3/ARPC2/ARPC5/ACTR3	20
GO:0009199	ribonucleoside triphosphate metabolic process	21/357	286/18493	1.87736e-07	0.000697064	2.08274e-05	TMSB4X/COX7A2/HK1/NDUFB3/NDUFB2/PARK7/NDUFA6/NDUFA12/COX6A1/UQCR10/COX5B/NDUFB4/NDUFA4/NDUFA8/NDUFC1/NDUFAB1/GUK1/NDUFA1/NDUFA3/GNAI3/COX4I1	21
GO:0045333	cellular respiration	16/357	176/18493	3.24892e-07	0.00120632	3.48006e-05	NDUFB3/NDUFB2/PARK7/NDUFA6/NDUFA12/COX6A1/UQCR10/COX5B/NDUFB4/NDUFA4/NDUFA8/NDUFC1/NDUFAB1/NDUFA1/NDUFA3/COX4I1	16
GO:0032956	regulation of actin cytoskeleton organization	22/357	331/18493	5.31799e-07	0.00197457	5.50645e-05	MEF2C/TMSB4X/GMFG/TMSB10/TEK/NRP1/RHOC/RDX/ITGB1BP1/STMN1/TMSB15A/CAPZA2/BRK1/ARPC3/RAC1/PFN1/WASF2/CDC42/TMOD3/ARPC2/ARPC5/ACTR3	22
GO:0009167	purine ribonucleoside monophosphate metabolic process	20/357	286/18493	7.98174e-07	0.00296362	7.77545e-05	TMSB4X/COX7A2/HK1/NDUFB3/NDUFB2/PARK7/NDUFA6/NDUFA12/COX6A1/UQCR10/COX5B/NDUFB4/NDUFA4/NDUFA8/NDUFC1/NDUFAB1/GUK1/NDUFA1/NDUFA3/COX4I1	20
GO:0006605	protein targeting	25/357	424/18493	8.34083e-07	0.00309695	7.77545e-05	RPS20/RPS19/RPS14/RAB8B/RPS27/RPS18/RPL35/ITGB1BP1/UBB/SRP14/UBL5/SEC61G/SPCS3/SEC61B/SEC62/RPL7/ROMO1/RPS15/RPL34/MICALL1/UBA52/RPL10/RPL27/ZFAND6/RPL41	25
GO:0009126	purine nucleoside monophosphate metabolic process	20/357	287/18493	8.43054e-07	0.00313026	7.77545e-05	TMSB4X/COX7A2/HK1/NDUFB3/NDUFB2/PARK7/NDUFA6/NDUFA12/COX6A1/UQCR10/COX5B/NDUFB4/NDUFA4/NDUFA8/NDUFC1/NDUFAB1/GUK1/NDUFA1/NDUFA3/COX4I1	20
GO:0031032	actomyosin structure organization	16/357	189/18493	8.51058e-07	0.00315998	7.77545e-05	MEF2C/ITGB1/SORBS1/NRP1/RHOC/ITGB1BP1/STMN1/PRKAR1A/RAC1/PFN1/WASF2/CNN3/CDC42/TMOD3/MEF2A/EPB41	16
GO:0051098	regulation of binding	23/357	369/18493	8.97319e-07	0.00333174	7.96387e-05	MEF2C/TMSB4X/B2M/RALB/FKBP1A/NRP1/IFI16/DAB2/ITGB1BP1/STMN1/PARK7/PLXND1/SUMO1/HMGB1/CALM2/TMBIM6/CALM3/HMGB2/H1F0/HES1/SRI/NFKBIA/EPB41	23
GO:0070125	mitochondrial translational elongation	11/357	88/18493	1.0096e-06	0.00374865	8.7115e-05	MRPL22/MRPS14/MRPL51/MRPL57/MRPL13/MRPS23/MRPS18C/MRPS21/MRPL41/MRPS16/CHCHD1	11
GO:0010523	negative regulation of calcium ion transport into cytosol	6/357	19/18493	1.08891e-06	0.00404311	8.94943e-05	CALM1/GSTO1/CALM2/TMBIM6/CALM3/SRI	6
GO:0060315	negative regulation of ryanodine-sensitive calcium-release channel activity	5/357	11/18493	1.0948e-06	0.00406498	8.94943e-05	CALM1/GSTO1/CALM2/CALM3/SRI	5
GO:0070126	mitochondrial translational termination	11/357	89/18493	1.13234e-06	0.00420438	9.01899e-05	MRPL22/MRPS14/MRPL51/MRPL57/MRPL13/MRPS23/MRPS18C/MRPS21/MRPL41/MRPS16/CHCHD1	11
GO:0009123	nucleoside monophosphate metabolic process	21/357	322/18493	1.31202e-06	0.00487152	0.000101888	TMSB4X/COX7A2/HK1/NDUFB3/NDUFB2/PARK7/NDUFA6/NDUFA12/COX6A1/UQCR10/COX5B/NDUFB4/NDUFA4/NDUFA8/NDUFC1/NDUFAB1/GUK1/DGUOK/NDUFA1/NDUFA3/COX4I1	21
GO:0009161	ribonucleoside monophosphate metabolic process	20/357	300/18493	1.67772e-06	0.00622939	0.000127111	TMSB4X/COX7A2/HK1/NDUFB3/NDUFB2/PARK7/NDUFA6/NDUFA12/COX6A1/UQCR10/COX5B/NDUFB4/NDUFA4/NDUFA8/NDUFC1/NDUFAB1/GUK1/NDUFA1/NDUFA3/COX4I1	20
GO:0031333	negative regulation of protein complex assembly	13/357	134/18493	2.00849e-06	0.00745751	0.000148548	TMSB4X/TMSB10/RDX/STMN1/PARK7/TMSB15A/CAPZA2/HMGB1/ZNF451/PFN1/CDC42/SOST/TMOD3	13
GO:0051099	positive regulation of binding	15/357	181/18493	2.44644e-06	0.00908363	0.00017673	MEF2C/B2M/RALB/FKBP1A/NRP1/STMN1/PARK7/PLXND1/HMGB1/CALM2/CALM3/HMGB2/H1F0/HES1/EPB41	15
GO:0000956	nuclear-transcribed mRNA catabolic process	16/357	207/18493	2.82492e-06	0.0104889	0.000199434	RPS20/RPS19/RPS14/RPS27/RPS18/RPL35/LSM3/RPL7/RBM8A/RPS15/RPL34/EXOSC8/UBA52/RPL10/RPL27/RPL41	16
GO:0007015	actin filament organization	23/357	397/18493	3.10431e-06	0.0115263	0.000214288	TMSB4X/GMFG/SORBS1/TMSB10/NRP1/RHOC/RDX/ITGB1BP1/TPM3/STMN1/TMSB15A/CAPZA2/BRK1/ARPC3/RAC1/PFN1/WASF2/CDC42/TMOD3/ARPC2/TPM4/ARPC5/ACTR3	23
GO:0043624	cellular protein complex disassembly	16/357	210/18493	3.40448e-06	0.0126408	0.0002299	RDX/STMN1/MRPL22/CAPZA2/MRPS14/MRPL51/TMOD3/MRPL57/MRPL13/MRPS23/CKAP2/MRPS18C/MRPS21/MRPL41/MRPS16/CHCHD1	16
GO:1901020	negative regulation of calcium ion transmembrane transporter activity	7/357	35/18493	3.97707e-06	0.0147669	0.000258317	DYSF/CALM1/GSTO1/CALM2/YWHAE/CALM3/SRI	7
GO:0006415	translational termination	11/357	101/18493	4.00983e-06	0.0148885	0.000258317	MRPL22/MRPS14/MRPL51/MRPL57/MRPL13/MRPS23/MRPS18C/MRPS21/MRPL41/MRPS16/CHCHD1	11
GO:0051235	maintenance of location	20/357	318/18493	4.07477e-06	0.0151296	0.000258317	TMSB4X/TMSB10/DYSF/APLNR/FKBP1A/PSMD10/HK1/CALM1/GSTO1/PLIN2/PARK7/TMSB15A/SKP1/RER1/FTL/CALM2/CALM3/ANXA5/SRI/NFKBIA	20
GO:0051101	regulation of DNA binding	12/357	122/18493	4.30659e-06	0.0159904	0.000267552	TMSB4X/IFI16/PARK7/SUMO1/HMGB1/CALM2/CALM3/HMGB2/H1F0/HES1/SRI/NFKBIA	12
GO:0015980	energy derivation by oxidation of organic compounds	18/357	267/18493	4.7614e-06	0.0176791	0.000290008	SORBS1/NDUFB3/NDUFB2/PARK7/NDUFA6/HMGB1/NDUFA12/COX6A1/UQCR10/COX5B/NDUFB4/NDUFA4/NDUFA8/NDUFC1/NDUFAB1/NDUFA1/NDUFA3/COX4I1	18
GO:0097581	lamellipodium organization	10/357	84/18493	4.9249e-06	0.0182862	0.000294198	ITGB1/CDH13/VAV3/BRK1/CORO1C/RAC1/WASF2/CDC42/ARPC2/ARPC5	10
GO:0006091	generation of precursor metabolites and energy	25/357	471/18493	5.44579e-06	0.0202202	0.000319176	SORBS1/COX7A2/HK1/NDUFB3/SH3BGRL3/NDUFB2/PARK7/COX6C/NDUFA6/HMGB1/NDUFA12/COX6A1/UQCR10/COX5B/NDUFB4/COX7B/NDUFA4/COX6B1/NDUFA8/COX17/NDUFC1/NDUFAB1/NDUFA1/NDUFA3/COX4I1	25
GO:1901019	regulation of calcium ion transmembrane transporter activity	10/357	86/18493	6.10396e-06	0.022664	0.000351127	DYSF/PDE4B/FKBP1A/CALM1/GSTO1/SUMO1/CALM2/YWHAE/CALM3/SRI	10
GO:0051280	negative regulation of release of sequestered calcium ion into cytosol	5/357	15/18493	6.67654e-06	0.02479	0.000377081	CALM1/GSTO1/CALM2/CALM3/SRI	5
GO:0060314	regulation of ryanodine-sensitive calcium-release channel activity	6/357	26/18493	8.24206e-06	0.0306028	0.000457186	FKBP1A/CALM1/GSTO1/CALM2/CALM3/SRI	6
GO:1901841	regulation of high voltage-gated calcium channel activity	5/357	16/18493	9.5579e-06	0.0354885	0.000518038	DYSF/PDE4B/CALM1/CALM3/SRI	5
GO:0030041	actin filament polymerization	14/357	178/18493	9.68444e-06	0.0359583	0.000518038	TMSB4X/GMFG/TMSB10/RDX/TMSB15A/CAPZA2/BRK1/ARPC3/RAC1/PFN1/TMOD3/ARPC2/ARPC5/ACTR3	14
GO:0009150	purine ribonucleotide metabolic process	25/357	488/18493	1.0032e-05	0.0372488	0.000518038	TMSB4X/PDE4B/COX7A2/HK1/NDUFB3/NDUFB2/PARK7/NDUFA6/NDUFA12/ACSL3/COX6A1/UQCR10/COX5B/NDUFB4/ELOVL5/NDUFA4/NDUFA8/NDUFC1/NDUFAB1/GUK1/NDUFA1/HINT1/NDUFA3/GNAI3/COX4I1	25
GO:1903170	negative regulation of calcium ion transmembrane transport	7/357	40/18493	1.01487e-05	0.0376821	0.000518038	DYSF/CALM1/GSTO1/CALM2/YWHAE/CALM3/SRI	7
GO:0048010	vascular endothelial growth factor receptor signaling pathway	10/357	91/18493	1.01729e-05	0.0377721	0.000518038	KDR/FLT1/NRP2/NRP1/VAV3/BRK1/MMRN2/RAC1/WASF2/CDC42	10
GO:0001938	positive regulation of endothelial cell proliferation	11/357	112/18493	1.09616e-05	0.0407006	0.000549198	KDR/NRP2/DYSF/TEK/APLNR/NRP1/CDH13/APLN/EGFL7/HMGB1/HMGB2	11
GO:0030833	regulation of actin filament polymerization	13/357	158/18493	1.23996e-05	0.0460395	0.00061138	TMSB4X/GMFG/TMSB10/RDX/TMSB15A/CAPZA2/BRK1/ARPC3/PFN1/TMOD3/ARPC2/ARPC5/ACTR3	13
GO:1902745	positive regulation of lamellipodium organization	6/357	28/18493	1.30543e-05	0.0484708	0.000627226	BRK1/CORO1C/RAC1/WASF2/CDC42/ARPC2	6
GO:0051284	positive regulation of sequestering of calcium ion	5/357	17/18493	1.33265e-05	0.0494814	0.000627226	CALM1/GSTO1/CALM2/CALM3/SRI	5
GO:0032271	regulation of protein polymerization	15/357	208/18493	1.33267e-05	0.049482	0.000627226	TMSB4X/GMFG/TMSB10/RDX/STMN1/TMSB15A/CAPZA2/BRK1/ARPC3/RAC1/PFN1/TMOD3/ARPC2/ARPC5/ACTR3	15
GO:1902600	hydrogen ion transmembrane transport	13/357	162/18493	1.62222e-05	0.0602331	0.00075211	TMSB4X/COX7A2/PARK7/COX6C/COX6A1/COX5B/COX7B/NDUFA4/COX6B1/COX17/ATP6V1G1/ATP6V0E1/COX4I1	13
GO:0021762	substantia nigra development	7/357	43/18493	1.66906e-05	0.0619721	0.000762444	CALM1/GNB4/CALM2/YWHAE/COX6B1/CDC42/CALM3	7
GO:0000910	cytokinesis	13/357	163/18493	1.7326e-05	0.0643316	0.000780002	SEPT7/RHOC/CALM1/STMN1/RAB11A/CALM2/SEPT11/CDC42/CALM3/CKAP2/SON/SVIL/ACTR3	13
GO:0001935	endothelial cell proliferation	14/357	190/18493	2.02822e-05	0.0753078	0.000900041	KDR/MEF2C/FLT1/NRP2/DYSF/TEK/APLNR/NRP1/CDH13/ITGB1BP1/APLN/EGFL7/HMGB1/HMGB2	14
GO:0048013	ephrin receptor signaling pathway	9/357	80/18493	2.33635e-05	0.0867486	0.00102217	VAV3/YES1/ARPC3/RAC1/AP2S1/CDC42/ARPC2/ARPC5/ACTR3	9
GO:0003158	endothelium development	11/357	125/18493	3.09956e-05	0.115087	0.0013363	KDR/CDH5/ETV2/ZEB1/MSN/NRP1/PTN/RDX/PECAM1/GPX1/RAP1B	11
GO:0006402	mRNA catabolic process	18/357	307/18493	3.15674e-05	0.11721	0.0013363	VIM/RPS20/RPS19/RPS14/RPS27/RPS18/RPL35/UBB/LSM3/RPL7/RBM8A/RPS15/RPL34/EXOSC8/UBA52/RPL10/RPL27/RPL41	18
GO:0010592	positive regulation of lamellipodium assembly	5/357	20/18493	3.18338e-05	0.118199	0.0013363	BRK1/RAC1/WASF2/CDC42/ARPC2	5
GO:0032535	regulation of cellular component size	20/357	367/18493	3.29771e-05	0.122444	0.00135303	TMSB4X/GMFG/TMSB10/MSN/NRP1/RDX/VAV3/RAB11A/TMSB15A/CAPZA2/BRK1/ARPC3/LAMTOR5/RAC1/PFN1/TMOD3/ARPC2/RAB5A/ARPC5/ACTR3	20
GO:0045185	maintenance of protein location	10/357	104/18493	3.31037e-05	0.122914	0.00135303	TMSB4X/TMSB10/PSMD10/HK1/PARK7/TMSB15A/SKP1/RER1/SRI/NFKBIA	10
GO:0051926	negative regulation of calcium ion transport	8/357	65/18493	3.45008e-05	0.128102	0.00139182	DYSF/CALM1/GSTO1/CALM2/YWHAE/TMBIM6/CALM3/SRI	8
GO:0001936	regulation of endothelial cell proliferation	13/357	175/18493	3.67036e-05	0.136281	0.00143279	KDR/MEF2C/FLT1/NRP2/DYSF/TEK/APLNR/NRP1/CDH13/APLN/EGFL7/HMGB1/HMGB2	13
GO:0051051	negative regulation of transport	24/357	495/18493	3.67857e-05	0.136585	0.00143279	TMSB4X/DYSF/ARL6IP5/SNX3/CALM1/ITGB1BP1/GSTO1/PKIG/PARK7/DERL2/CTTNBP2NL/SUMO1/HMGB1/CRHBP/RAC1/CALM2/RAP1B/YWHAE/TMBIM6/CALM3/ERLEC1/ENY2/ANXA5/SRI	24
GO:0006401	RNA catabolic process	19/357	340/18493	3.69e-05	0.13701	0.00143279	VIM/RPS20/RPS19/RPS14/RPS27/RPS18/RPL35/UBB/LSM3/RPL7/RBM8A/RPS15/RPL34/EXOSC8/SLIRP/UBA52/RPL10/RPL27/RPL41	19
GO:0090066	regulation of anatomical structure size	24/357	497/18493	3.92167e-05	0.145612	0.00150394	TMSB4X/GMFG/TMSB10/MSN/NRP1/RDX/ITGB1BP1/APLN/NTS/VAV3/RAB11A/TMSB15A/CAPZA2/BRK1/GPX1/ARPC3/LAMTOR5/RAC1/PFN1/TMOD3/ARPC2/RAB5A/ARPC5/ACTR3	24
GO:0034314	Arp2/3 complex-mediated actin nucleation	6/357	34/18493	4.22647e-05	0.156929	0.00160107	GMFG/BRK1/ARPC3/ARPC2/ARPC5/ACTR3	6
GO:0030032	lamellipodium assembly	8/357	67/18493	4.31146e-05	0.160084	0.00161358	ITGB1/CDH13/VAV3/BRK1/RAC1/WASF2/CDC42/ARPC2	8
GO:0008064	regulation of actin polymerization or depolymerization	13/357	178/18493	4.3813e-05	0.162678	0.0016202	TMSB4X/GMFG/TMSB10/RDX/TMSB15A/CAPZA2/BRK1/ARPC3/PFN1/TMOD3/ARPC2/ARPC5/ACTR3	13
GO:0030832	regulation of actin filament length	13/357	179/18493	4.64355e-05	0.172415	0.00168847	TMSB4X/GMFG/TMSB10/RDX/TMSB15A/CAPZA2/BRK1/ARPC3/PFN1/TMOD3/ARPC2/ARPC5/ACTR3	13
GO:0010631	epithelial cell migration	19/357	346/18493	4.67461e-05	0.173568	0.00168847	KDR/MEF2C/ETS1/TMSB4X/NRP2/ITGB1/TEK/NRP1/CDH13/ITGB1BP1/PECAM1/RAB11A/PLXND1/HMGB1/MMRN2/CORO1C/GPX1/PFN1/ADAMTS9	19
GO:0032409	regulation of transporter activity	16/357	260/18493	4.87288e-05	0.18093	0.00173985	MEF2C/TMSB4X/DYSF/PDE4B/FKBP1A/CALM1/GSTO1/PARK7/CTTNBP2NL/SUMO1/CRHBP/CALM2/YWHAE/COX17/CALM3/SRI	16
GO:0008154	actin polymerization or depolymerization	14/357	206/18493	4.95729e-05	0.184064	0.00174987	TMSB4X/GMFG/TMSB10/RDX/TMSB15A/CAPZA2/BRK1/ARPC3/RAC1/PFN1/TMOD3/ARPC2/ARPC5/ACTR3	14
GO:0032410	negative regulation of transporter activity	9/357	88/18493	5.02814e-05	0.186695	0.00175494	DYSF/CALM1/GSTO1/CTTNBP2NL/SUMO1/CALM2/YWHAE/CALM3/SRI	9
GO:0090132	epithelium migration	19/357	349/18493	5.24953e-05	0.194915	0.00179315	KDR/MEF2C/ETS1/TMSB4X/NRP2/ITGB1/TEK/NRP1/CDH13/ITGB1BP1/PECAM1/RAB11A/PLXND1/HMGB1/MMRN2/CORO1C/GPX1/PFN1/ADAMTS9	19
GO:2001258	negative regulation of cation channel activity	7/357	51/18493	5.25305e-05	0.195046	0.00179315	DYSF/CALM1/GSTO1/SUMO1/CALM2/CALM3/SRI	7
GO:0045446	endothelial cell differentiation	10/357	111/18493	5.8027e-05	0.215454	0.00195536	CDH5/ETV2/ZEB1/MSN/NRP1/PTN/RDX/PECAM1/GPX1/RAP1B	10
GO:0006414	translational elongation	11/357	134/18493	5.88983e-05	0.21869	0.00195536	MRPL22/MRPS14/MRPL51/MRPL57/MRPL13/MRPS23/MRPS18C/MRPS21/MRPL41/MRPS16/CHCHD1	11
GO:0032272	negative regulation of protein polymerization	8/357	70/18493	5.93476e-05	0.220357	0.00195536	TMSB4X/TMSB10/RDX/STMN1/TMSB15A/CAPZA2/PFN1/TMOD3	8
GO:0010649	regulation of cell communication by electrical coupling	4/357	12/18493	5.98004e-05	0.222039	0.00195536	CALM1/CALM2/CALM3/SRI	4
GO:0032543	mitochondrial translation	11/357	135/18493	6.30354e-05	0.234051	0.00203967	MRPL22/MRPS14/MRPL51/MRPL57/MRPL13/MRPS23/MRPS18C/MRPS21/MRPL41/MRPS16/CHCHD1	11
GO:0043542	endothelial cell migration	16/357	266/18493	6.39283e-05	0.237366	0.00204723	KDR/MEF2C/ETS1/TMSB4X/NRP2/ITGB1/TEK/NRP1/CDH13/ITGB1BP1/PECAM1/PLXND1/HMGB1/MMRN2/GPX1/ADAMTS9	16
GO:0090130	tissue migration	19/357	355/18493	6.59112e-05	0.244728	0.00208919	KDR/MEF2C/ETS1/TMSB4X/NRP2/ITGB1/TEK/NRP1/CDH13/ITGB1BP1/PECAM1/RAB11A/PLXND1/HMGB1/MMRN2/CORO1C/GPX1/PFN1/ADAMTS9	19
GO:1902904	negative regulation of supramolecular fiber organization	11/357	136/18493	6.74193e-05	0.250328	0.00211541	TMSB4X/GMFG/TMSB10/RDX/STMN1/TMSB15A/CAPZA2/PFN1/WASF2/TMOD3/CKAP2	11
GO:0030901	midbrain development	9/357	92/18493	7.14606e-05	0.265333	0.00221979	CALM1/GNB4/CALM2/YWHAE/COX6B1/CDC42/CALM3/TAL2/HES1	9
GO:0002040	sprouting angiogenesis	13/357	189/18493	8.11548e-05	0.301328	0.00249596	KDR/ITGB1/JAK1/TEK/APLNR/NRP1/CDH13/ITGB1BP1/HMGB1/MMRN2/RECK/CDC42/ADAMTS9	13
GO:0034332	adherens junction organization	11/357	139/18493	8.21733e-05	0.30511	0.00250251	KDR/CDH5/SORBS1/TEK/RAB8B/NRP1/CDH13/RDX/ITGB1BP1/CORO1C/RAC1	11
GO:0110020	regulation of actomyosin structure organization	9/357	94/18493	8.459e-05	0.314083	0.0025511	MEF2C/NRP1/RHOC/ITGB1BP1/STMN1/RAC1/PFN1/WASF2/CDC42	9
GO:0022898	regulation of transmembrane transporter activity	15/357	245/18493	8.84677e-05	0.32848	0.00264236	MEF2C/TMSB4X/DYSF/PDE4B/FKBP1A/CALM1/GSTO1/PARK7/SUMO1/CRHBP/CALM2/YWHAE/COX17/CALM3/SRI	15
GO:0051100	negative regulation of binding	12/357	165/18493	8.93174e-05	0.331635	0.00264236	TMSB4X/B2M/RALB/IFI16/DAB2/ITGB1BP1/STMN1/PARK7/SUMO1/TMBIM6/SRI/NFKBIA	12
GO:0030038	contractile actin filament bundle assembly	9/357	95/18493	9.1879e-05	0.341147	0.00264264	SORBS1/NRP1/RHOC/ITGB1BP1/STMN1/RAC1/PFN1/WASF2/CDC42	9
GO:0043149	stress fiber assembly	9/357	95/18493	9.1879e-05	0.341147	0.00264264	SORBS1/NRP1/RHOC/ITGB1BP1/STMN1/RAC1/PFN1/WASF2/CDC42	9
GO:0051651	maintenance of location in cell	9/357	95/18493	9.1879e-05	0.341147	0.00264264	TMSB4X/TMSB10/HK1/PARK7/TMSB15A/SKP1/RER1/FTL/SRI	9
GO:0034764	positive regulation of transmembrane transport	13/357	192/18493	9.52108e-05	0.353518	0.00271335	TMSB4X/CA2/SORBS1/APLNR/CALM1/GSTO1/PARK7/SUMO1/CALM2/COX17/CALM3/MEF2A/SRI	13
GO:0010811	positive regulation of cell-substrate adhesion	10/357	118/18493	9.74072e-05	0.361673	0.0027507	KDR/TEK/NRP1/CDH13/PTN/ITGB1BP1/MMRN2/RAC1/CDC42/ARPC2	10
GO:0051494	negative regulation of cytoskeleton organization	11/357	142/18493	9.96063e-05	0.369838	0.00276998	TMSB4X/GMFG/TMSB10/RDX/STMN1/TMSB15A/CAPZA2/PFN1/WASF2/TMOD3/CKAP2	11
GO:0051495	positive regulation of cytoskeleton organization	14/357	220/18493	0.000100587	0.373479	0.00276998	GMFG/TEK/NRP1/RHOC/ITGB1BP1/PFDN2/BRK1/ARPC3/RAC1/PFN1/CDC42/ARPC2/ARPC5/ACTR3	14
GO:0051894	positive regulation of focal adhesion assembly	5/357	25/18493	0.000100765	0.374141	0.00276998	KDR/TEK/NRP1/ITGB1BP1/RAC1	5
GO:0032231	regulation of actin filament bundle assembly	9/357	97/18493	0.000108045	0.401171	0.00293009	NRP1/RHOC/RDX/ITGB1BP1/STMN1/RAC1/PFN1/WASF2/CDC42	9
GO:0030837	negative regulation of actin filament polymerization	7/357	57/18493	0.000108641	0.403383	0.00293009	TMSB4X/TMSB10/RDX/TMSB15A/CAPZA2/PFN1/TMOD3	7
GO:0051281	positive regulation of release of sequestered calcium ion into cytosol	6/357	40/18493	0.000109419	0.406273	0.00293009	APLNR/CALM1/GSTO1/CALM2/CALM3/SRI	6
GO:0060627	regulation of vesicle-mediated transport	23/357	498/18493	0.000110836	0.411534	0.00294266	B2M/RALA/DYSF/RALB/RAB8B/MSN/SNX3/NRP1/CDH13/RDX/CD63/DAB2/CALM1/APLN/AAK1/RAB11A/HMGB1/ACSL3/RAC1/RAP1B/AP2S1/CALM3/RAB5A	23
GO:0032413	negative regulation of ion transmembrane transporter activity	8/357	77/18493	0.000117674	0.436922	0.00309773	DYSF/CALM1/GSTO1/SUMO1/CALM2/YWHAE/CALM3/SRI	8
GO:1903169	regulation of calcium ion transmembrane transport	11/357	145/18493	0.000120104	0.445945	0.00313512	DYSF/PDE4B/APLNR/FKBP1A/CALM1/GSTO1/SUMO1/CALM2/YWHAE/CALM3/SRI	11
GO:0043388	positive regulation of DNA binding	7/357	58/18493	0.00012153	0.451241	0.00314592	PARK7/HMGB1/CALM2/CALM3/HMGB2/H1F0/HES1	7
GO:0002262	myeloid cell homeostasis	11/357	146/18493	0.000127689	0.47411	0.00327804	ETS1/B2M/ETV2/TAL1/RPS19/RPS14/PDE4B/HMGB1/TMOD3/HMGB2/ISG15	11
GO:0007163	establishment or maintenance of cell polarity	13/357	199/18493	0.000136439	0.506598	0.00345274	CDH5/SPRY1/TEK/DYNLT1/MSN/RHOC/ARF4/SDCCAG8/RAP1B/CDC42/HES1/ARPC5/ACTR3	13
GO:0120034	positive regulation of plasma membrane bounded cell projection assembly	9/357	100/18493	0.000136717	0.507631	0.00345274	RALA/SEPT7/NRP1/BRK1/RAC1/PFN1/WASF2/CDC42/ARPC2	9
GO:1904062	regulation of cation transmembrane transport	17/357	314/18493	0.000138191	0.513104	0.00346182	MEF2C/TMSB4X/DYSF/PDE4B/APLNR/FKBP1A/CD63/CALM1/GSTO1/PARK7/SUMO1/CRHBP/CALM2/YWHAE/COX17/CALM3/SRI	17
GO:1902905	positive regulation of supramolecular fiber organization	13/357	200/18493	0.000143431	0.532559	0.00356434	GMFG/NRP1/RHOC/ITGB1BP1/BRK1/GPX1/ARPC3/RAC1/PFN1/CDC42/ARPC2/ARPC5/ACTR3	13
GO:0034763	negative regulation of transmembrane transport	10/357	124/18493	0.000147294	0.546901	0.00360976	DYSF/ARL6IP5/CALM1/GSTO1/CTTNBP2NL/SUMO1/CALM2/YWHAE/CALM3/SRI	10
GO:0034766	negative regulation of ion transmembrane transport	9/357	101/18493	0.000147583	0.547976	0.00360976	DYSF/ARL6IP5/CALM1/GSTO1/SUMO1/CALM2/YWHAE/CALM3/SRI	9
GO:0032984	macromolecular complex disassembly	17/357	317/18493	0.000154827	0.574872	0.00375735	RDX/STMN1/MRPL22/CAPZA2/MAP1LC3B/MRPS14/MRPL51/TMOD3/MRPL57/MRPL13/MRPS23/CKAP2/MRPS18C/MRPS21/MRPL41/MRPS16/CHCHD1	17
GO:0120032	regulation of plasma membrane bounded cell projection assembly	12/357	175/18493	0.000156105	0.579619	0.00375901	RALA/SEPT7/NRP1/RDX/BRK1/CORO1C/RAC1/PFN1/WASF2/CDC42/ARPC2/RAB5A	12
GO:0060491	regulation of cell projection assembly	12/357	177/18493	0.000173649	0.644758	0.00412979	RALA/SEPT7/NRP1/RDX/BRK1/CORO1C/RAC1/PFN1/WASF2/CDC42/ARPC2/RAB5A	12
GO:0006936	muscle contraction	18/357	351/18493	0.000174162	0.646663	0.00412979	MYL6/VIM/CALCRL/SORBS1/MYL12A/DYSF/PDE4B/CALM1/GSTO1/TPM3/HSBP1/MYL12B/SUMO1/CALM2/CALM3/TMOD3/TPM4/SRI	18
GO:0048857	neural nucleus development	7/357	62/18493	0.000186091	0.690955	0.00437922	CALM1/GNB4/CALM2/YWHAE/COX6B1/CDC42/CALM3	7
GO:0050850	positive regulation of calcium-mediated signaling	6/357	44/18493	0.000188587	0.700225	0.0044046	CDH13/CALM1/GSTO1/CALM2/CALM3/HINT1	6
GO:0051492	regulation of stress fiber assembly	8/357	83/18493	0.000199554	0.740946	0.00462596	NRP1/RHOC/ITGB1BP1/STMN1/RAC1/PFN1/WASF2/CDC42	8
GO:1904377	positive regulation of protein localization to cell periphery	7/357	63/18493	0.00020593	0.764619	0.0047384	ITGB1/SORBS1/GNAI1/RAB11A/ACSL3/RER1/EPB41	7
GO:0001667	ameboidal-type cell migration	21/357	456/18493	0.000228039	0.846707	0.00519088	KDR/MEF2C/ETS1/TMSB4X/NRP2/ITGB1/TEK/NRP1/CDH13/TIMP1/ITGB1BP1/PECAM1/RAB11A/PLXND1/HMGB1/MMRN2/CORO1C/GPX1/PFN1/WASF2/ADAMTS9	21
GO:0032412	regulation of ion transmembrane transporter activity	14/357	238/18493	0.000228937	0.850043	0.00519088	MEF2C/TMSB4X/DYSF/PDE4B/FKBP1A/CALM1/GSTO1/SUMO1/CRHBP/CALM2/YWHAE/COX17/CALM3/SRI	14
GO:0010880	regulation of release of sequestered calcium ion into cytosol by sarcoplasmic reticulum	5/357	30/18493	0.000249693	0.92711	0.00558004	CALM1/GSTO1/CALM2/CALM3/SRI	5
GO:0046596	regulation of viral entry into host cell	5/357	30/18493	0.000249693	0.92711	0.00558004	IFITM3/LGALS1/IFITM2/SNX3/IFITM1	5
GO:0000028	ribosomal small subunit assembly	4/357	17/18493	0.000266354	0.988972	0.00582662	RPS19/RPS14/RPS27/RPS15	4
GO:0042994	cytoplasmic sequestering of transcription factor	4/357	17/18493	0.000266354	0.988972	0.00582662	TMSB4X/PSMD10/SRI/NFKBIA	4
GO:2000641	regulation of early endosome to late endosome transport	4/357	17/18493	0.000266354	0.988972	0.00582662	MSN/SNX3/RDX/DAB2	4
GO:0140053	mitochondrial gene expression	11/357	159/18493	0.000269952	1	0.00586403	MRPL22/MRPS14/MRPL51/MRPL57/MRPL13/MRPS23/MRPS18C/MRPS21/MRPL41/MRPS16/CHCHD1	11
GO:0035722	interleukin-12-mediated signaling pathway	6/357	47/18493	0.000273252	1	0.00586997	RALA/JAK1/MSN/GSTO1/RAP1B/CDC42	6
GO:0032387	negative regulation of intracellular transport	7/357	66/18493	0.000275894	1	0.00586997	SNX3/ITGB1BP1/PKIG/PARK7/DERL2/RAP1B/ERLEC1	7
GO:1903391	regulation of adherens junction organization	7/357	66/18493	0.000275894	1	0.00586997	KDR/TEK/NRP1/RDX/ITGB1BP1/CORO1C/RAC1	7
GO:0045785	positive regulation of cell adhesion	19/357	397/18493	0.000279242	1	0.00590077	KDR/ETS1/LGALS1/GRAP2/DYSF/TEK/HLA-E/NRP1/CDH13/PTN/ITGB1BP1/VAV3/YES1/HMGB1/MMRN2/RAC1/CDC42/ARPC2/HES1	19
GO:0038093	Fc receptor signaling pathway	12/357	187/18493	0.000288845	1	0.00606246	GRAP2/CALM1/VAV3/YES1/BRK1/ARPC3/RAC1/WASF2/CDC42/ARPC2/ARPC5/ACTR3	12
GO:1903393	positive regulation of adherens junction organization	5/357	31/18493	0.000293039	1	0.00606785	KDR/TEK/NRP1/ITGB1BP1/RAC1	5
GO:0002433	immune response-regulating cell surface receptor signaling pathway involved in phagocytosis	10/357	135/18493	0.000294962	1	0.00606785	VAV3/YES1/BRK1/ARPC3/RAC1/WASF2/CDC42/ARPC2/ARPC5/ACTR3	10
GO:0038096	Fc-gamma receptor signaling pathway involved in phagocytosis	10/357	135/18493	0.000294962	1	0.00606785	VAV3/YES1/BRK1/ARPC3/RAC1/WASF2/CDC42/ARPC2/ARPC5/ACTR3	10
GO:0030218	erythrocyte differentiation	9/357	111/18493	0.00030176	1	0.00612655	ETS1/B2M/ETV2/TAL1/RPS19/RPS14/TMOD3/HMGB2/ISG15	9
GO:1904375	regulation of protein localization to cell periphery	9/357	111/18493	0.00030176	1	0.00612655	ITGB1/SORBS1/DAB2/TMEM59/GNAI1/RAB11A/ACSL3/RER1/EPB41	9
GO:1902743	regulation of lamellipodium organization	6/357	48/18493	0.000307273	1	0.00619797	BRK1/CORO1C/RAC1/WASF2/CDC42/ARPC2	6
GO:0051258	protein polymerization	15/357	275/18493	0.000312305	1	0.00623296	TMSB4X/GMFG/TMSB10/RDX/STMN1/TMSB15A/CAPZA2/BRK1/ARPC3/RAC1/PFN1/TMOD3/ARPC2/ARPC5/ACTR3	15
GO:1904064	positive regulation of cation transmembrane transport	10/357	136/18493	0.000313021	1	0.00623296	TMSB4X/APLNR/CALM1/GSTO1/PARK7/SUMO1/CALM2/COX17/CALM3/SRI	10
GO:2001257	regulation of cation channel activity	11/357	162/18493	0.000317157	1	0.00627509	MEF2C/DYSF/PDE4B/FKBP1A/CALM1/GSTO1/SUMO1/CRHBP/CALM2/CALM3/SRI	11
GO:1904063	negative regulation of cation transmembrane transport	8/357	89/18493	0.0003233	1	0.00635614	DYSF/CALM1/GSTO1/SUMO1/CALM2/YWHAE/CALM3/SRI	8
GO:0031589	cell-substrate adhesion	17/357	338/18493	0.000328641	1	0.00642052	KDR/ITGB1/LGALS1/SORBS1/TEK/NRP1/CDH13/PTN/CD63/ITGB1BP1/PECAM1/MMRN2/CORO1C/RAC1/CDC42/ARPC2/ADAMTS9	17
GO:1901890	positive regulation of cell junction assembly	5/357	32/18493	0.000341857	1	0.00663697	KDR/TEK/NRP1/ITGB1BP1/RAC1	5
GO:0071349	cellular response to interleukin-12	6/357	49/18493	0.000344527	1	0.00664726	RALA/JAK1/MSN/GSTO1/RAP1B/CDC42	6
GO:0038094	Fc-gamma receptor signaling pathway	10/357	138/18493	0.000351917	1	0.00674794	VAV3/YES1/BRK1/ARPC3/RAC1/WASF2/CDC42/ARPC2/ARPC5/ACTR3	10
GO:0006909	phagocytosis	17/357	342/18493	0.000376261	1	0.00716545	ITGB1/DYSF/SNX3/VAV3/YES1/PECAM1/BRK1/HMGB1/CORO1C/ARPC3/RAC1/WASF2/CDC42/ARPC2/RAB5A/ARPC5/ACTR3	17
GO:0001954	positive regulation of cell-matrix adhesion	6/357	50/18493	0.000385225	1	0.00716545	KDR/TEK/NRP1/CDH13/ITGB1BP1/RAC1	6
GO:0045010	actin nucleation	6/357	50/18493	0.000385225	1	0.00716545	GMFG/BRK1/ARPC3/ARPC2/ARPC5/ACTR3	6
GO:0070671	response to interleukin-12	6/357	50/18493	0.000385225	1	0.00716545	RALA/JAK1/MSN/GSTO1/RAP1B/CDC42	6
GO:1900024	regulation of substrate adhesion-dependent cell spreading	6/357	50/18493	0.000385225	1	0.00716545	NRP1/ITGB1BP1/CORO1C/RAC1/CDC42/ARPC2	6
GO:0002431	Fc receptor mediated stimulatory signaling pathway	10/357	140/18493	0.000394763	1	0.00722312	VAV3/YES1/BRK1/ARPC3/RAC1/WASF2/CDC42/ARPC2/ARPC5/ACTR3	10
GO:0016601	Rac protein signal transduction	5/357	33/18493	0.000396585	1	0.00722312	DYNLT1/CDH13/BRK1/RAC1/WASF2	5
GO:0050849	negative regulation of calcium-mediated signaling	5/357	33/18493	0.000396585	1	0.00722312	CALM1/GSTO1/CALM2/CALM3/SRI	5
GO:1904427	positive regulation of calcium ion transmembrane transport	7/357	70/18493	0.000397627	1	0.00722312	APLNR/CALM1/GSTO1/SUMO1/CALM2/CALM3/SRI	7
GO:0036010	protein localization to endosome	4/357	19/18493	0.000420735	1	0.00755455	MSN/NRP1/RDX/MICALL1	4
GO:0046597	negative regulation of viral entry into host cell	4/357	19/18493	0.000420735	1	0.00755455	IFITM3/IFITM2/SNX3/IFITM1	4
GO:0014808	release of sequestered calcium ion into cytosol by sarcoplasmic reticulum	5/357	34/18493	0.000457675	1	0.0081706	CALM1/GSTO1/CALM2/CALM3/SRI	5
GO:0032092	positive regulation of protein binding	8/357	94/18493	0.000468858	1	0.0083224	MEF2C/B2M/RALB/FKBP1A/NRP1/PARK7/PLXND1/EPB41	8
GO:0010639	negative regulation of organelle organization	18/357	384/18493	0.000513463	1	0.00906238	TMSB4X/H3F3B/GMFG/TMSB10/RDX/PSMD10/STMN1/PRKAR1A/TMSB15A/CAPZA2/GPX1/HIGD1A/ZNF451/PFN1/WASF2/TMOD3/CKAP2/H1F0	18
GO:1903514	release of sequestered calcium ion into cytosol by endoplasmic reticulum	5/357	35/18493	0.00052559	1	0.009224	CALM1/GSTO1/CALM2/CALM3/SRI	5
GO:0034101	erythrocyte homeostasis	9/357	120/18493	0.000536783	1	0.00932826	ETS1/B2M/ETV2/TAL1/RPS19/RPS14/TMOD3/HMGB2/ISG15	9
GO:0031334	positive regulation of protein complex assembly	14/357	259/18493	0.000537537	1	0.00932826	GMFG/TAL1/SUB1/MSN/RHOC/RBX1/SUMO1/BRK1/ARPC3/RAC1/PFN1/ARPC2/ARPC5/ACTR3	14
GO:0030100	regulation of endocytosis	14/357	260/18493	0.000558416	1	0.00959232	B2M/DYSF/SNX3/CDH13/CD63/DAB2/CALM1/APLN/AAK1/HMGB1/RAC1/AP2S1/CALM3/RAB5A	14
GO:0032507	maintenance of protein location in cell	7/357	74/18493	0.000558929	1	0.00959232	TMSB4X/TMSB10/HK1/PARK7/TMSB15A/SKP1/RER1	7
GO:0010524	positive regulation of calcium ion transport into cytosol	6/357	54/18493	0.000586905	1	0.0100171	APLNR/CALM1/GSTO1/CALM2/CALM3/SRI	6
GO:0003012	muscle system process	20/357	456/18493	0.000594036	1	0.0100834	MEF2C/MYL6/VIM/CALCRL/SORBS1/MYL12A/DYSF/PDE4B/CALM1/GSTO1/TPM3/HSBP1/MYL12B/SUMO1/CALM2/CALM3/TMOD3/MEF2A/TPM4/SRI	20
GO:0010591	regulation of lamellipodium assembly	5/357	36/18493	0.000600806	1	0.0100881	BRK1/RAC1/WASF2/CDC42/ARPC2	5
GO:1901385	regulation of voltage-gated calcium channel activity	5/357	36/18493	0.000600806	1	0.0100881	DYSF/PDE4B/CALM1/CALM3/SRI	5
GO:0050679	positive regulation of epithelial cell proliferation	12/357	203/18493	0.00060551	1	0.0101124	KDR/NRP2/DYSF/TEK/APLNR/NRP1/CDH13/PTN/APLN/EGFL7/HMGB1/HMGB2	12
GO:0034767	positive regulation of ion transmembrane transport	10/357	148/18493	0.000612012	1	0.0101663	TMSB4X/APLNR/CALM1/GSTO1/PARK7/SUMO1/CALM2/COX17/CALM3/SRI	10
GO:0021854	hypothalamus development	4/357	21/18493	0.000630158	1	0.0104121	ETS1/NRP2/NRP1/UBB	4
GO:0021536	diencephalon development	7/357	76/18493	0.000657066	1	0.0107992	ETS1/NRP2/NRP1/PTN/UBB/TAL2/HES1	7
GO:0022406	membrane docking	11/357	177/18493	0.000670495	1	0.0109619	RALB/RAB8B/MSN/SNX3/DYNC1I2/RAB11A/HAUS1/SDCCAG8/YWHAE/TCTN3/ESYT1	11
GO:1901021	positive regulation of calcium ion transmembrane transporter activity	5/357	37/18493	0.00068381	1	0.0111211	CALM1/GSTO1/SUMO1/CALM2/CALM3	5
GO:0010522	regulation of calcium ion transport into cytosol	8/357	100/18493	0.000709367	1	0.0113732	APLNR/FKBP1A/CALM1/GSTO1/CALM2/TMBIM6/CALM3/SRI	8
GO:0050848	regulation of calcium-mediated signaling	8/357	100/18493	0.000709367	1	0.0113732	FKBP1A/CDH13/CALM1/GSTO1/CALM2/CALM3/HINT1/SRI	8
GO:0008360	regulation of cell shape	10/357	151/18493	0.000715516	1	0.0113732	KDR/SEPT7/MSN/RHOC/PTN/RDX/PLXND1/MYL12B/CDC42/EPB41	10
GO:0051017	actin filament bundle assembly	10/357	151/18493	0.000715516	1	0.0113732	SORBS1/NRP1/RHOC/RDX/ITGB1BP1/STMN1/RAC1/PFN1/WASF2/CDC42	10
GO:0016055	Wnt signaling pathway	20/357	463/18493	0.000717617	1	0.0113732	SOX7/ETV2/IGFBP4/SNX3/RBX1/DAB2/CALM1/UBB/VPS29/SKP1/RECK/RAC1/PFN1/AP2S1/CDC42/SOST/SOX4/TNIK/UBA52/RAB5A	20
GO:0198738	cell-cell signaling by wnt	20/357	465/18493	0.00075677	1	0.0119005	SOX7/ETV2/IGFBP4/SNX3/RBX1/DAB2/CALM1/UBB/VPS29/SKP1/RECK/RAC1/PFN1/AP2S1/CDC42/SOST/SOX4/TNIK/UBA52/RAB5A	20
GO:0010881	regulation of cardiac muscle contraction by regulation of the release of sequestered calcium ion	4/357	22/18493	0.000758553	1	0.0119005	CALM1/GSTO1/CALM2/CALM3	4
GO:0042989	sequestering of actin monomers	3/357	10/18493	0.000773983	1	0.0120385	TMSB4X/TMSB10/TMSB15A	3
GO:0045022	early endosome to late endosome transport	5/357	38/18493	0.0007751	1	0.0120385	MSN/SNX3/RDX/DAB2/RAB5A	5
GO:0010810	regulation of cell-substrate adhesion	12/357	209/18493	0.000782667	1	0.0120956	KDR/LGALS1/TEK/NRP1/CDH13/PTN/ITGB1BP1/MMRN2/CORO1C/RAC1/CDC42/ARPC2	12
GO:0007045	cell-substrate adherens junction assembly	7/357	79/18493	0.000829378	1	0.0126228	KDR/SORBS1/TEK/NRP1/ITGB1BP1/CORO1C/RAC1	7
GO:0048041	focal adhesion assembly	7/357	79/18493	0.000829378	1	0.0126228	KDR/SORBS1/TEK/NRP1/ITGB1BP1/CORO1C/RAC1	7
GO:0055117	regulation of cardiac muscle contraction	7/357	79/18493	0.000829378	1	0.0126228	PDE4B/CALM1/GSTO1/SUMO1/CALM2/CALM3/SRI	7
GO:0043271	negative regulation of ion transport	10/357	154/18493	0.00083304	1	0.0126228	DYSF/ARL6IP5/CALM1/GSTO1/SUMO1/CALM2/YWHAE/TMBIM6/CALM3/SRI	10
GO:0001885	endothelial cell development	6/357	58/18493	0.000862269	1	0.0130023	CDH5/MSN/RDX/PECAM1/GPX1/RAP1B	6
GO:0070296	sarcoplasmic reticulum calcium ion transport	5/357	39/18493	0.000875184	1	0.0130759	CALM1/GSTO1/CALM2/CALM3/SRI	5
GO:0061572	actin filament bundle organization	10/357	155/18493	0.00087557	1	0.0130759	SORBS1/NRP1/RHOC/RDX/ITGB1BP1/STMN1/RAC1/PFN1/WASF2/CDC42	10
GO:1903362	regulation of cellular protein catabolic process	13/357	242/18493	0.000890731	1	0.0132258	MSN/RBX1/RDX/PSMD10/DAB2/UBB/PARK7/DERL2/SUMO1/GPX1/ATRAID/ERLEC1/UBE2V2	13
GO:0051279	regulation of release of sequestered calcium ion into cytosol	7/357	80/18493	0.000894122	1	0.0132258	APLNR/FKBP1A/CALM1/GSTO1/CALM2/CALM3/SRI	7
GO:0051220	cytoplasmic sequestering of protein	4/357	23/18493	0.000904379	1	0.0132514	TMSB4X/PSMD10/SRI/NFKBIA	4
GO:1903649	regulation of cytoplasmic transport	4/357	23/18493	0.000904379	1	0.0132514	MSN/SNX3/RDX/DAB2	4
GO:0032411	positive regulation of transporter activity	8/357	104/18493	0.00091876	1	0.0133989	TMSB4X/CALM1/GSTO1/PARK7/SUMO1/CALM2/COX17/CALM3	8
GO:0031346	positive regulation of cell projection organization	17/357	371/18493	0.000936611	1	0.0135954	RALA/SEPT7/RAB8B/DYNLT1/SNX3/NRP1/PTN/RAB11A/PLXND1/BRK1/CORO1C/RAC1/PFN1/WASF2/CDC42/ARPC2/UBE2V2	17
GO:0030099	myeloid cell differentiation	18/357	405/18493	0.000949094	1	0.0137125	MEF2C/ETS1/FLI1/CA2/H3F3B/B2M/ETV2/TAL1/RPS19/RPS14/IFI16/HMGB1/WASF2/CDC42/TMOD3/HMGB2/ISG15/NFKBIA	18
GO:0051893	regulation of focal adhesion assembly	6/357	60/18493	0.0010327	1	0.0147829	KDR/TEK/NRP1/ITGB1BP1/CORO1C/RAC1	6
GO:0090109	regulation of cell-substrate junction assembly	6/357	60/18493	0.0010327	1	0.0147829	KDR/TEK/NRP1/ITGB1BP1/CORO1C/RAC1	6
GO:0061437	renal system vasculature development	4/357	24/18493	0.00106888	1	0.0150921	TEK/NRP1/PECAM1/HES1	4
GO:0061440	kidney vasculature development	4/357	24/18493	0.00106888	1	0.0150921	TEK/NRP1/PECAM1/HES1	4
GO:0086064	cell communication by electrical coupling involved in cardiac conduction	4/357	24/18493	0.00106888	1	0.0150921	CALM1/CALM2/CALM3/SRI	4
GO:0043393	regulation of protein binding	12/357	217/18493	0.00108449	1	0.0152433	MEF2C/B2M/RALB/FKBP1A/NRP1/DAB2/ITGB1BP1/STMN1/PARK7/PLXND1/TMBIM6/EPB41	12
GO:0098927	vesicle-mediated transport between endosomal compartments	5/357	41/18493	0.00110381	1	0.015445	MSN/SNX3/RDX/DAB2/RAB5A	5
GO:0032233	positive regulation of actin filament bundle assembly	6/357	62/18493	0.00122786	1	0.0171037	NRP1/RHOC/ITGB1BP1/RAC1/PFN1/CDC42	6
GO:0010632	regulation of epithelial cell migration	14/357	284/18493	0.00131089	1	0.0181788	KDR/MEF2C/ETS1/TMSB4X/NRP2/TEK/NRP1/ITGB1BP1/RAB11A/HMGB1/MMRN2/CORO1C/PFN1/ADAMTS9	14
GO:0007160	cell-matrix adhesion	12/357	222/18493	0.00131813	1	0.0181979	KDR/ITGB1/SORBS1/TEK/NRP1/CDH13/CD63/ITGB1BP1/PECAM1/CORO1C/RAC1/ADAMTS9	12
GO:0010498	proteasomal protein catabolic process	19/357	452/18493	0.00132961	1	0.0182744	RBX1/PSMD10/DAB2/UBB/SDF2/PARK7/PSMB6/DERL2/SEC13/SUMO1/SKP1/GPX1/SEC61B/PSMD4/PSMA7/ERLEC1/UBA52/UBE2V2/PSMB1	19
GO:0042255	ribosome assembly	6/357	63/18493	0.00133543	1	0.0182744	RPS19/RPS14/RPS27/MRPL22/RPS15/RPL10	6
GO:0038084	vascular endothelial growth factor signaling pathway	5/357	43/18493	0.00137392	1	0.018541	KDR/FLT1/NRP2/NRP1/CD63	5
GO:0090317	negative regulation of intracellular protein transport	5/357	43/18493	0.00137392	1	0.018541	ITGB1BP1/PKIG/PARK7/DERL2/ERLEC1	5
GO:1903573	negative regulation of response to endoplasmic reticulum stress	5/357	43/18493	0.00137392	1	0.018541	PARK7/DERL2/DNAJC3/TMBIM6/ERLEC1	5
GO:1903651	positive regulation of cytoplasmic transport	3/357	12/18493	0.00137879	1	0.018541	MSN/RDX/DAB2	3
GO:1903829	positive regulation of cellular protein localization	15/357	318/18493	0.00138487	1	0.0185424	ITGB1/SORBS1/MSN/PTN/RDX/ITGB1BP1/GNAI1/UBL5/PARK7/RAB11A/ACSL3/RER1/YWHAE/CDC42/EPB41	15
GO:0034765	regulation of ion transmembrane transport	19/357	454/18493	0.00139888	1	0.0186497	MEF2C/TMSB4X/CLIC1/DYSF/PDE4B/APLNR/ARL6IP5/FKBP1A/CD63/CALM1/GSTO1/PARK7/SUMO1/CRHBP/CALM2/YWHAE/COX17/CALM3/SRI	19
GO:0010634	positive regulation of epithelial cell migration	10/357	165/18493	0.00140753	1	0.0186847	KDR/ETS1/TMSB4X/NRP2/TEK/NRP1/ITGB1BP1/RAB11A/HMGB1/PFN1	10
GO:0050673	epithelial cell proliferation	18/357	420/18493	0.00142695	1	0.018862	KDR/MEF2C/FLT1/NRP2/DYSF/TEK/IGFBP4/APLNR/NRP1/CDH13/PTN/ITGB1BP1/APLN/EGFL7/HMGB1/GPX1/HMGB2/HES1	18
GO:0034330	cell junction organization	14/357	287/18493	0.00144727	1	0.0190495	KDR/CDH5/SORBS1/TEK/RAB8B/NRP1/CDH13/RHOC/RDX/ITGB1BP1/CORO1C/RAC1/RAP1B/CDC42	14
GO:0035304	regulation of protein dephosphorylation	9/357	138/18493	0.00145482	1	0.0190603	FKBP1A/PTN/CALM1/TIPRL/CALM2/PPP1R7/YWHAE/CALM3/SHOC2	9
GO:0034446	substrate adhesion-dependent cell spreading	7/357	87/18493	0.0014665	1	0.0190603	TEK/NRP1/ITGB1BP1/CORO1C/RAC1/CDC42/ARPC2	7
GO:1901888	regulation of cell junction assembly	7/357	87/18493	0.0014665	1	0.0190603	KDR/TEK/NRP1/ITGB1BP1/CORO1C/RAC1/RAP1B	7
GO:0019058	viral life cycle	14/357	289/18493	0.00154461	1	0.0199919	IFITM3/ITGB1/LGALS1/IFITM2/DYNLT1/SNX3/IFI16/IFITM1/UBB/LAMTOR5/CDC42/UBA52/RAB5A/ISG15	14
GO:0043161	proteasome-mediated ubiquitin-dependent protein catabolic process	17/357	389/18493	0.00156078	1	0.0201173	RBX1/PSMD10/DAB2/UBB/PARK7/PSMB6/DERL2/SEC13/SUMO1/SKP1/SEC61B/PSMD4/PSMA7/ERLEC1/UBA52/UBE2V2/PSMB1	17
GO:0034333	adherens junction assembly	7/357	88/18493	0.00156738	1	0.0201189	KDR/SORBS1/TEK/NRP1/ITGB1BP1/CORO1C/RAC1	7
GO:0043666	regulation of phosphoprotein phosphatase activity	8/357	114/18493	0.00166308	1	0.0212222	FKBP1A/PTN/CALM1/TIPRL/CALM2/PPP1R7/CALM3/SHOC2	8
GO:0034341	response to interferon-gamma	11/357	198/18493	0.001667	1	0.0212222	IFITM3/VIM/B2M/JAK1/IFITM2/MT2A/HLA-E/IFITM1/IFNGR1/SUMO1/ACTR3	11
GO:0010882	regulation of cardiac muscle contraction by calcium ion signaling	4/357	27/18493	0.00168673	1	0.0213858	CALM1/GSTO1/CALM2/CALM3	4
GO:0007266	Rho protein signal transduction	11/357	199/18493	0.00173486	1	0.0219066	F2RL2/ITGB1/NRP1/CDH13/RHOC/ARHGAP29/VAV3/STMN1/PECAM1/RAC1/CDC42	11
GO:0005513	detection of calcium ion	3/357	13/18493	0.00176691	1	0.0219543	CALM1/CALM2/CALM3	3
GO:0043248	proteasome assembly	3/357	13/18493	0.00176691	1	0.0219543	POMP/PSMD10/PSMD4	3
GO:1902285	semaphorin-plexin signaling pathway involved in neuron projection guidance	3/357	13/18493	0.00176691	1	0.0219543	NRP2/NRP1/PLXND1	3
GO:2001044	regulation of integrin-mediated signaling pathway	3/357	13/18493	0.00176691	1	0.0219543	TIMP1/CD63/ITGB1BP1	3
GO:1990778	protein localization to cell periphery	14/357	294/18493	0.00181212	1	0.0224263	VAMP5/ITGB1/SORBS1/RAB8B/RDX/DAB2/TMEM59/GNAI1/RAB11A/ACSL3/RER1/TNIK/EPB41/BBIP1	14
GO:0035924	cellular response to vascular endothelial growth factor stimulus	6/357	67/18493	0.0018392	1	0.0226711	KDR/FLT1/NRP2/NRP1/CD63/ITGB1BP1	6
GO:0019079	viral genome replication	8/357	117/18493	0.00196088	1	0.0240755	IFITM3/IFITM2/IFI16/IFITM1/LAMTOR5/CDC42/RAB5A/ISG15	8
GO:0051881	regulation of mitochondrial membrane potential	6/357	68/18493	0.00198502	1	0.024276	KDR/CLIC1/MLLT11/ARL6IP5/UBB/PARK7	6
GO:0045646	regulation of erythrocyte differentiation	5/357	47/18493	0.00205606	1	0.0249483	ETS1/B2M/TAL1/HMGB2/ISG15	5
GO:0090199	regulation of release of cytochrome c from mitochondria	5/357	47/18493	0.00205606	1	0.0249483	MLLT11/PSMD10/TNFSF10/GPX1/HIGD1A	5
GO:0051283	negative regulation of sequestering of calcium ion	8/357	118/18493	0.00206896	1	0.0250072	APLNR/FKBP1A/CALM1/GSTO1/CALM2/CALM3/ANXA5/SRI	8
GO:0006942	regulation of striated muscle contraction	7/357	93/18493	0.00215543	1	0.0258512	PDE4B/CALM1/GSTO1/SUMO1/CALM2/CALM3/SRI	7
GO:1903076	regulation of protein localization to plasma membrane	7/357	93/18493	0.00215543	1	0.0258512	ITGB1/SORBS1/DAB2/TMEM59/RAB11A/ACSL3/RER1	7
GO:1905477	positive regulation of protein localization to membrane	8/357	119/18493	0.00218169	1	0.0260654	ITGB1/SORBS1/PTN/ITGB1BP1/RAB11A/ACSL3/RER1/YWHAE	8
GO:0010644	cell communication by electrical coupling	4/357	29/18493	0.00221452	1	0.0262829	CALM1/CALM2/CALM3/SRI	4
GO:0035855	megakaryocyte development	3/357	14/18493	0.00221681	1	0.0262829	FLI1/TAL1/WASF2	3
GO:0050678	regulation of epithelial cell proliferation	16/357	368/18493	0.00223476	1	0.0263949	KDR/MEF2C/FLT1/NRP2/DYSF/TEK/APLNR/NRP1/CDH13/PTN/APLN/EGFL7/HMGB1/GPX1/HMGB2/HES1	16
GO:0010821	regulation of mitochondrion organization	10/357	176/18493	0.00226954	1	0.0267042	KDR/MLLT11/PSMD10/TNFSF10/UBL5/PARK7/GPX1/HIGD1A/YWHAE/VDAC1	10
GO:0051282	regulation of sequestering of calcium ion	8/357	120/18493	0.00229918	1	0.0269509	APLNR/FKBP1A/CALM1/GSTO1/CALM2/CALM3/ANXA5/SRI	8
GO:0034329	cell junction assembly	12/357	238/18493	0.00236139	1	0.0275181	KDR/CDH5/SORBS1/TEK/NRP1/CDH13/RHOC/ITGB1BP1/CORO1C/RAC1/RAP1B/CDC42	12
GO:1905475	regulation of protein localization to membrane	10/357	177/18493	0.00236529	1	0.0275181	ITGB1/SORBS1/PTN/DAB2/TMEM59/ITGB1BP1/RAB11A/ACSL3/RER1/YWHAE	10
GO:0007044	cell-substrate junction assembly	7/357	95/18493	0.00243333	1	0.0282041	KDR/SORBS1/TEK/NRP1/ITGB1BP1/CORO1C/RAC1	7
GO:0051924	regulation of calcium ion transport	12/357	239/18493	0.00244424	1	0.0282253	DYSF/PDE4B/APLNR/FKBP1A/CALM1/GSTO1/SUMO1/CALM2/YWHAE/TMBIM6/CALM3/SRI	12
GO:0010595	positive regulation of endothelial cell migration	8/357	122/18493	0.00254903	1	0.0293263	KDR/ETS1/TMSB4X/NRP2/TEK/NRP1/ITGB1BP1/HMGB1	8
GO:0061136	regulation of proteasomal protein catabolic process	10/357	179/18493	0.00256652	1	0.0293506	RBX1/PSMD10/DAB2/UBB/PARK7/DERL2/SUMO1/GPX1/ERLEC1/UBE2V2	10
GO:0007599	hemostasis	15/357	339/18493	0.00257004	1	0.0293506	TFPI/F2RL2/FLI1/PROCR/H3F3B/CLIC1/MYL12A/TFPI2/VAV3/PRKAR1A/CAPZA2/RAC1/CDC42/RAB5A/ANXA5	15
GO:0032414	positive regulation of ion transmembrane transporter activity	7/357	96/18493	0.00258222	1	0.0293817	TMSB4X/CALM1/GSTO1/SUMO1/CALM2/COX17/CALM3	7
GO:0051208	sequestering of calcium ion	8/357	123/18493	0.00268167	1	0.0304019	APLNR/FKBP1A/CALM1/GSTO1/CALM2/CALM3/ANXA5/SRI	8
GO:0042176	regulation of protein catabolic process	16/357	375/18493	0.00269388	1	0.0304292	DYSF/MSN/SNX3/RBX1/RDX/PSMD10/TIMP1/DAB2/UBB/PARK7/DERL2/SUMO1/GPX1/ATRAID/ERLEC1/UBE2V2	16
GO:0006123	mitochondrial electron transport, cytochrome c to oxygen	3/357	15/18493	0.00273164	1	0.0305228	COX6A1/COX5B/COX4I1	3
GO:0019646	aerobic electron transport chain	3/357	15/18493	0.00273164	1	0.0305228	COX6A1/COX5B/COX4I1	3
GO:0090151	establishment of protein localization to mitochondrial membrane	3/357	15/18493	0.00273164	1	0.0305228	CALM1/ROMO1/CALM3	3
GO:0051224	negative regulation of protein transport	10/357	181/18493	0.00278125	1	0.0309658	TMSB4X/SNX3/ITGB1BP1/PKIG/PARK7/DERL2/TMBIM6/ERLEC1/ENY2/ANXA5	10
GO:0045648	positive regulation of erythrocyte differentiation	4/357	31/18493	0.00284625	1	0.0315762	ETS1/TAL1/HMGB2/ISG15	4
GO:0016579	protein deubiquitination	13/357	276/18493	0.00286345	1	0.031654	SNX3/PSMD10/UBB/PARK7/PSMB6/NEDD8/PSMD4/PSMA7/UBA52/ENY2/PSMB1/USP15/NFKBIA	13
GO:0043534	blood vessel endothelial cell migration	10/357	182/18493	0.00289388	1	0.0317297	KDR/MEF2C/ETS1/TMSB4X/ITGB1/NRP1/ITGB1BP1/HMGB1/MMRN2/GPX1	10
GO:0030838	positive regulation of actin filament polymerization	7/357	98/18493	0.00290094	1	0.0317297	GMFG/BRK1/ARPC3/PFN1/ARPC2/ARPC5/ACTR3	7
GO:0061640	cytoskeleton-dependent cytokinesis	7/357	98/18493	0.00290094	1	0.0317297	SEPT7/RHOC/STMN1/SEPT11/CKAP2/SON/ACTR3	7
GO:0051496	positive regulation of stress fiber assembly	5/357	51/18493	0.00295723	1	0.0322319	NRP1/RHOC/ITGB1BP1/RAC1/CDC42	5
GO:0007229	integrin-mediated signaling pathway	7/357	99/18493	0.00307117	1	0.0333567	ITGB1/NRP1/TIMP1/CD63/ITGB1BP1/VAV3/CDC42	7
GO:1904950	negative regulation of establishment of protein localization	10/357	184/18493	0.00313005	1	0.0338778	TMSB4X/SNX3/ITGB1BP1/PKIG/PARK7/DERL2/TMBIM6/ERLEC1/ENY2/ANXA5	10
GO:0035767	endothelial cell chemotaxis	4/357	32/18493	0.00320402	1	0.0344384	KDR/TMSB4X/NRP1/HMGB1	4
GO:0061418	regulation of transcription from RNA polymerase II promoter in response to hypoxia	4/357	32/18493	0.00320402	1	0.0344384	RBX1/UBB/HIGD1A/UBA52	4
GO:0051353	positive regulation of oxidoreductase activity	5/357	52/18493	0.003221	1	0.0345015	CALM1/PARK7/COX17/CALM3/GNAI3	5
GO:0048872	homeostasis of number of cells	12/357	248/18493	0.00330197	1	0.0350178	MEF2C/ETS1/B2M/ETV2/TAL1/RPS19/RPS14/PDE4B/HMGB1/TMOD3/HMGB2/ISG15	12
GO:0010155	regulation of proton transport	3/357	16/18493	0.00331429	1	0.0350178	TMSB4X/PARK7/COX17	3
GO:0010801	negative regulation of peptidyl-threonine phosphorylation	3/357	16/18493	0.00331429	1	0.0350178	CALM1/CALM2/CALM3	3
GO:0048012	hepatocyte growth factor receptor signaling pathway	3/357	16/18493	0.00331429	1	0.0350178	NRP1/STMN1/RAC1	3
GO:0030010	establishment of cell polarity	8/357	128/18493	0.00342775	1	0.0360938	CDH5/SPRY1/DYNLT1/MSN/SDCCAG8/RAP1B/CDC42/HES1	8
GO:0043392	negative regulation of DNA binding	5/357	53/18493	0.00350129	1	0.0365307	TMSB4X/IFI16/SUMO1/SRI/NFKBIA	5
GO:0045071	negative regulation of viral genome replication	5/357	53/18493	0.00350129	1	0.0365307	IFITM3/IFITM2/IFI16/IFITM1/ISG15	5
GO:0050878	regulation of body fluid levels	19/357	493/18493	0.00350452	1	0.0365307	TFPI/F2RL2/FLI1/PROCR/H3F3B/CLIC1/MYL12A/TFPI2/APLNR/APLN/VAV3/STMN1/PRKAR1A/RAB11A/CAPZA2/RAC1/CDC42/RAB5A/ANXA5	19
GO:0044766	multi-organism transport	4/357	33/18493	0.00359125	1	0.037096	DYNLT1/UBB/THOC7/UBA52	4
GO:1902579	multi-organism localization	4/357	33/18493	0.00359125	1	0.037096	DYNLT1/UBB/THOC7/UBA52	4
GO:0032273	positive regulation of protein polymerization	8/357	129/18493	0.00359458	1	0.037096	GMFG/BRK1/ARPC3/RAC1/PFN1/ARPC2/ARPC5/ACTR3	8
GO:0051346	negative regulation of hydrolase activity	18/357	458/18493	0.00361919	1	0.0372263	TFPI/SPRY1/TFPI2/FKBP1A/PTN/RDX/IFI16/TIMP1/LXN/PARK7/TIPRL/GPX1/RECK/LAMTOR5/YWHAE/CNN3/TMBIM6/PRDX5	18
GO:1903901	negative regulation of viral life cycle	6/357	77/18493	0.00372188	1	0.0381562	IFITM3/IFITM2/SNX3/IFI16/IFITM1/ISG15	6
GO:0031295	T cell costimulation	5/357	54/18493	0.00379868	1	0.0386882	LGALS1/GRAP2/YES1/RAC1/CDC42	5
GO:0043949	regulation of cAMP-mediated signaling	5/357	54/18493	0.00379868	1	0.0386882	APLNR/CALM1/GNAI1/CALM2/CALM3	5
GO:0032091	negative regulation of protein binding	7/357	103/18493	0.0038296	1	0.0388757	B2M/RALB/DAB2/ITGB1BP1/STMN1/PARK7/TMBIM6	7
GO:0021783	preganglionic parasympathetic fiber development	3/357	17/18493	0.00396742	1	0.0399148	NRP2/NRP1/HES1	3
GO:0075733	intracellular transport of virus	3/357	17/18493	0.00396742	1	0.0399148	DYNLT1/UBB/UBA52	3
GO:0065004	protein-DNA complex assembly	12/357	254/18493	0.00399835	1	0.0399148	H3F3B/H3F3C/RBX1/UBB/HMGB1/HAT1/GTF2A2/CENPW/UBA52/HMGB2/H1F0/CENPN	12
GO:0051056	regulation of small GTPase mediated signal transduction	14/357	321/18493	0.00400694	1	0.0399148	F2RL2/ITGB1/SPRY1/DYNLT1/NRP1/RHOC/RDX/ARHGAP29/VAV3/STMN1/SRGAP1/RAC1/CDC42/SHOC2	14
GO:0010922	positive regulation of phosphatase activity	4/357	34/18493	0.00400906	1	0.0399148	MEF2C/CALM1/CALM2/CALM3	4
GO:2000249	regulation of actin cytoskeleton reorganization	4/357	34/18493	0.00400906	1	0.0399148	GMFG/TEK/NRP1/CDC42	4
GO:0010594	regulation of endothelial cell migration	11/357	222/18493	0.00403206	1	0.0400155	KDR/MEF2C/ETS1/TMSB4X/NRP2/TEK/NRP1/ITGB1BP1/HMGB1/MMRN2/ADAMTS9	11
GO:0031294	lymphocyte costimulation	5/357	55/18493	0.00411372	1	0.0405667	LGALS1/GRAP2/YES1/RAC1/CDC42	5
GO:0070498	interleukin-1-mediated signaling pathway	5/357	55/18493	0.00411372	1	0.0405667	RBX1/UBB/SKP1/UBA52/NFKBIA	5
GO:0071902	positive regulation of protein serine/threonine kinase activity	14/357	323/18493	0.00423135	1	0.0415947	FLT1/RALB/PSMD10/CALM1/GADD45A/UBB/HIGD1A/CALM2/CALM3/CKS2/TNIK/CKS1B/UBA52/LAMTOR2	14
GO:0051302	regulation of cell division	9/357	162/18493	0.00429547	1	0.0420918	TAL1/PTN/CALM1/ITGB1BP1/RAB11A/CALM2/CDC42/CALM3/SVIL	9
GO:0035306	positive regulation of dephosphorylation	5/357	56/18493	0.00444699	1	0.0432801	MEF2C/CALM1/CALM2/PPP1R7/CALM3	5
GO:1903078	positive regulation of protein localization to plasma membrane	5/357	56/18493	0.00444699	1	0.0432801	ITGB1/SORBS1/RAB11A/ACSL3/RER1	5
GO:1900026	positive regulation of substrate adhesion-dependent cell spreading	4/357	35/18493	0.00445854	1	0.0432801	NRP1/RAC1/CDC42/ARPC2	4
GO:0070646	protein modification by small protein removal	13/357	292/18493	0.004606	1	0.0445722	SNX3/PSMD10/UBB/PARK7/PSMB6/NEDD8/PSMD4/PSMA7/UBA52/ENY2/PSMB1/USP15/NFKBIA	13
GO:0050765	negative regulation of phagocytosis	3/357	18/18493	0.00469345	1	0.0449979	DYSF/SNX3/HMGB1	3
GO:1903392	negative regulation of adherens junction organization	3/357	18/18493	0.00469345	1	0.0449979	RDX/ITGB1BP1/CORO1C	3
GO:2000251	positive regulation of actin cytoskeleton reorganization	3/357	18/18493	0.00469345	1	0.0449979	TEK/NRP1/CDC42	3
GO:0034405	response to fluid shear stress	4/357	36/18493	0.00494076	1	0.04712	MEF2C/ETS1/CA2/TFPI2	4
GO:0030048	actin filament-based movement	8/357	136/18493	0.00494513	1	0.04712	MYL6/VIM/PDE4B/TPM3/SUMO1/WASF2/TPM4/SRI	8
GO:0001836	release of cytochrome c from mitochondria	5/357	58/18493	0.00517044	1	0.0491162	MLLT11/PSMD10/TNFSF10/GPX1/HIGD1A	5
GO:0000086	G2/M transition of mitotic cell cycle	10/357	199/18493	0.00543056	1	0.0511015	RBX1/PHLDA1/DYNC1I2/RAB11A/SKP1/HAUS1/CALM2/SDCCAG8/YWHAE/CALM3	10
GO:0140056	organelle localization by membrane tethering	9/357	168/18493	0.00543726	1	0.0511015	RALB/RAB8B/DYNC1I2/RAB11A/HAUS1/SDCCAG8/YWHAE/TCTN3/ESYT1	9
GO:1902042	negative regulation of extrinsic apoptotic signaling pathway via death domain receptors	4/357	37/18493	0.00545675	1	0.0511015	TNFSF10/PARK7/GPX1/HMGB2	4
GO:2000273	positive regulation of receptor activity	4/357	37/18493	0.00545675	1	0.0511015	ITGB1/TAL1/PARK7/BUD31	4
GO:0045737	positive regulation of cyclin-dependent protein serine/threonine kinase activity	3/357	19/18493	0.00549458	1	0.0511015	PSMD10/CKS2/CKS1B	3
GO:0048486	parasympathetic nervous system development	3/357	19/18493	0.00549458	1	0.0511015	NRP2/NRP1/HES1	3
GO:0090201	negative regulation of release of cytochrome c from mitochondria	3/357	19/18493	0.00549458	1	0.0511015	PSMD10/GPX1/HIGD1A	3
GO:0045766	positive regulation of angiogenesis	10/357	200/18493	0.00562138	1	0.0521247	KDR/FLT1/ETS1/ITGB1/CDH5/JAK1/TEK/APLNR/NRP1/HMGB1	10
GO:0007596	blood coagulation	14/357	334/18493	0.00565517	1	0.052282	TFPI/F2RL2/PROCR/H3F3B/CLIC1/MYL12A/TFPI2/VAV3/PRKAR1A/CAPZA2/RAC1/CDC42/RAB5A/ANXA5	14
GO:0032465	regulation of cytokinesis	6/357	84/18493	0.00570525	1	0.0524329	CALM1/RAB11A/CALM2/CDC42/CALM3/SVIL	6
GO:0055072	iron ion homeostasis	6/357	84/18493	0.00570525	1	0.0524329	B2M/SKP1/NEDD8/FTL/ATP6V1G1/SRI	6
GO:1903828	negative regulation of cellular protein localization	7/357	111/18493	0.00576382	1	0.0528149	DAB2/TMEM59/ITGB1BP1/PKIG/PARK7/DERL2/ERLEC1	7
GO:1901652	response to peptide	18/357	481/18493	0.00596739	1	0.0544148	VIM/CA2/PTPRE/SORBS1/TEK/RAB8B/TNFSF10/KLF3/TIMP1/GNAI1/PRKAR1A/EIF4EBP1/CRHBP/RAP1B/ATP6V1G1/ANXA5/ATP6V0E1/NFKBIA	18
GO:0032835	glomerulus development	5/357	60/18493	0.00597345	1	0.0544148	MEF2C/TEK/LHX1/PECAM1/HES1	5
GO:0042769	DNA damage response, detection of DNA damage	4/357	38/18493	0.00600754	1	0.0545533	RBX1/UBB/SOX4/UBA52	4
GO:0000281	mitotic cytokinesis	6/357	85/18493	0.00604135	1	0.0545533	SEPT7/RHOC/STMN1/SEPT11/CKAP2/SON	6
GO:0098876	vesicle-mediated transport to the plasma membrane	6/357	85/18493	0.00604135	1	0.0545533	VAMP5/RAB11A/VPS29/ACSL3/ARF4/MICALL1	6
GO:0010506	regulation of autophagy	13/357	303/18493	0.00623736	1	0.05616	KDR/RALB/IFI16/TMEM59/PARK7/HMGB1/LAMTOR5/ATP6V1G1/RAB5A/ATP6V0E1/LAMTOR2/GNAI3/VDAC1	13
GO:0010921	regulation of phosphatase activity	9/357	172/18493	0.00632014	1	0.0567409	MEF2C/FKBP1A/PTN/CALM1/TIPRL/CALM2/PPP1R7/CALM3/SHOC2	9
GO:0035455	response to interferon-alpha	3/357	20/18493	0.00637281	1	0.0568849	IFITM3/IFITM2/IFITM1	3
GO:0046794	transport of virus	3/357	20/18493	0.00637281	1	0.0568849	DYNLT1/UBB/UBA52	3
GO:0043312	neutrophil degranulation	18/357	485/18493	0.00648096	1	0.0576846	S100A11/GMFG/B2M/DYNLT1/CD63/SRP14/PECAM1/HMGB1/SLC2A3/DNAJC3/RAC1/FTL/RAP1B/RAB18/LAMTOR2/ARPC5/PSMB1/ILF2	18
GO:0050817	coagulation	14/357	340/18493	0.00658076	1	0.0580264	TFPI/F2RL2/PROCR/H3F3B/CLIC1/MYL12A/TFPI2/VAV3/PRKAR1A/CAPZA2/RAC1/CDC42/RAB5A/ANXA5	14
GO:0030049	muscle filament sliding	4/357	39/18493	0.00659409	1	0.0580264	MYL6/VIM/TPM3/TPM4	4
GO:0033275	actin-myosin filament sliding	4/357	39/18493	0.00659409	1	0.0580264	MYL6/VIM/TPM3/TPM4	4
GO:0072595	maintenance of protein localization in organelle	4/357	39/18493	0.00659409	1	0.0580264	HK1/PARK7/SKP1/RER1	4
GO:0070252	actin-mediated cell contraction	7/357	114/18493	0.00665097	1	0.0580602	MYL6/VIM/PDE4B/TPM3/SUMO1/TPM4/SRI	7
GO:0051668	localization within membrane	8/357	143/18493	0.006654	1	0.0580602	RALA/CDH13/PTN/ITGB1BP1/RAB11A/SEC13/RER1/RAC1	8
GO:1903670	regulation of sprouting angiogenesis	8/357	143/18493	0.006654	1	0.0580602	KDR/JAK1/APLNR/NRP1/ITGB1BP1/HMGB1/MMRN2/ADAMTS9	8
GO:0006879	cellular iron ion homeostasis	5/357	62/18493	0.00686041	1	0.0596109	SKP1/NEDD8/FTL/ATP6V1G1/SRI	5
GO:0035303	regulation of dephosphorylation	10/357	206/18493	0.00687885	1	0.0596109	MEF2C/FKBP1A/PTN/CALM1/TIPRL/CALM2/PPP1R7/YWHAE/CALM3/SHOC2	10
GO:0002283	neutrophil activation involved in immune response	18/357	488/18493	0.00688929	1	0.0596109	S100A11/GMFG/B2M/DYNLT1/CD63/SRP14/PECAM1/HMGB1/SLC2A3/DNAJC3/RAC1/FTL/RAP1B/RAB18/LAMTOR2/ARPC5/PSMB1/ILF2	18
GO:0061028	establishment of endothelial barrier	4/357	40/18493	0.00721737	1	0.0618164	CDH5/MSN/RDX/RAP1B	4
GO:0071526	semaphorin-plexin signaling pathway	4/357	40/18493	0.00721737	1	0.0618164	NRP2/NRP1/PLXND1/RAC1	4
GO:0051209	release of sequestered calcium ion into cytosol	7/357	116/18493	0.00729632	1	0.0618164	APLNR/FKBP1A/CALM1/GSTO1/CALM2/CALM3/SRI	7
GO:0051928	positive regulation of calcium ion transport	7/357	116/18493	0.00729632	1	0.0618164	APLNR/CALM1/GSTO1/SUMO1/CALM2/CALM3/SRI	7
GO:0032516	positive regulation of phosphoprotein phosphatase activity	3/357	21/18493	0.00732992	1	0.0618164	CALM1/CALM2/CALM3	3
GO:0036120	cellular response to platelet-derived growth factor stimulus	3/357	21/18493	0.00732992	1	0.0618164	PTN/RDX/YES1	3
GO:0048485	sympathetic nervous system development	3/357	21/18493	0.00732992	1	0.0618164	NRP2/NRP1/SOX4	3
GO:0071498	cellular response to fluid shear stress	3/357	21/18493	0.00732992	1	0.0618164	MEF2C/CA2/TFPI2	3
GO:0060071	Wnt signaling pathway, planar cell polarity pathway	5/357	63/18493	0.0073367	1	0.0618164	DAB2/RAC1/PFN1/AP2S1/CDC42	5
GO:2000027	regulation of organ morphogenesis	10/357	208/18493	0.00734318	1	0.0618164	SPRY1/GNG5/PTN/DAB2/LHX1/RAC1/PFN1/AP2S1/CDC42/HES1	10
GO:0045765	regulation of angiogenesis	15/357	381/18493	0.00745749	1	0.0626089	KDR/FLT1/ETS1/ITGB1/CDH5/JAK1/TEK/APLNR/NRP1/PTN/ITGB1BP1/PLXND1/HMGB1/MMRN2/ADAMTS9	15
GO:0060337	type I interferon signaling pathway	6/357	89/18493	0.00753105	1	0.0628866	IFITM3/JAK1/IFITM2/HLA-E/IFITM1/ISG15	6
GO:0071357	cellular response to type I interferon	6/357	89/18493	0.00753105	1	0.0628866	IFITM3/JAK1/IFITM2/HLA-E/IFITM1/ISG15	6
GO:1903050	regulation of proteolysis involved in cellular protein catabolic process	10/357	209/18493	0.00758425	1	0.0631611	RBX1/PSMD10/DAB2/UBB/PARK7/DERL2/SUMO1/GPX1/ERLEC1/UBE2V2	10
GO:0001952	regulation of cell-matrix adhesion	7/357	117/18493	0.00763585	1	0.0634208	KDR/TEK/NRP1/CDH13/ITGB1BP1/CORO1C/RAC1	7
GO:0060333	interferon-gamma-mediated signaling pathway	6/357	90/18493	0.00794146	1	0.0657831	B2M/JAK1/MT2A/HLA-E/IFNGR1/SUMO1	6
GO:0001704	formation of primary germ layer	7/357	118/18493	0.00798691	1	0.0659837	SOX7/ITGB1/ETV2/TAL1/LHX1/HSBP1/PRKAR1A	7
GO:0060047	heart contraction	11/357	244/18493	0.00804989	1	0.0661521	PDE4B/CALM1/APLN/GSTO1/SUMO1/GPX1/CALM2/YWHAE/CALM3/MEF2A/SRI	11
GO:0072659	protein localization to plasma membrane	11/357	244/18493	0.00804989	1	0.0661521	VAMP5/ITGB1/SORBS1/RAB8B/RDX/DAB2/TMEM59/RAB11A/ACSL3/RER1/TNIK	11
GO:0006888	ER to Golgi vesicle-mediated transport	10/357	211/18493	0.0080847	1	0.0662628	BET1/CNIH4/DYNC1I2/TRAPPC4/SEC13/CAPZA2/IER3IP1/ARF4/CNIH1/BCAP29	10
GO:0032386	regulation of intracellular transport	16/357	422/18493	0.00822347	1	0.0671648	MSN/SNX3/RDX/DAB2/CALM1/ITGB1BP1/PKIG/UBL5/PARK7/DERL2/RAP1B/YWHAE/CDC42/CALM3/ERLEC1/RAB5A	16
GO:0090175	regulation of establishment of planar polarity	5/357	65/18493	0.00835753	1	0.0671648	DAB2/RAC1/PFN1/AP2S1/CDC42	5
GO:0032069	regulation of nuclease activity	3/357	22/18493	0.0083675	1	0.0671648	HMGB1/TMBIM6/HMGB2	3
GO:0036119	response to platelet-derived growth factor	3/357	22/18493	0.0083675	1	0.0671648	PTN/RDX/YES1	3
GO:0072012	glomerulus vasculature development	3/357	22/18493	0.0083675	1	0.0671648	TEK/PECAM1/HES1	3
GO:0045639	positive regulation of myeloid cell differentiation	6/357	91/18493	0.00836772	1	0.0671648	ETS1/CA2/TAL1/HMGB1/HMGB2/ISG15	6
GO:0048525	negative regulation of viral process	6/357	91/18493	0.00836772	1	0.0671648	IFITM3/IFITM2/SNX3/IFI16/IFITM1/ISG15	6
GO:2000117	negative regulation of cysteine-type endopeptidase activity	6/357	91/18493	0.00836772	1	0.0671648	IFI16/PARK7/GPX1/LAMTOR5/YWHAE/PRDX5	6
GO:0042119	neutrophil activation	18/357	498/18493	0.00840377	1	0.0672803	S100A11/GMFG/B2M/DYNLT1/CD63/SRP14/PECAM1/HMGB1/SLC2A3/DNAJC3/RAC1/FTL/RAP1B/RAB18/LAMTOR2/ARPC5/PSMB1/ILF2	18
GO:0060402	calcium ion transport into cytosol	8/357	149/18493	0.00844581	1	0.0674431	APLNR/FKBP1A/CALM1/GSTO1/CALM2/TMBIM6/CALM3/SRI	8
GO:0002446	neutrophil mediated immunity	18/357	499/18493	0.00856891	1	0.0679725	S100A11/GMFG/B2M/DYNLT1/CD63/SRP14/PECAM1/HMGB1/SLC2A3/DNAJC3/RAC1/FTL/RAP1B/RAB18/LAMTOR2/ARPC5/PSMB1/ILF2	18
GO:0002437	inflammatory response to antigenic stimulus	4/357	42/18493	0.00857776	1	0.0679725	PARK7/HMGB1/GPX1/HMGB2	4
GO:0097178	ruffle assembly	4/357	42/18493	0.00857776	1	0.0679725	RDX/CORO1C/RAC1/PFN1	4
GO:0007369	gastrulation	9/357	181/18493	0.00870764	1	0.0688261	SOX7/ITGB1/ETV2/TAL1/APLNR/APLN/LHX1/HSBP1/PRKAR1A	9
GO:0050918	positive chemotaxis	5/357	66/18493	0.00890309	1	0.0701924	KDR/NRP1/CDH13/HMGB1/HMGB2	5
GO:0090287	regulation of cellular response to growth factor stimulus	12/357	282/18493	0.00895822	1	0.0704483	FLT1/SPRY1/ZEB1/CD63/DAB2/APLN/UBB/MMRN2/ZNF451/SOST/UBA52/HES1	12
GO:0046718	viral entry into host cell	7/357	121/18493	0.00911158	1	0.0714733	IFITM3/ITGB1/LGALS1/IFITM2/DYNLT1/SNX3/IFITM1	7
GO:0030219	megakaryocyte differentiation	6/357	93/18493	0.00926912	1	0.0725259	MEF2C/FLI1/H3F3B/TAL1/WASF2/HMGB2	6
GO:0035307	positive regulation of protein dephosphorylation	4/357	43/18493	0.00931661	1	0.0725322	CALM1/CALM2/PPP1R7/CALM3	4
GO:0051489	regulation of filopodium assembly	4/357	43/18493	0.00931661	1	0.0725322	RALA/NRP1/CDC42/RAB5A	4
GO:0030239	myofibril assembly	5/357	67/18493	0.00947276	1	0.0729443	MEF2C/ITGB1/PRKAR1A/TMOD3/MEF2A	5
GO:1903672	positive regulation of sprouting angiogenesis	5/357	67/18493	0.00947276	1	0.0729443	KDR/JAK1/APLNR/NRP1/HMGB1	5
GO:0000715	nucleotide-excision repair, DNA damage recognition	3/357	23/18493	0.00948697	1	0.0729443	RBX1/UBB/UBA52	3
GO:0010499	proteasomal ubiquitin-independent protein catabolic process	3/357	23/18493	0.00948697	1	0.0729443	PSMB6/PSMA7/PSMB1	3
GO:1904031	positive regulation of cyclin-dependent protein kinase activity	3/357	23/18493	0.00948697	1	0.0729443	PSMD10/CKS2/CKS1B	3
GO:0010951	negative regulation of endopeptidase activity	11/357	250/18493	0.00955916	1	0.073318	TFPI/TFPI2/IFI16/TIMP1/LXN/PARK7/GPX1/RECK/LAMTOR5/YWHAE/PRDX5	11
GO:0008016	regulation of heart contraction	10/357	217/18493	0.00973951	1	0.0743752	PDE4B/CALM1/APLN/GSTO1/SUMO1/CALM2/YWHAE/CALM3/MEF2A/SRI	10
GO:0034340	response to type I interferon	6/357	94/18493	0.00974489	1	0.0743752	IFITM3/JAK1/IFITM2/HLA-E/IFITM1/ISG15	6
GO:0006913	nucleocytoplasmic transport	14/357	357/18493	0.00987428	1	0.075178	PKIG/PARK7/SNRPG/SNRPD2/SEC61B/YWHAE/RBM8A/RPS15/THOC7/RAB18/SNRPD1/ENY2/FYTTD1/NFKBIA	14
GO:0006457	protein folding	10/357	218/18493	0.0100387	1	0.0760573	B2M/FKBP1A/GNAI1/GNB4/PFDN2/VBP1/DNAJC3/PFDN1/DNAJB11/GNAI3	10
GO:0044839	cell cycle G2/M phase transition	10/357	218/18493	0.0100387	1	0.0760573	RBX1/PHLDA1/DYNC1I2/RAB11A/SKP1/HAUS1/CALM2/SDCCAG8/YWHAE/CALM3	10
GO:0003015	heart process	11/357	252/18493	0.010108	1	0.0763954	PDE4B/CALM1/APLN/GSTO1/SUMO1/GPX1/CALM2/YWHAE/CALM3/MEF2A/SRI	11
GO:0001738	morphogenesis of a polarized epithelium	6/357	95/18493	0.0102378	1	0.077002	MSN/DAB2/RAC1/PFN1/AP2S1/CDC42	6
GO:0097711	ciliary basal body-plasma membrane docking	6/357	95/18493	0.0102378	1	0.077002	DYNC1I2/RAB11A/HAUS1/SDCCAG8/YWHAE/TCTN3	6
GO:0045861	negative regulation of proteolysis	14/357	359/18493	0.0103344	1	0.0773544	TFPI/TFPI2/IFI16/TIMP1/TMEM59/LXN/PARK7/DERL2/GPX1/RECK/LAMTOR5/YWHAE/ERLEC1/PRDX5	14
GO:0048193	Golgi vesicle transport	14/357	359/18493	0.0103344	1	0.0773544	VAMP5/RAB8B/BET1/CNIH4/DYNC1I2/TRAPPC4/SEC13/CAPZA2/IER3IP1/ACSL3/ARF4/RER1/CNIH1/BCAP29	14
GO:0051169	nuclear transport	14/357	360/18493	0.0105708	1	0.078933	PKIG/PARK7/SNRPG/SNRPD2/SEC61B/YWHAE/RBM8A/RPS15/THOC7/RAB18/SNRPD1/ENY2/FYTTD1/NFKBIA	14
GO:0071453	cellular response to oxygen levels	9/357	187/18493	0.0106433	1	0.0792485	RBX1/PTN/UBB/MALAT1/HIGD1A/CHCHD2/TMBIM6/ATP6V1G1/UBA52	9
GO:0032878	regulation of establishment or maintenance of cell polarity	3/357	24/18493	0.0106896	1	0.0792485	CDH5/TEK/RAP1B	3
GO:1990126	retrograde transport, endosome to plasma membrane	3/357	24/18493	0.0106896	1	0.0792485	RAB11A/VPS29/MICALL1	3
GO:0031532	actin cytoskeleton reorganization	6/357	96/18493	0.0107482	1	0.0793046	GMFG/RALA/TEK/NRP1/CDC42/TNIK	6
GO:0048259	regulation of receptor-mediated endocytosis	6/357	96/18493	0.0107482	1	0.0793046	B2M/CD63/DAB2/APLN/AAK1/RAC1	6
GO:0043687	post-translational protein modification	14/357	361/18493	0.0108113	1	0.0795812	LGALS1/IGFBP4/RBX1/PSMD10/TIMP1/PSMB6/RAB11A/SKP1/DNAJC3/NEDD8/PSMD4/PSMA7/RAB5A/PSMB1	14
GO:0048483	autonomic nervous system development	4/357	45/18493	0.0109158	1	0.0801603	NRP2/NRP1/SOX4/HES1	4
GO:0071824	protein-DNA complex subunit organization	12/357	290/18493	0.0110191	1	0.0806113	H3F3B/H3F3C/RBX1/UBB/HMGB1/HAT1/GTF2A2/CENPW/UBA52/HMGB2/H1F0/CENPN	12
GO:0022604	regulation of cell morphogenesis	17/357	474/18493	0.0110291	1	0.0806113	KDR/SEPT7/MSN/NRP1/RHOC/PTN/RDX/ITGB1BP1/RAB11A/PLXND1/MYL12B/CORO1C/RAC1/CDC42/TNIK/ARPC2/EPB41	17
GO:0046578	regulation of Ras protein signal transduction	10/357	222/18493	0.0113063	1	0.0824432	F2RL2/ITGB1/SPRY1/DYNLT1/NRP1/RDX/VAV3/STMN1/RAC1/SHOC2	10
GO:0007219	Notch signaling pathway	9/357	189/18493	0.0113553	1	0.0826068	ETV2/ITGB1BP1/AAK1/PLXND1/EGFL7/ERH/HES1/NFKBIA/PSENEN	9
GO:0007159	leukocyte cell-cell adhesion	13/357	327/18493	0.0113907	1	0.0826707	ETS1/ITGB1/LGALS1/GRAP2/HLA-E/MSN/PRKAR1A/YES1/PECAM1/HMGB1/RAC1/CDC42/HES1	13
GO:0031952	regulation of protein autophosphorylation	4/357	46/18493	0.0117776	1	0.084709	CALM1/MOB1B/CALM2/CALM3	4
GO:1903727	positive regulation of phospholipid metabolic process	4/357	46/18493	0.0117776	1	0.084709	FLT1/TEK/VAV3/ACSL3	4
GO:0016241	regulation of macroautophagy	8/357	158/18493	0.0117806	1	0.084709	KDR/RALB/LAMTOR5/ATP6V1G1/RAB5A/ATP6V0E1/LAMTOR2/GNAI3	8
GO:0043535	regulation of blood vessel endothelial cell migration	8/357	158/18493	0.0117806	1	0.084709	KDR/MEF2C/ETS1/TMSB4X/NRP1/ITGB1BP1/HMGB1/MMRN2	8
GO:0006309	apoptotic DNA fragmentation	3/357	25/18493	0.0119763	1	0.0853262	HMGB1/HMGB2/H1F0	3
GO:0051497	negative regulation of stress fiber assembly	3/357	25/18493	0.0119763	1	0.0853262	STMN1/PFN1/WASF2	3
GO:0060330	regulation of response to interferon-gamma	3/357	25/18493	0.0119763	1	0.0853262	JAK1/IFNGR1/SUMO1	3
GO:0060334	regulation of interferon-gamma-mediated signaling pathway	3/357	25/18493	0.0119763	1	0.0853262	JAK1/IFNGR1/SUMO1	3
GO:0042177	negative regulation of protein catabolic process	7/357	128/18493	0.0121813	1	0.0865883	DYSF/SNX3/TIMP1/PARK7/DERL2/ATRAID/ERLEC1	7
GO:0008593	regulation of Notch signaling pathway	6/357	99/18493	0.0123871	1	0.0878502	ITGB1BP1/AAK1/EGFL7/ERH/HES1/NFKBIA	6
GO:0006333	chromatin assembly or disassembly	9/357	192/18493	0.0124895	1	0.0883741	H3F3B/TAL1/H3F3C/HMGB1/HAT1/CENPW/HMGB2/H1F0/CENPN	9
GO:0071456	cellular response to hypoxia	8/357	160/18493	0.0126373	1	0.0889258	RBX1/PTN/UBB/MALAT1/HIGD1A/CHCHD2/TMBIM6/UBA52	8
GO:0003206	cardiac chamber morphogenesis	7/357	129/18493	0.012674	1	0.0889258	MEF2C/NRP2/TEK/FKBP1A/NRP1/SOX4/HES1	7
GO:0101023	vascular endothelial cell proliferation	4/357	47/18493	0.0126819	1	0.0889258	MEF2C/FLT1/APLN/HMGB1	4
GO:1905562	regulation of vascular endothelial cell proliferation	4/357	47/18493	0.0126819	1	0.0889258	MEF2C/FLT1/APLN/HMGB1	4
GO:0010466	negative regulation of peptidase activity	11/357	261/18493	0.0128831	1	0.0901326	TFPI/TFPI2/IFI16/TIMP1/LXN/PARK7/GPX1/RECK/LAMTOR5/YWHAE/PRDX5	11
GO:0046777	protein autophosphorylation	10/357	227/18493	0.013057	1	0.0910842	KDR/FLT1/TEK/CALM1/AAK1/YES1/MOB1B/CALM2/CALM3/TNIK	10
GO:0060401	cytosolic calcium ion transport	8/357	161/18493	0.0130824	1	0.0910842	APLNR/FKBP1A/CALM1/GSTO1/CALM2/TMBIM6/CALM3/SRI	8
GO:0032103	positive regulation of response to external stimulus	12/357	297/18493	0.013107	1	0.0910842	KDR/ETS1/TMSB4X/DYSF/RPS19/NRP1/CDH13/PARK7/HMGB1/IL1RL1/RAC1/NFKBIA	12
GO:0002768	immune response-regulating cell surface receptor signaling pathway	16/357	445/18493	0.0131469	1	0.0911569	MEF2C/GRAP2/PDE4B/CALM1/VAV3/YES1/BRK1/ARPC3/ELF1/RAC1/WASF2/CDC42/ELF2/ARPC2/ARPC5/ACTR3	16
GO:0050921	positive regulation of chemotaxis	7/357	130/18493	0.0131809	1	0.0911893	KDR/TMSB4X/DYSF/NRP1/CDH13/HMGB1/RAC1	7
GO:0031954	positive regulation of protein autophosphorylation	3/357	26/18493	0.0133482	1	0.0917337	CALM1/CALM2/CALM3	3
GO:0043950	positive regulation of cAMP-mediated signaling	3/357	26/18493	0.0133482	1	0.0917337	CALM1/CALM2/CALM3	3
GO:0070911	global genome nucleotide-excision repair	3/357	26/18493	0.0133482	1	0.0917337	RBX1/UBB/UBA52	3
GO:1904018	positive regulation of vasculature development	10/357	228/18493	0.0134303	1	0.0920944	KDR/FLT1/ETS1/ITGB1/CDH5/JAK1/TEK/APLNR/NRP1/HMGB1	10
GO:0035567	non-canonical Wnt signaling pathway	6/357	102/18493	0.0141942	1	0.0971185	DAB2/CALM1/RAC1/PFN1/AP2S1/CDC42	6
GO:0097553	calcium ion transmembrane import into cytosol	7/357	132/18493	0.014238	1	0.097204	APLNR/FKBP1A/CALM1/GSTO1/CALM2/CALM3/SRI	7
GO:0006937	regulation of muscle contraction	8/357	164/18493	0.0144865	1	0.0974844	CALCRL/PDE4B/CALM1/GSTO1/SUMO1/CALM2/CALM3/SRI	8
GO:0060976	coronary vasculature development	4/357	49/18493	0.0146208	1	0.0974844	APLNR/NRP1/APLN/PLXND1	4
GO:0070588	calcium ion transmembrane transport	12/357	302/18493	0.0147747	1	0.0974844	DYSF/PDE4B/APLNR/FKBP1A/CALM1/GSTO1/SUMO1/CALM2/YWHAE/CALM3/ANXA5/SRI	12
GO:0030260	entry into host cell	7/357	133/18493	0.0147887	1	0.0974844	IFITM3/ITGB1/LGALS1/IFITM2/DYNLT1/SNX3/IFITM1	7
GO:0044409	entry into host	7/357	133/18493	0.0147887	1	0.0974844	IFITM3/ITGB1/LGALS1/IFITM2/DYNLT1/SNX3/IFITM1	7
GO:0051806	entry into cell of other organism involved in symbiotic interaction	7/357	133/18493	0.0147887	1	0.0974844	IFITM3/ITGB1/LGALS1/IFITM2/DYNLT1/SNX3/IFITM1	7
GO:0051828	entry into other organism involved in symbiotic interaction	7/357	133/18493	0.0147887	1	0.0974844	IFITM3/ITGB1/LGALS1/IFITM2/DYNLT1/SNX3/IFITM1	7
GO:0060048	cardiac muscle contraction	7/357	133/18493	0.0147887	1	0.0974844	PDE4B/CALM1/GSTO1/SUMO1/CALM2/CALM3/SRI	7
GO:0060914	heart formation	3/357	27/18493	0.0148058	1	0.0974844	MEF2C/GNG5/HES1	3
GO:0097066	response to thyroid hormone	3/357	27/18493	0.0148058	1	0.0974844	LMO2/RDX/ANXA5	3
GO:0043618	regulation of transcription from RNA polymerase II promoter in response to stress	5/357	75/18493	0.0149549	1	0.0974844	RBX1/UBB/HIGD1A/TMBIM6/UBA52	5
GO:0010959	regulation of metal ion transport	14/357	376/18493	0.014959	1	0.0974844	B2M/DYSF/PDE4B/APLNR/FKBP1A/CD63/CALM1/GSTO1/SUMO1/CALM2/YWHAE/TMBIM6/CALM3/SRI	14
GO:2000116	regulation of cysteine-type endopeptidase activity	10/357	232/18493	0.0150042	1	0.0974844	SOX7/ARL6IP5/TNFSF10/IFI16/PARK7/HMGB1/GPX1/LAMTOR5/YWHAE/PRDX5	10
GO:0002429	immune response-activating cell surface receptor signaling pathway	15/357	414/18493	0.0150732	1	0.0974844	MEF2C/GRAP2/PDE4B/VAV3/YES1/BRK1/ARPC3/ELF1/RAC1/WASF2/CDC42/ELF2/ARPC2/ARPC5/ACTR3	15
GO:0003211	cardiac ventricle formation	2/357	10/18493	0.0150951	1	0.0974844	MEF2C/SOX4	2
GO:0003263	cardioblast proliferation	2/357	10/18493	0.0150951	1	0.0974844	GNG5/HES1	2
GO:0003266	regulation of secondary heart field cardioblast proliferation	2/357	10/18493	0.0150951	1	0.0974844	GNG5/HES1	2
GO:0006620	posttranslational protein targeting to endoplasmic reticulum membrane	2/357	10/18493	0.0150951	1	0.0974844	SEC61B/SEC62	2
GO:0033860	regulation of NAD(P)H oxidase activity	2/357	10/18493	0.0150951	1	0.0974844	PARK7/GNAI3	2
GO:0048703	embryonic viscerocranium morphogenesis	2/357	10/18493	0.0150951	1	0.0974844	MEF2C/LHX1	2
GO:0060600	dichotomous subdivision of an epithelial terminal unit	2/357	10/18493	0.0150951	1	0.0974844	NRP1/PLXND1	2
GO:0070862	negative regulation of protein exit from endoplasmic reticulum	2/357	10/18493	0.0150951	1	0.0974844	DERL2/ERLEC1	2
GO:0072697	protein localization to cell cortex	2/357	10/18493	0.0150951	1	0.0974844	GNAI1/EPB41	2
GO:0090073	positive regulation of protein homodimerization activity	2/357	10/18493	0.0150951	1	0.0974844	MEF2C/PARK7	2
GO:1900122	positive regulation of receptor binding	2/357	10/18493	0.0150951	1	0.0974844	B2M/NRP1	2
GO:2000480	negative regulation of cAMP-dependent protein kinase activity	2/357	10/18493	0.0150951	1	0.0974844	PKIG/PRKAR1A	2
GO:0007178	transmembrane receptor protein serine/threonine kinase signaling pathway	13/357	340/18493	0.0153097	1	0.0986655	VIM/CDH5/ETV2/SUB1/ZEB1/FKBP1A/DAB2/UBB/ZNF451/SOST/UBA52/HES1/USP15	13
GO:0031348	negative regulation of defense response	9/357	199/18493	0.0154618	1	0.0993611	ETS1/CALCRL/CDH5/TEK/RPS19/HLA-E/IFI16/GPX1/SEC14L1	9
GO:0031497	chromatin assembly	8/357	166/18493	0.0154816	1	0.0993611	H3F3B/H3F3C/HMGB1/HAT1/CENPW/HMGB2/H1F0/CENPN	8
GO:0043434	response to peptide hormone	15/357	417/18493	0.0159882	1	0.102038	CA2/PTPRE/SORBS1/TEK/RAB8B/TNFSF10/TIMP1/GNAI1/PRKAR1A/EIF4EBP1/CRHBP/RAP1B/ATP6V1G1/ANXA5/ATP6V0E1	15
GO:0052548	regulation of endopeptidase activity	15/357	417/18493	0.0159882	1	0.102038	TFPI/SOX7/TFPI2/ARL6IP5/TNFSF10/IFI16/TIMP1/LXN/PARK7/HMGB1/GPX1/RECK/LAMTOR5/YWHAE/PRDX5	15
GO:0003205	cardiac chamber development	8/357	167/18493	0.0159973	1	0.102038	MEF2C/NRP2/TEK/FKBP1A/NRP1/PLXND1/SOX4/HES1	8
GO:0010927	cellular component assembly involved in morphogenesis	6/357	105/18493	0.0161774	1	0.102976	PMP22/MEF2C/ITGB1/PRKAR1A/TMOD3/MEF2A	6
GO:0032232	negative regulation of actin filament bundle assembly	3/357	28/18493	0.01635	1	0.103438	STMN1/PFN1/WASF2	3
GO:0035456	response to interferon-beta	3/357	28/18493	0.01635	1	0.103438	IFITM3/IFITM2/IFITM1	3
GO:0060260	regulation of transcription initiation from RNA polymerase II promoter	3/357	28/18493	0.01635	1	0.103438	SUB1/HMGB1/ZNF451	3
GO:0055076	transition metal ion homeostasis	7/357	136/18493	0.0165317	1	0.104288	B2M/MT2A/SKP1/NEDD8/FTL/ATP6V1G1/SRI	7
GO:0071900	regulation of protein serine/threonine kinase activity	17/357	496/18493	0.0165515	1	0.104288	FLT1/SPRY1/RALB/PSMD10/CALM1/GADD45A/PKIG/UBB/PRKAR1A/HIGD1A/CALM2/CALM3/CKS2/TNIK/CKS1B/UBA52/LAMTOR2	17
GO:0006301	postreplication repair	4/357	51/18493	0.0167373	1	0.104821	UBB/UBA52/ISG15/UBE2V2	4
GO:0048260	positive regulation of receptor-mediated endocytosis	4/357	51/18493	0.0167373	1	0.104821	B2M/CD63/DAB2/APLN	4
GO:2000677	regulation of transcription regulatory region DNA binding	4/357	51/18493	0.0167373	1	0.104821	TMSB4X/PARK7/H1F0/SRI	4
GO:0043901	negative regulation of multi-organism process	8/357	169/18493	0.0170658	1	0.106663	IFITM3/IFITM2/SNX3/IFI16/TIMP1/IFITM1/SEC14L1/ISG15	8
GO:1901342	regulation of vasculature development	15/357	421/18493	0.0172742	1	0.106968	KDR/FLT1/ETS1/ITGB1/CDH5/JAK1/TEK/APLNR/NRP1/PTN/ITGB1BP1/PLXND1/HMGB1/MMRN2/ADAMTS9	15
GO:0003151	outflow tract morphogenesis	5/357	78/18493	0.0174637	1	0.106968	MEF2C/NRP2/NRP1/PLXND1/HES1	5
GO:0043462	regulation of ATPase activity	5/357	78/18493	0.0174637	1	0.106968	TMSB4X/SUMO1/PFN1/CNN3/DNAJB11	5
GO:1905897	regulation of response to endoplasmic reticulum stress	5/357	78/18493	0.0174637	1	0.106968	PARK7/DERL2/DNAJC3/TMBIM6/ERLEC1	5
GO:0036294	cellular response to decreased oxygen levels	8/357	170/18493	0.0176188	1	0.106968	RBX1/PTN/UBB/MALAT1/HIGD1A/CHCHD2/TMBIM6/UBA52	8
GO:1903364	positive regulation of cellular protein catabolic process	7/357	138/18493	0.0177716	1	0.106968	MSN/RBX1/RDX/PSMD10/DAB2/SUMO1/UBE2V2	7
GO:0031331	positive regulation of cellular catabolic process	13/357	347/18493	0.0178076	1	0.106968	KDR/RALB/MSN/RBX1/RDX/PSMD10/DAB2/TMEM59/PARK7/SUMO1/HMGB1/UBE2V2/GNAI3	13
GO:0021879	forebrain neuron differentiation	4/357	52/18493	0.0178637	1	0.106968	NRP2/NRP1/UBB/HES1	4
GO:0006294	nucleotide-excision repair, preincision complex assembly	3/357	29/18493	0.017981	1	0.106968	RBX1/UBB/UBA52	3
GO:0006929	substrate-dependent cell migration	3/357	29/18493	0.017981	1	0.106968	NRP2/NRP1/ITGB1BP1	3
GO:0010800	positive regulation of peptidyl-threonine phosphorylation	3/357	29/18493	0.017981	1	0.106968	CALM1/CALM2/CALM3	3
GO:0021884	forebrain neuron development	3/357	29/18493	0.017981	1	0.106968	NRP2/NRP1/UBB	3
GO:0030970	retrograde protein transport, ER to cytosol	3/357	29/18493	0.017981	1	0.106968	DERL2/SEC61B/ERLEC1	3
GO:0032770	positive regulation of monooxygenase activity	3/357	29/18493	0.017981	1	0.106968	CALM1/PARK7/CALM3	3
GO:0050690	regulation of defense response to virus by virus	3/357	29/18493	0.017981	1	0.106968	B2M/RAC1/AP2S1	3
GO:0060765	regulation of androgen receptor signaling pathway	3/357	29/18493	0.017981	1	0.106968	DAB2/PARK7/BUD31	3
GO:0090162	establishment of epithelial cell polarity	3/357	29/18493	0.017981	1	0.106968	MSN/CDC42/HES1	3
GO:1900027	regulation of ruffle assembly	3/357	29/18493	0.017981	1	0.106968	RDX/CORO1C/PFN1	3
GO:1903513	endoplasmic reticulum to cytosol transport	3/357	29/18493	0.017981	1	0.106968	DERL2/SEC61B/ERLEC1	3
GO:0002281	macrophage activation involved in immune response	2/357	11/18493	0.0182164	1	0.106968	DYSF/HMGB1	2
GO:0002328	pro-B cell differentiation	2/357	11/18493	0.0182164	1	0.106968	SOX4/HES1	2
GO:0006265	DNA topological change	2/357	11/18493	0.0182164	1	0.106968	HMGB1/HMGB2	2
GO:0009151	purine deoxyribonucleotide metabolic process	2/357	11/18493	0.0182164	1	0.106968	GUK1/DGUOK	2
GO:0019852	L-ascorbic acid metabolic process	2/357	11/18493	0.0182164	1	0.106968	GSTO1/SLC2A3	2
GO:0021561	facial nerve development	2/357	11/18493	0.0182164	1	0.106968	NRP2/NRP1	2
GO:0021604	cranial nerve structural organization	2/357	11/18493	0.0182164	1	0.106968	NRP2/NRP1	2
GO:0021610	facial nerve morphogenesis	2/357	11/18493	0.0182164	1	0.106968	NRP2/NRP1	2
GO:0036462	TRAIL-activated apoptotic signaling pathway	2/357	11/18493	0.0182164	1	0.106968	TNFRSF10C/PARK7	2
GO:0045176	apical protein localization	2/357	11/18493	0.0182164	1	0.106968	RDX/ARF4	2
GO:0071107	response to parathyroid hormone	2/357	11/18493	0.0182164	1	0.106968	MEF2C/SOST	2
GO:0071340	skeletal muscle acetylcholine-gated channel clustering	2/357	11/18493	0.0182164	1	0.106968	PTN/RER1	2
GO:1904181	positive regulation of membrane depolarization	2/357	11/18493	0.0182164	1	0.106968	KDR/MLLT11	2
GO:0022618	ribonucleoprotein complex assembly	11/357	275/18493	0.0183034	1	0.106991	RPS19/RPS14/RPS27/LSM3/SNRPG/MRPL22/SNRPD2/RPS15/DDX1/SNRPD1/RPL10	11
GO:0001736	establishment of planar polarity	5/357	79/18493	0.0183582	1	0.106991	DAB2/RAC1/PFN1/AP2S1/CDC42	5
GO:0007164	establishment of tissue polarity	5/357	79/18493	0.0183582	1	0.106991	DAB2/RAC1/PFN1/AP2S1/CDC42	5
GO:0043536	positive regulation of blood vessel endothelial cell migration	5/357	79/18493	0.0183582	1	0.106991	KDR/ETS1/TMSB4X/NRP1/HMGB1	5
GO:0006364	rRNA processing	9/357	205/18493	0.0183983	1	0.107024	RPS19/RPS14/NOP10/RPS27/RPL35/RPL7/RPS15/EXOSC8/RPL27	9
GO:0016072	rRNA metabolic process	10/357	240/18493	0.0185591	1	0.107758	RPS19/RPS14/NOP10/RPS27/RPL35/RPL7/RPS15/GTF3C6/EXOSC8/RPL27	10
GO:0016925	protein sumoylation	4/357	53/18493	0.0190361	1	0.109707	KIAA1586/PARK7/SUMO1/ZNF451	4
GO:0031529	ruffle organization	4/357	53/18493	0.0190361	1	0.109707	RDX/CORO1C/RAC1/PFN1	4
GO:0045747	positive regulation of Notch signaling pathway	4/357	53/18493	0.0190361	1	0.109707	ITGB1BP1/AAK1/ERH/HES1	4
GO:0046579	positive regulation of Ras protein signal transduction	4/357	53/18493	0.0190361	1	0.109707	F2RL2/DYNLT1/RAC1/SHOC2	4
GO:1903900	regulation of viral life cycle	7/357	140/18493	0.0190755	1	0.109717	IFITM3/LGALS1/IFITM2/SNX3/IFI16/IFITM1/ISG15	7
GO:0046916	cellular transition metal ion homeostasis	6/357	109/18493	0.0191085	1	0.109717	MT2A/SKP1/NEDD8/FTL/ATP6V1G1/SRI	6
GO:0051491	positive regulation of filopodium assembly	3/357	30/18493	0.0196992	1	0.112692	RALA/NRP1/CDC42	3
GO:1905476	negative regulation of protein localization to membrane	3/357	30/18493	0.0196992	1	0.112692	DAB2/TMEM59/ITGB1BP1	3
GO:0051588	regulation of neurotransmitter transport	7/357	141/18493	0.0197519	1	0.112786	MEF2C/ARL6IP5/CALM1/APLN/RAP1B/CALM3/RAB5A	7
GO:0009615	response to virus	12/357	315/18493	0.0198649	1	0.113183	IFITM3/IFITM2/IFI16/IFITM1/IFNGR1/STMN1/DNAJC3/LAMTOR5/SEC14L1/POLR3K/DDX1/ISG15	12
GO:0010508	positive regulation of autophagy	6/357	110/18493	0.0198942	1	0.113183	KDR/RALB/TMEM59/PARK7/HMGB1/GNAI3	6
GO:0032436	positive regulation of proteasomal ubiquitin-dependent protein catabolic process	5/357	81/18493	0.0202365	1	0.114606	RBX1/PSMD10/DAB2/SUMO1/UBE2V2	5
GO:0043620	regulation of DNA-templated transcription in response to stress	5/357	81/18493	0.0202365	1	0.114606	RBX1/UBB/HIGD1A/TMBIM6/UBA52	5
GO:0006336	DNA replication-independent nucleosome assembly	4/357	54/18493	0.0202551	1	0.114606	H3F3B/HAT1/CENPW/CENPN	4
GO:0043281	regulation of cysteine-type endopeptidase activity involved in apoptotic process	9/357	209/18493	0.0205689	1	0.11617	SOX7/ARL6IP5/TNFSF10/PARK7/HMGB1/GPX1/LAMTOR5/YWHAE/PRDX5	9
GO:0061337	cardiac conduction	6/357	111/18493	0.0207017	1	0.116708	CALM1/CALM2/YWHAE/CALM3/MEF2A/SRI	6
GO:0006470	protein dephosphorylation	12/357	318/18493	0.0212057	1	0.118877	PTPRE/FKBP1A/PTN/CALM1/TIPRL/CTTNBP2NL/CALM2/PPP1R7/ACP1/YWHAE/CALM3/SHOC2	12
GO:0055001	muscle cell development	8/357	176/18493	0.0212105	1	0.118877	MEF2C/ITGB1/DYSF/PRKAR1A/GPX1/TMOD3/MEF2A/HES1	8
GO:1901653	cellular response to peptide	13/357	356/18493	0.0214583	1	0.118877	VIM/CA2/PTPRE/SORBS1/RAB8B/KLF3/PRKAR1A/EIF4EBP1/CRHBP/RAP1B/ATP6V1G1/ANXA5/ATP6V0E1	13
GO:0043552	positive regulation of phosphatidylinositol 3-kinase activity	3/357	31/18493	0.0215049	1	0.118877	FLT1/TEK/VAV3	3
GO:0032781	positive regulation of ATPase activity	4/357	55/18493	0.0215211	1	0.118877	TMSB4X/SUMO1/PFN1/DNAJB11	4
GO:0034724	DNA replication-independent nucleosome organization	4/357	55/18493	0.0215211	1	0.118877	H3F3B/HAT1/CENPW/CENPN	4
GO:0010822	positive regulation of mitochondrion organization	6/357	112/18493	0.0215311	1	0.118877	KDR/MLLT11/TNFSF10/UBL5/PARK7/YWHAE	6
GO:0042254	ribosome biogenesis	11/357	282/18493	0.0215768	1	0.118877	RPS19/RPS14/NOP10/RPS27/RPL35/MRPL22/RPL7/RPS15/EXOSC8/RPL10/RPL27	11
GO:0003207	cardiac chamber formation	2/357	12/18493	0.0215839	1	0.118877	MEF2C/SOX4	2
GO:0003264	regulation of cardioblast proliferation	2/357	12/18493	0.0215839	1	0.118877	GNG5/HES1	2
GO:0070493	thrombin-activated receptor signaling pathway	2/357	12/18493	0.0215839	1	0.118877	F2RL2/STMN1	2
GO:1901077	regulation of relaxation of muscle	2/357	12/18493	0.0215839	1	0.118877	PDE4B/SRI	2
GO:1902287	semaphorin-plexin signaling pathway involved in axon guidance	2/357	12/18493	0.0215839	1	0.118877	NRP1/PLXND1	2
GO:0050792	regulation of viral process	8/357	177/18493	0.021856	1	0.120162	IFITM3/LGALS1/IFITM2/DYNLT1/SNX3/IFI16/IFITM1/ISG15	8
GO:0071346	cellular response to interferon-gamma	8/357	178/18493	0.0225153	1	0.123568	VIM/B2M/JAK1/MT2A/HLA-E/IFNGR1/SUMO1/ACTR3	8
GO:0045637	regulation of myeloid cell differentiation	10/357	248/18493	0.0226983	1	0.124353	MEF2C/ETS1/CA2/H3F3B/B2M/TAL1/HMGB1/HMGB2/ISG15/NFKBIA	10
GO:0035904	aorta development	4/357	56/18493	0.0228345	1	0.124441	PLXND1/SOX4/ADAMTS9/HES1	4
GO:0045806	negative regulation of endocytosis	4/357	56/18493	0.0228345	1	0.124441	DYSF/SNX3/HMGB1/RAC1	4
GO:0086065	cell communication involved in cardiac conduction	4/357	56/18493	0.0228345	1	0.124441	CALM1/CALM2/CALM3/SRI	4
GO:0008625	extrinsic apoptotic signaling pathway via death domain receptors	5/357	84/18493	0.0232826	1	0.125998	TNFRSF10C/TNFSF10/PARK7/GPX1/HMGB2	5
GO:0043154	negative regulation of cysteine-type endopeptidase activity involved in apoptotic process	5/357	84/18493	0.0232826	1	0.125998	PARK7/GPX1/LAMTOR5/YWHAE/PRDX5	5
GO:0045778	positive regulation of ossification	5/357	84/18493	0.0232826	1	0.125998	MEF2C/CLIC1/IFITM1/ATRAID/ISG15	5
GO:0051781	positive regulation of cell division	5/357	84/18493	0.0232826	1	0.125998	TAL1/PTN/ITGB1BP1/CDC42/SVIL	5
GO:0006334	nucleosome assembly	7/357	146/18493	0.0233868	1	0.126123	H3F3B/H3F3C/HAT1/CENPW/HMGB2/H1F0/CENPN	7
GO:0051592	response to calcium ion	7/357	146/18493	0.0233868	1	0.126123	MEF2C/CALM1/CRHBP/CALM2/CALM3/MEF2A/ANXA5	7
GO:1903039	positive regulation of leukocyte cell-cell adhesion	9/357	214/18493	0.0235347	1	0.126701	ETS1/LGALS1/GRAP2/HLA-E/YES1/HMGB1/RAC1/CDC42/HES1	9
GO:0010633	negative regulation of epithelial cell migration	6/357	115/18493	0.0241532	1	0.129806	MEF2C/ITGB1BP1/HMGB1/MMRN2/CORO1C/ADAMTS9	6
GO:0042743	hydrogen peroxide metabolic process	4/357	57/18493	0.0241957	1	0.129809	PARK7/GPX1/RAC1/PRDX5	4
GO:0002009	morphogenesis of an epithelium	16/357	479/18493	0.0243307	1	0.130309	MEF2C/CA2/RALA/SPRY1/MSN/NRP1/RHOC/DAB2/LHX1/PLXND1/RAC1/PFN1/AP2S1/CDC42/SOX4/HES1	16
GO:0043087	regulation of GTPase activity	16/357	481/18493	0.0251613	1	0.132273	RASGRP3/ITGB1/SPRY1/RGS5/DYNLT1/NRP1/RDX/ARHGAP29/ITGB1BP1/VAV3/SEC13/PLXND1/CORO1C/SRGAP1/TBC1D15/RANBP1	16
GO:0000463	maturation of LSU-rRNA from tricistronic rRNA transcript (SSU-rRNA, 5.8S rRNA, LSU-rRNA)	2/357	13/18493	0.025187	1	0.132273	RPL35/RPL7	2
GO:0030575	nuclear body organization	2/357	13/18493	0.025187	1	0.132273	ETS1/SUMO1	2
GO:0032488	Cdc42 protein signal transduction	2/357	13/18493	0.025187	1	0.132273	NRP1/CDC42	2
GO:0033151	V(D)J recombination	2/357	13/18493	0.025187	1	0.132273	HMGB1/HMGB2	2
GO:0044849	estrous cycle	2/357	13/18493	0.025187	1	0.132273	ETS1/PTN	2
GO:1900025	negative regulation of substrate adhesion-dependent cell spreading	2/357	13/18493	0.025187	1	0.132273	ITGB1BP1/CORO1C	2
GO:1900037	regulation of cellular response to hypoxia	2/357	13/18493	0.025187	1	0.132273	CHCHD2/TMBIM6	2
GO:1904293	negative regulation of ERAD pathway	2/357	13/18493	0.025187	1	0.132273	DERL2/ERLEC1	2
GO:1905049	negative regulation of metallopeptidase activity	2/357	13/18493	0.025187	1	0.132273	TIMP1/RECK	2
GO:0071826	ribonucleoprotein complex subunit organization	11/357	289/18493	0.0252618	1	0.132273	RPS19/RPS14/RPS27/LSM3/SNRPG/MRPL22/SNRPD2/RPS15/DDX1/SNRPD1/RPL10	11
GO:0052547	regulation of peptidase activity	15/357	442/18493	0.02537	1	0.132273	TFPI/SOX7/TFPI2/ARL6IP5/TNFSF10/IFI16/TIMP1/LXN/PARK7/HMGB1/GPX1/RECK/LAMTOR5/YWHAE/PRDX5	15
GO:0000737	DNA catabolic process, endonucleolytic	3/357	33/18493	0.0253788	1	0.132273	HMGB1/HMGB2/H1F0	3
GO:0017004	cytochrome complex assembly	3/357	33/18493	0.0253788	1	0.132273	PET100/UQCR10/COX17	3
GO:0050931	pigment cell differentiation	3/357	33/18493	0.0253788	1	0.132273	MEF2C/CD63/ADAMTS9	3
GO:0098751	bone cell development	3/357	33/18493	0.0253788	1	0.132273	FLI1/TAL1/WASF2	3
GO:0014033	neural crest cell differentiation	5/357	86/18493	0.0254693	1	0.132522	MEF2C/NRP2/NRP1/CORO1C/HES1	5
GO:0003007	heart morphogenesis	10/357	253/18493	0.0256031	1	0.132562	MEF2C/NRP2/SPRY1/TEK/GNG5/FKBP1A/NRP1/PLXND1/SOX4/HES1	10
GO:1902041	regulation of extrinsic apoptotic signaling pathway via death domain receptors	4/357	58/18493	0.025605	1	0.132562	TNFSF10/PARK7/GPX1/HMGB2	4
GO:1903779	regulation of cardiac conduction	4/357	58/18493	0.025605	1	0.132562	CALM1/CALM2/CALM3/SRI	4
GO:0016358	dendrite development	9/357	218/18493	0.0261181	1	0.134993	MEF2C/ITGB1/DYNLT1/NRP1/TRAPPC4/ARF4/CDC42/TNIK/MEF2A	9
GO:0022613	ribonucleoprotein complex biogenesis	16/357	485/18493	0.0268861	1	0.138732	RPS19/RPS14/NOP10/RPS27/RPL35/LSM3/SNRPG/MRPL22/SNRPD2/RPL7/RPS15/DDX1/EXOSC8/SNRPD1/RPL10/RPL27	16
GO:0046847	filopodium assembly	4/357	59/18493	0.0270627	1	0.139412	RALA/NRP1/CDC42/RAB5A	4
GO:0030262	apoptotic nuclear changes	3/357	34/18493	0.0274468	1	0.140873	HMGB1/HMGB2/H1F0	3
GO:0048333	mesodermal cell differentiation	3/357	34/18493	0.0274468	1	0.140873	ITGB1/ETV2/TAL1	3
GO:0019722	calcium-mediated signaling	9/357	220/18493	0.0274823	1	0.140873	KDR/FKBP1A/CDH13/CALM1/GSTO1/CALM2/CALM3/HINT1/SRI	9
GO:0001933	negative regulation of protein phosphorylation	14/357	408/18493	0.0277953	1	0.142242	GMFG/SPRY1/SAMSN1/PSMD10/CALM1/GADD45A/ITGB1BP1/PKIG/PARK7/PRKAR1A/CORO1C/DNAJC3/CALM2/CALM3	14
GO:0070555	response to interleukin-1	7/357	152/18493	0.028327	1	0.144441	TFPI/ETS1/RBX1/UBB/SKP1/UBA52/NFKBIA	7
GO:0002753	cytoplasmic pattern recognition receptor signaling pathway	4/357	60/18493	0.028569	1	0.144441	UBB/SEC14L1/UBA52/NFKBIA	4
GO:0051057	positive regulation of small GTPase mediated signal transduction	4/357	60/18493	0.028569	1	0.144441	F2RL2/DYNLT1/RAC1/SHOC2	4
GO:0007249	I-kappaB kinase/NF-kappaB signaling	10/357	258/18493	0.0287659	1	0.144441	LGALS1/FKBP1A/RHOC/TNFSF10/UBB/SLC20A1/DDX1/UBA52/ZFAND6/NFKBIA	10
GO:0060326	cell chemotaxis	11/357	295/18493	0.0287675	1	0.144441	KDR/FLT1/TMSB4X/DYSF/RPS19/PDE4B/NRP1/VAV3/HMGB1/RAC1/HMGB2	11
GO:0006469	negative regulation of protein kinase activity	9/357	222/18493	0.0288961	1	0.144441	GMFG/SPRY1/GADD45A/ITGB1BP1/PKIG/PARK7/PRKAR1A/CORO1C/DNAJC3	9
GO:2001234	negative regulation of apoptotic signaling pathway	9/357	222/18493	0.0288961	1	0.144441	NRP1/PSMD10/TNFSF10/PARK7/GPX1/HIGD1A/TMBIM6/HMGB2/GNAI3	9
GO:0002483	antigen processing and presentation of endogenous peptide antigen	2/357	14/18493	0.0290154	1	0.144441	B2M/HLA-E	2
GO:0009162	deoxyribonucleoside monophosphate metabolic process	2/357	14/18493	0.0290154	1	0.144441	GUK1/DGUOK	2
GO:0021527	spinal cord association neuron differentiation	2/357	14/18493	0.0290154	1	0.144441	TAL1/LHX1	2
GO:0021794	thalamus development	2/357	14/18493	0.0290154	1	0.144441	PTN/TAL2	2
GO:0032486	Rap protein signal transduction	2/357	14/18493	0.0290154	1	0.144441	RDX/RAP1B	2
GO:0034315	regulation of Arp2/3 complex-mediated actin nucleation	2/357	14/18493	0.0290154	1	0.144441	GMFG/BRK1	2
GO:0045198	establishment of epithelial cell apical/basal polarity	2/357	14/18493	0.0290154	1	0.144441	MSN/CDC42	2
GO:0060263	regulation of respiratory burst	2/357	14/18493	0.0290154	1	0.144441	RPS19/RAC1	2
GO:0061548	ganglion development	2/357	14/18493	0.0290154	1	0.144441	NRP2/NRP1	2
GO:1904152	regulation of retrograde protein transport, ER to cytosol	2/357	14/18493	0.0290154	1	0.144441	DERL2/ERLEC1	2
GO:0010389	regulation of G2/M transition of mitotic cell cycle	7/357	153/18493	0.029214	1	0.145197	RBX1/DYNC1I2/RAB11A/SKP1/HAUS1/SDCCAG8/YWHAE	7
GO:0007435	salivary gland morphogenesis	3/357	35/18493	0.0296019	1	0.145899	NRP1/PLXND1/CDC42	3
GO:0030501	positive regulation of bone mineralization	3/357	35/18493	0.0296019	1	0.145899	MEF2C/ATRAID/ISG15	3
GO:0035909	aorta morphogenesis	3/357	35/18493	0.0296019	1	0.145899	SOX4/ADAMTS9/HES1	3
GO:0070423	nucleotide-binding oligomerization domain containing signaling pathway	3/357	35/18493	0.0296019	1	0.145899	UBB/UBA52/NFKBIA	3
GO:0090218	positive regulation of lipid kinase activity	3/357	35/18493	0.0296019	1	0.145899	FLT1/TEK/VAV3	3
GO:0051656	establishment of organelle localization	16/357	491/18493	0.0296372	1	0.145899	SPRY1/DYNLT1/BET1/CALM1/UBB/RAB11A/TRAPPC4/SEC13/RAP1B/RPS15/CDC42/CALM3/CNIH1/RAB5A/ACTR3/STARD3NL	16
GO:0008637	apoptotic mitochondrial changes	6/357	121/18493	0.03002	1	0.146901	MLLT11/PSMD10/TNFSF10/GPX1/HIGD1A/YWHAE	6
GO:0032434	regulation of proteasomal ubiquitin-dependent protein catabolic process	6/357	121/18493	0.03002	1	0.146901	RBX1/PSMD10/DAB2/PARK7/SUMO1/UBE2V2	6
GO:0043270	positive regulation of ion transport	10/357	260/18493	0.0301056	1	0.146901	TMSB4X/APLNR/CALM1/GSTO1/PARK7/SUMO1/CALM2/COX17/CALM3/SRI	10
GO:0008015	blood circulation	16/357	492/18493	0.0301153	1	0.146901	FLI1/TEK/PDE4B/CALM1/ITGB1BP1/APLN/GSTO1/NTS/YES1/SUMO1/GPX1/CALM2/YWHAE/CALM3/MEF2A/SRI	16
GO:0006826	iron ion transport	4/357	61/18493	0.0301243	1	0.146901	B2M/FTL/ATP6V1G1/ATP6V0E1	4
GO:0045669	positive regulation of osteoblast differentiation	4/357	61/18493	0.0301243	1	0.146901	MEF2C/CLIC1/IFITM1/ATRAID	4
GO:0045069	regulation of viral genome replication	5/357	90/18493	0.0302271	1	0.147171	IFITM3/IFITM2/IFI16/IFITM1/ISG15	5
GO:0006816	calcium ion transport	14/357	413/18493	0.0303709	1	0.14764	CALCRL/DYSF/PDE4B/APLNR/FKBP1A/CALM1/GSTO1/SUMO1/CALM2/YWHAE/TMBIM6/CALM3/ANXA5/SRI	14
GO:1903522	regulation of blood circulation	10/357	262/18493	0.0314889	1	0.152835	PDE4B/CALM1/APLN/GSTO1/SUMO1/CALM2/YWHAE/CALM3/MEF2A/SRI	10
GO:0048645	animal organ formation	4/357	62/18493	0.0317287	1	0.153598	MEF2C/SPRY1/GNG5/HES1	4
GO:0006921	cellular component disassembly involved in execution phase of apoptosis	3/357	36/18493	0.0318439	1	0.153598	HMGB1/HMGB2/H1F0	3
GO:0035872	nucleotide-binding domain, leucine rich repeat containing receptor signaling pathway	3/357	36/18493	0.0318439	1	0.153598	UBB/UBA52/NFKBIA	3
GO:1901532	regulation of hematopoietic progenitor cell differentiation	3/357	36/18493	0.0318439	1	0.153598	LMO2/TAL1/HES1	3
GO:0036503	ERAD pathway	5/357	92/18493	0.0328019	1	0.156781	SDF2/DERL2/SEC13/SEC61B/ERLEC1	5
GO:0000921	septin ring assembly	2/357	15/18493	0.033059	1	0.156781	SEPT7/SEPT11	2
GO:0010273	detoxification of copper ion	2/357	15/18493	0.033059	1	0.156781	MT2A/PARK7	2
GO:0018158	protein oxidation	2/357	15/18493	0.033059	1	0.156781	PARK7/GPX1	2
GO:0045116	protein neddylation	2/357	15/18493	0.033059	1	0.156781	RBX1/NEDD8	2
GO:0051238	sequestering of metal ion	2/357	15/18493	0.033059	1	0.156781	FTL/SRI	2
GO:0060253	negative regulation of glial cell proliferation	2/357	15/18493	0.033059	1	0.156781	PTN/HES1	2
GO:0060347	heart trabecula formation	2/357	15/18493	0.033059	1	0.156781	TEK/FKBP1A	2
GO:0072160	nephron tubule epithelial cell differentiation	2/357	15/18493	0.033059	1	0.156781	MEF2C/LHX1	2
GO:1990169	stress response to copper ion	2/357	15/18493	0.033059	1	0.156781	MT2A/PARK7	2
GO:2001028	positive regulation of endothelial cell chemotaxis	2/357	15/18493	0.033059	1	0.156781	KDR/TMSB4X	2
GO:0006997	nucleus organization	6/357	124/18493	0.0332752	1	0.157566	ETS1/H3F3B/RPS19/SEC13/SUMO1/HMGB2	6
GO:0042274	ribosomal small subunit biogenesis	4/357	63/18493	0.0333824	1	0.157833	RPS19/RPS14/RPS27/RPS15	4
GO:0006903	vesicle targeting	5/357	93/18493	0.034139	1	0.160105	BET1/TRAPPC4/SEC13/CNIH1/STARD3NL	5
GO:0003013	circulatory system process	16/357	500/18493	0.0341479	1	0.160105	FLI1/TEK/PDE4B/CALM1/ITGB1BP1/APLN/GSTO1/NTS/YES1/SUMO1/GPX1/CALM2/YWHAE/CALM3/MEF2A/SRI	16
GO:0006296	nucleotide-excision repair, DNA incision, 5'-to lesion	3/357	37/18493	0.0341721	1	0.160105	RBX1/UBB/UBA52	3
GO:0032008	positive regulation of TOR signaling	3/357	37/18493	0.0341721	1	0.160105	SEC13/LAMTOR5/LAMTOR2	3
GO:0051693	actin filament capping	3/357	37/18493	0.0341721	1	0.160105	RDX/CAPZA2/TMOD3	3
GO:2000142	regulation of DNA-templated transcription, initiation	3/357	37/18493	0.0341721	1	0.160105	SUB1/HMGB1/ZNF451	3
GO:0099173	NA	7/357	159/18493	0.0349312	1	0.163415	NRP2/NRP1/PTN/ARF4/RER1/WASF2/CDC42	7
GO:0021872	forebrain generation of neurons	4/357	64/18493	0.0350855	1	0.163644	NRP2/NRP1/UBB/HES1	4
GO:1901880	negative regulation of protein depolymerization	4/357	64/18493	0.0350855	1	0.163644	RDX/CAPZA2/TMOD3/CKAP2	4
GO:0060840	artery development	5/357	94/18493	0.0355095	1	0.165125	NRP1/PLXND1/SOX4/ADAMTS9/HES1	5
GO:2000060	positive regulation of protein ubiquitination involved in ubiquitin-dependent protein catabolic process	5/357	94/18493	0.0355095	1	0.165125	RBX1/PSMD10/DAB2/SUMO1/UBE2V2	5
GO:0002478	antigen processing and presentation of exogenous peptide antigen	6/357	126/18493	0.0355677	1	0.165149	B2M/HLA-E/DYNC1I2/SEC13/CAPZA2/AP2S1	6
GO:0090288	negative regulation of cellular response to growth factor stimulus	7/357	160/18493	0.0359512	1	0.16668	SPRY1/APLN/UBB/MMRN2/ZNF451/SOST/UBA52	7
GO:0003156	regulation of animal organ formation	3/357	38/18493	0.0365862	1	0.168618	SPRY1/GNG5/HES1	3
GO:0007431	salivary gland development	3/357	38/18493	0.0365862	1	0.168618	NRP1/PLXND1/CDC42	3
GO:0032731	positive regulation of interleukin-1 beta production	3/357	38/18493	0.0365862	1	0.168618	IFI16/HK1/HMGB1	3
GO:0045197	establishment or maintenance of epithelial cell apical/basal polarity	3/357	38/18493	0.0365862	1	0.168618	MSN/ARF4/CDC42	3
GO:0071375	cellular response to peptide hormone stimulus	11/357	307/18493	0.0368037	1	0.169027	CA2/PTPRE/SORBS1/RAB8B/PRKAR1A/EIF4EBP1/CRHBP/RAP1B/ATP6V1G1/ANXA5/ATP6V0E1	11
GO:0035308	negative regulation of protein dephosphorylation	4/357	65/18493	0.0368382	1	0.169027	FKBP1A/PTN/TIPRL/YWHAE	4
GO:2001259	positive regulation of cation channel activity	4/357	65/18493	0.0368382	1	0.169027	CALM1/GSTO1/CALM2/CALM3	4
GO:0001780	neutrophil homeostasis	2/357	16/18493	0.0373083	1	0.169432	PDE4B/HMGB1	2
GO:0002475	antigen processing and presentation via MHC class Ib	2/357	16/18493	0.0373083	1	0.169432	B2M/HLA-E	2
GO:0030033	microvillus assembly	2/357	16/18493	0.0373083	1	0.169432	RDX/TNIK	2
GO:0031106	septin ring organization	2/357	16/18493	0.0373083	1	0.169432	SEPT7/SEPT11	2
GO:0051382	kinetochore assembly	2/357	16/18493	0.0373083	1	0.169432	CENPW/CENPN	2
GO:0061687	detoxification of inorganic compound	2/357	16/18493	0.0373083	1	0.169432	MT2A/PARK7	2
GO:0072673	lamellipodium morphogenesis	2/357	16/18493	0.0373083	1	0.169432	CORO1C/WASF2	2
GO:0006914	autophagy	15/357	466/18493	0.0377658	1	0.17101	KDR/RALB/IFI16/TMEM59/PARK7/HMGB1/MAP1LC3B/LAMTOR5/TMBIM6/ATP6V1G1/RAB5A/ATP6V0E1/LAMTOR2/GNAI3/VDAC1	15
GO:0061919	process utilizing autophagic mechanism	15/357	466/18493	0.0377658	1	0.17101	KDR/RALB/IFI16/TMEM59/PARK7/HMGB1/MAP1LC3B/LAMTOR5/TMBIM6/ATP6V1G1/RAB5A/ATP6V0E1/LAMTOR2/GNAI3/VDAC1	15
GO:0002576	platelet degranulation	6/357	128/18493	0.0379594	1	0.171636	TMSB4X/TIMP1/CD63/CALM1/PECAM1/ANXA5	6
GO:0001822	kidney development	10/357	271/18493	0.0382698	1	0.172788	MEF2C/CA2/SPRY1/TEK/NRP1/HSPB11/LHX1/PECAM1/SOX4/HES1	10
GO:0006308	DNA catabolic process	3/357	39/18493	0.0390856	1	0.175644	HMGB1/HMGB2/H1F0	3
GO:0033683	nucleotide-excision repair, DNA incision	3/357	39/18493	0.0390856	1	0.175644	RBX1/UBB/UBA52	3
GO:0030307	positive regulation of cell growth	7/357	163/18493	0.0391286	1	0.175644	H3F3B/H3F3C/NRP1/PSMD10/RAB11A/DERL2/CDC42	7
GO:0055002	striated muscle cell development	7/357	163/18493	0.0391286	1	0.175644	MEF2C/ITGB1/DYSF/PRKAR1A/GPX1/TMOD3/MEF2A	7
GO:0097529	myeloid leukocyte migration	8/357	199/18493	0.0397675	1	0.178254	FLT1/DYSF/RPS19/PDE4B/VAV3/PECAM1/HMGB1/RAC1	8
GO:0045787	positive regulation of cell cycle	13/357	390/18493	0.0403874	1	0.180204	TAL1/RDX/PSMD10/GADD45A/EIF4EBP1/RAB11A/CDC42/SOX4/CKS2/TMOD3/CKS1B/HES1/SVIL	13
GO:0071347	cellular response to interleukin-1	6/357	130/18493	0.0404515	1	0.180204	TFPI/RBX1/UBB/SKP1/UBA52/NFKBIA	6
GO:0048207	vesicle targeting, rough ER to cis-Golgi	4/357	67/18493	0.0404924	1	0.180204	BET1/TRAPPC4/SEC13/CNIH1	4
GO:0048208	COPII vesicle coating	4/357	67/18493	0.0404924	1	0.180204	BET1/TRAPPC4/SEC13/CNIH1	4
GO:0061515	myeloid cell development	4/357	67/18493	0.0404924	1	0.180204	FLI1/TAL1/WASF2/TMOD3	4
GO:0010596	negative regulation of endothelial cell migration	5/357	98/18493	0.0413279	1	0.181653	MEF2C/ITGB1BP1/HMGB1/MMRN2/ADAMTS9	5
GO:0019985	translesion synthesis	3/357	40/18493	0.0416695	1	0.181653	UBB/UBA52/ISG15	3
GO:0030835	negative regulation of actin filament depolymerization	3/357	40/18493	0.0416695	1	0.181653	RDX/CAPZA2/TMOD3	3
GO:0050777	negative regulation of immune response	6/357	131/18493	0.0417355	1	0.181653	RPS19/SAMSN1/HLA-E/IFI16/IL1RL1/GPX1	6
GO:0006266	DNA ligation	2/357	17/18493	0.0417537	1	0.181653	HMGB1/HMGB2	2
GO:0006474	N-terminal protein amino acid acetylation	2/357	17/18493	0.0417537	1	0.181653	NAA20/SOX4	2
GO:0032185	septin cytoskeleton organization	2/357	17/18493	0.0417537	1	0.181653	SEPT7/SEPT11	2
GO:0033145	positive regulation of intracellular steroid hormone receptor signaling pathway	2/357	17/18493	0.0417537	1	0.181653	PARK7/BUD31	2
GO:0048532	anatomical structure arrangement	2/357	17/18493	0.0417537	1	0.181653	NRP2/NRP1	2
GO:0051895	negative regulation of focal adhesion assembly	2/357	17/18493	0.0417537	1	0.181653	ITGB1BP1/CORO1C	2
GO:0055012	ventricular cardiac muscle cell differentiation	2/357	17/18493	0.0417537	1	0.181653	MEF2C/MEF2A	2
GO:0072148	epithelial cell fate commitment	2/357	17/18493	0.0417537	1	0.181653	NRP1/HES1	2
GO:0097067	cellular response to thyroid hormone stimulus	2/357	17/18493	0.0417537	1	0.181653	LMO2/RDX	2
GO:0097501	stress response to metal ion	2/357	17/18493	0.0417537	1	0.181653	MT2A/PARK7	2
GO:0099010	modification of postsynaptic structure	2/357	17/18493	0.0417537	1	0.181653	PFN1/CDC42	2
GO:2000369	regulation of clathrin-dependent endocytosis	2/357	17/18493	0.0417537	1	0.181653	DAB2/AAK1	2
GO:0006625	protein targeting to peroxisome	4/357	68/18493	0.042394	1	0.183667	RAB8B/UBB/UBA52/ZFAND6	4
GO:0072662	protein localization to peroxisome	4/357	68/18493	0.042394	1	0.183667	RAB8B/UBB/UBA52/ZFAND6	4
GO:0072663	establishment of protein localization to peroxisome	4/357	68/18493	0.042394	1	0.183667	RAB8B/UBB/UBA52/ZFAND6	4
GO:0050870	positive regulation of T cell activation	8/357	202/18493	0.042797	1	0.184944	LGALS1/GRAP2/HLA-E/YES1/HMGB1/RAC1/CDC42/HES1	8
GO:0002027	regulation of heart rate	5/357	99/18493	0.0428673	1	0.184944	CALM1/CALM2/YWHAE/CALM3/SRI	5
GO:0051341	regulation of oxidoreductase activity	5/357	99/18493	0.0428673	1	0.184944	CALM1/PARK7/COX17/CALM3/GNAI3	5
GO:0043903	regulation of symbiosis, encompassing mutualism through parasitism	8/357	203/18493	0.0438398	1	0.188877	IFITM3/LGALS1/IFITM2/DYNLT1/SNX3/IFI16/IFITM1/ISG15	8
GO:0035088	establishment or maintenance of apical/basal cell polarity	3/357	41/18493	0.0443372	1	0.19	MSN/ARF4/CDC42	3
GO:0061245	establishment or maintenance of bipolar cell polarity	3/357	41/18493	0.0443372	1	0.19	MSN/ARF4/CDC42	3
GO:0072583	clathrin-dependent endocytosis	3/357	41/18493	0.0443372	1	0.19	DAB2/AAK1/AP2S1	3
GO:0043574	peroxisomal transport	4/357	69/18493	0.0443452	1	0.19	RAB8B/UBB/UBA52/ZFAND6	4
GO:0006941	striated muscle contraction	7/357	168/18493	0.0448225	1	0.191781	PDE4B/CALM1/GSTO1/SUMO1/CALM2/CALM3/SRI	7
GO:0016236	macroautophagy	10/357	279/18493	0.0450917	1	0.192667	KDR/RALB/MAP1LC3B/LAMTOR5/ATP6V1G1/RAB5A/ATP6V0E1/LAMTOR2/GNAI3/VDAC1	10
GO:0002683	negative regulation of immune system process	14/357	437/18493	0.0452039	1	0.192881	TAL1/RPS19/SAMSN1/HLA-E/IFI16/PRKAR1A/HMGB1/IL1RL1/GPX1/SEC14L1/ELF1/TMBIM6/HES1/NFKBIA	14
GO:0019884	antigen processing and presentation of exogenous antigen	6/357	134/18493	0.0457404	1	0.193151	B2M/HLA-E/DYNC1I2/SEC13/CAPZA2/AP2S1	6
GO:1905330	regulation of morphogenesis of an epithelium	6/357	134/18493	0.0457404	1	0.193151	DAB2/LHX1/RAC1/PFN1/AP2S1/CDC42	6
GO:0071560	cellular response to transforming growth factor beta stimulus	9/357	242/18493	0.0459169	1	0.193151	MEF2C/CDH5/ZEB1/DAB2/UBB/YES1/ZNF451/UBA52/USP15	9
GO:0031503	protein complex localization	10/357	280/18493	0.0459988	1	0.193151	RALB/HSPB11/RAB11A/SEC13/RBM8A/RPS15/THOC7/ENY2/DYNLRB1/FYTTD1	10
GO:0002042	cell migration involved in sprouting angiogenesis	5/357	101/18493	0.0460486	1	0.193151	KDR/ITGB1/NRP1/ITGB1BP1/MMRN2	5
GO:0006900	vesicle budding from membrane	5/357	101/18493	0.0460486	1	0.193151	SNX3/BET1/TRAPPC4/SEC13/CNIH1	5
GO:0010038	response to metal ion	12/357	358/18493	0.0460523	1	0.193151	MEF2C/CA2/B2M/MT2A/CALM1/PARK7/SUMO1/CRHBP/CALM2/CALM3/MEF2A/ANXA5	12
GO:0030433	ubiquitin-dependent ERAD pathway	4/357	70/18493	0.046346	1	0.193151	DERL2/SEC13/SEC61B/ERLEC1	4
GO:0030521	androgen receptor signaling pathway	4/357	70/18493	0.046346	1	0.193151	DAB2/PARK7/BUD31/MED4	4
GO:0009200	deoxyribonucleoside triphosphate metabolic process	2/357	18/18493	0.0463862	1	0.193151	GUK1/DGUOK	2
GO:0033617	mitochondrial respiratory chain complex IV assembly	2/357	18/18493	0.0463862	1	0.193151	PET100/COX17	2
GO:0035089	establishment of apical/basal cell polarity	2/357	18/18493	0.0463862	1	0.193151	MSN/CDC42	2
GO:0045947	negative regulation of translational initiation	2/357	18/18493	0.0463862	1	0.193151	PAIP2/EIF4EBP1	2
GO:0051023	regulation of immunoglobulin secretion	2/357	18/18493	0.0463862	1	0.193151	HLA-E/TMBIM6	2
GO:0061323	cell proliferation involved in heart morphogenesis	2/357	18/18493	0.0463862	1	0.193151	GNG5/HES1	2
GO:1900242	regulation of synaptic vesicle endocytosis	2/357	18/18493	0.0463862	1	0.193151	CALM1/CALM3	2
GO:2000136	regulation of cell proliferation involved in heart morphogenesis	2/357	18/18493	0.0463862	1	0.193151	GNG5/HES1	2
GO:2000479	regulation of cAMP-dependent protein kinase activity	2/357	18/18493	0.0463862	1	0.193151	PKIG/PRKAR1A	2
GO:0019932	second-messenger-mediated signaling	14/357	439/18493	0.0466355	1	0.193929	KDR/ADGRL4/CALCRL/APLNR/FKBP1A/CDH13/CALM1/GSTO1/GNAI1/PRKAR1A/CALM2/CALM3/HINT1/SRI	14
GO:0010799	regulation of peptidyl-threonine phosphorylation	3/357	42/18493	0.047088	1	0.194668	CALM1/CALM2/CALM3	3
GO:0051653	spindle localization	3/357	42/18493	0.047088	1	0.194668	SPRY1/DYNLT1/ACTR3	3
GO:0086004	regulation of cardiac muscle cell contraction	3/357	42/18493	0.047088	1	0.194668	PDE4B/SUMO1/SRI	3
GO:0008584	male gonad development	6/357	135/18493	0.0471267	1	0.194668	H3F3B/TNFSF10/UBB/MEA1/EIF2S2/HMGB2	6
GO:0072655	establishment of protein localization to mitochondrion	6/357	135/18493	0.0471267	1	0.194668	HK1/CALM1/UBL5/ROMO1/YWHAE/CALM3	6
GO:1902749	regulation of cell cycle G2/M phase transition	7/357	170/18493	0.0472416	1	0.194884	RBX1/DYNC1I2/RAB11A/SKP1/HAUS1/SDCCAG8/YWHAE	7
GO:0033673	negative regulation of kinase activity	9/357	244/18493	0.0479217	1	0.197427	GMFG/SPRY1/GADD45A/ITGB1BP1/PKIG/PARK7/PRKAR1A/CORO1C/DNAJC3	9
GO:0006901	vesicle coating	4/357	71/18493	0.0483964	1	0.198855	BET1/TRAPPC4/SEC13/CNIH1	4
GO:0043242	negative regulation of protein complex disassembly	4/357	71/18493	0.0483964	1	0.198855	RDX/CAPZA2/TMOD3/CKAP2	4
GO:0035023	regulation of Rho protein signal transduction	6/357	136/18493	0.0485388	1	0.198914	F2RL2/ITGB1/NRP1/VAV3/STMN1/RAC1	6
GO:0046546	development of primary male sexual characteristics	6/357	136/18493	0.0485388	1	0.198914	H3F3B/TNFSF10/UBB/MEA1/EIF2S2/HMGB2	6
GO:0071103	DNA conformation change	10/357	283/18493	0.0487939	1	0.199696	H3F3B/H3F3C/HMGB1/RECQL/HAT1/DDX1/CENPW/HMGB2/H1F0/CENPN	10
GO:1901800	positive regulation of proteasomal protein catabolic process	5/357	103/18493	0.0493668	1	0.201775	RBX1/PSMD10/DAB2/SUMO1/UBE2V2	5
GO:0014009	glial cell proliferation	3/357	43/18493	0.0499208	1	0.203368	PTN/SOX4/HES1	3
GO:0045601	regulation of endothelial cell differentiation	3/357	43/18493	0.0499208	1	0.203368	CDH5/ETV2/ZEB1	3
GO:0006323	DNA packaging	8/357	209/18493	0.0504487	1	0.203368	H3F3B/H3F3C/HMGB1/HAT1/CENPW/HMGB2/H1F0/CENPN	8
GO:0051701	interaction with host	8/357	209/18493	0.0504487	1	0.203368	IFITM3/ITGB1/LGALS1/IFITM2/DYNLT1/SNX3/IFITM1/THOC7	8
GO:0001707	mesoderm formation	4/357	72/18493	0.0504962	1	0.203368	ITGB1/ETV2/TAL1/PRKAR1A	4
GO:0048844	artery morphogenesis	4/357	72/18493	0.0504962	1	0.203368	NRP1/SOX4/ADAMTS9/HES1	4
GO:0090114	COPII-coated vesicle budding	4/357	72/18493	0.0504962	1	0.203368	BET1/TRAPPC4/SEC13/CNIH1	4
GO:0030336	negative regulation of cell migration	11/357	324/18493	0.0507079	1	0.203368	MEF2C/PTN/TIMP1/IFITM1/ITGB1BP1/HMGB1/MMRN2/CORO1C/RECK/SRGAP1/ADAMTS9	11
GO:2001237	negative regulation of extrinsic apoptotic signaling pathway	5/357	104/18493	0.0510774	1	0.203368	NRP1/TNFSF10/PARK7/GPX1/HMGB2	5
GO:0002029	desensitization of G-protein coupled receptor protein signaling pathway	2/357	19/18493	0.051197	1	0.203368	APLNR/APLN	2
GO:0002320	lymphoid progenitor cell differentiation	2/357	19/18493	0.051197	1	0.203368	SOX4/HES1	2
GO:0007350	blastoderm segmentation	2/357	19/18493	0.051197	1	0.203368	NRP2/NRP1	2
GO:0022401	negative adaptation of signaling pathway	2/357	19/18493	0.051197	1	0.203368	APLNR/APLN	2
GO:0030859	polarized epithelial cell differentiation	2/357	19/18493	0.051197	1	0.203368	MSN/CDC42	2
GO:0035024	negative regulation of Rho protein signal transduction	2/357	19/18493	0.051197	1	0.203368	ITGB1/STMN1	2
GO:0035338	long-chain fatty-acyl-CoA biosynthetic process	2/357	19/18493	0.051197	1	0.203368	ACSL3/ELOVL5	2
GO:0051016	barbed-end actin filament capping	2/357	19/18493	0.051197	1	0.203368	RDX/CAPZA2	2
GO:0060216	definitive hemopoiesis	2/357	19/18493	0.051197	1	0.203368	TAL1/TEK	2
GO:0070875	positive regulation of glycogen metabolic process	2/357	19/18493	0.051197	1	0.203368	SORBS1/HMGB1	2
GO:0070987	error-free translesion synthesis	2/357	19/18493	0.051197	1	0.203368	UBB/UBA52	2
GO:1902176	negative regulation of oxidative stress-induced intrinsic apoptotic signaling pathway	2/357	19/18493	0.051197	1	0.203368	PARK7/GPX1	2
GO:1902236	negative regulation of endoplasmic reticulum stress-induced intrinsic apoptotic signaling pathway	2/357	19/18493	0.051197	1	0.203368	PARK7/TMBIM6	2
GO:0045834	positive regulation of lipid metabolic process	6/357	138/18493	0.0514406	1	0.204075	FLT1/SORBS1/TEK/VAV3/ACSL3/ELOVL5	6
GO:0072001	renal system development	10/357	286/18493	0.0517008	1	0.204846	MEF2C/CA2/SPRY1/TEK/NRP1/HSPB11/LHX1/PECAM1/SOX4/HES1	10
GO:0045088	regulation of innate immune response	12/357	365/18493	0.051887	1	0.205322	JAK1/RPS19/HLA-E/IFI16/UBB/IFNGR1/SUMO1/HMGB1/SEC14L1/UBA52/HMGB2/NFKBIA	12
GO:0010721	negative regulation of cell development	11/357	326/18493	0.0525486	1	0.206038	PMP22/VIM/LGALS1/B2M/DYNLT1/NRP1/PTN/ITGB1BP1/CORO1C/DGUOK/HES1	11
GO:0031397	negative regulation of protein ubiquitination	4/357	73/18493	0.0526454	1	0.206038	DYSF/PARK7/SOX4/ISG15	4
GO:0060271	cilium assembly	12/357	366/18493	0.0527598	1	0.206038	SEPT7/HSPB11/DYNC1I2/RAB11A/HAUS1/SDCCAG8/SEPT11/YWHAE/DYNLRB1/ACTR3/TCTN3/BBIP1	12
GO:0021761	limbic system development	5/357	105/18493	0.0528224	1	0.206038	ETS1/NRP2/NRP1/UBB/ARPC5	5
GO:0043467	regulation of generation of precursor metabolites and energy	5/357	105/18493	0.0528224	1	0.206038	SORBS1/COX7A2/PARK7/HMGB1/COX17	5
GO:0051261	protein depolymerization	5/357	105/18493	0.0528224	1	0.206038	RDX/STMN1/CAPZA2/TMOD3/CKAP2	5
GO:0006195	purine nucleotide catabolic process	3/357	44/18493	0.0528348	1	0.206038	PDE4B/GPX1/HINT1	3
GO:0044060	regulation of endocrine process	3/357	44/18493	0.0528348	1	0.206038	RAB8B/APLN/CRHBP	3
GO:0048066	developmental pigmentation	3/357	44/18493	0.0528348	1	0.206038	MEF2C/CD63/ADAMTS9	3
GO:0070169	positive regulation of biomineral tissue development	3/357	44/18493	0.0528348	1	0.206038	MEF2C/ATRAID/ISG15	3
GO:0048002	antigen processing and presentation of peptide antigen	6/357	139/18493	0.0529304	1	0.206038	B2M/HLA-E/DYNC1I2/SEC13/CAPZA2/AP2S1	6
GO:0050728	negative regulation of inflammatory response	6/357	139/18493	0.0529304	1	0.206038	ETS1/CALCRL/CDH5/TEK/RPS19/GPX1	6
GO:0070585	protein localization to mitochondrion	6/357	139/18493	0.0529304	1	0.206038	HK1/CALM1/UBL5/ROMO1/YWHAE/CALM3	6
GO:0071559	response to transforming growth factor beta	9/357	249/18493	0.0531851	1	0.206771	MEF2C/CDH5/ZEB1/DAB2/UBB/YES1/ZNF451/UBA52/USP15	9
GO:0009896	positive regulation of catabolic process	13/357	407/18493	0.0533331	1	0.207087	KDR/RALB/MSN/RBX1/RDX/PSMD10/DAB2/TMEM59/PARK7/SUMO1/HMGB1/UBE2V2/GNAI3	13
GO:0042326	negative regulation of phosphorylation	14/357	448/18493	0.0534715	1	0.207277	GMFG/SPRY1/SAMSN1/PSMD10/CALM1/GADD45A/ITGB1BP1/PKIG/PARK7/PRKAR1A/CORO1C/DNAJC3/CALM2/CALM3	14
GO:0008361	regulation of cell size	7/357	175/18493	0.0536489	1	0.207277	MSN/NRP1/RDX/VAV3/RAB11A/LAMTOR5/RAC1	7
GO:0019882	antigen processing and presentation	7/357	175/18493	0.0536489	1	0.207277	B2M/RAB8B/HLA-E/DYNC1I2/SEC13/CAPZA2/AP2S1	7
GO:0021953	central nervous system neuron differentiation	7/357	175/18493	0.0536489	1	0.207277	NRP2/TAL1/NRP1/UBB/LHX1/SOX4/HES1	7
GO:0046928	regulation of neurotransmitter secretion	5/357	106/18493	0.0546018	1	0.210696	MEF2C/CALM1/RAP1B/CALM3/RAB5A	5
GO:0048332	mesoderm morphogenesis	4/357	74/18493	0.0548436	1	0.211367	ITGB1/ETV2/TAL1/PRKAR1A	4
GO:0022409	positive regulation of cell-cell adhesion	9/357	251/18493	0.0553923	1	0.212811	ETS1/LGALS1/GRAP2/HLA-E/YES1/HMGB1/RAC1/CDC42/HES1	9
GO:0051650	establishment of vesicle localization	10/357	290/18493	0.0557529	1	0.212811	BET1/CALM1/RAB11A/TRAPPC4/SEC13/RAP1B/CALM3/CNIH1/RAB5A/STARD3NL	10
GO:0008631	intrinsic apoptotic signaling pathway in response to oxidative stress	3/357	45/18493	0.0558291	1	0.212811	ARL6IP5/PARK7/GPX1	3
GO:0032527	protein exit from endoplasmic reticulum	3/357	45/18493	0.0558291	1	0.212811	DERL2/SEC61B/ERLEC1	3
GO:0032732	positive regulation of interleukin-1 production	3/357	45/18493	0.0558291	1	0.212811	IFI16/HK1/HMGB1	3
GO:0090278	negative regulation of peptide hormone secretion	3/357	45/18493	0.0558291	1	0.212811	CRHBP/ENY2/ANXA5	3
GO:0042110	T cell activation	14/357	451/18493	0.0558959	1	0.212811	LGALS1/B2M/GRAP2/ZEB1/FKBP1A/HLA-E/MSN/PRKAR1A/YES1/HMGB1/RAC1/CDC42/SOX4/HES1	14
GO:0000470	maturation of LSU-rRNA	2/357	20/18493	0.0561775	1	0.212811	RPL35/RPL7	2
GO:0030220	platelet formation	2/357	20/18493	0.0561775	1	0.212811	MEF2C/TAL1	2
GO:0032495	response to muramyl dipeptide	2/357	20/18493	0.0561775	1	0.212811	VIM/NFKBIA	2
GO:0042276	error-prone translesion synthesis	2/357	20/18493	0.0561775	1	0.212811	UBB/UBA52	2
GO:0061162	establishment of monopolar cell polarity	2/357	20/18493	0.0561775	1	0.212811	MSN/CDC42	2
GO:2000310	regulation of NMDA receptor activity	2/357	20/18493	0.0561775	1	0.212811	MEF2C/CRHBP	2
GO:2000678	negative regulation of transcription regulatory region DNA binding	2/357	20/18493	0.0561775	1	0.212811	TMSB4X/SRI	2
GO:0031623	receptor internalization	5/357	107/18493	0.0564156	1	0.212966	ITGB1/CALCRL/CD63/APLN/RAB5A	5
GO:0001649	osteoblast differentiation	8/357	214/18493	0.0564241	1	0.212966	MEF2C/H3F3B/CLIC1/IFITM1/RPS15/ATRAID/BCAP29/TPM4	8
GO:0019935	cyclic-nucleotide-mediated signaling	8/357	214/18493	0.0564241	1	0.212966	ADGRL4/CALCRL/APLNR/CALM1/GNAI1/PRKAR1A/CALM2/CALM3	8
GO:0090257	regulation of muscle system process	9/357	252/18493	0.0565179	1	0.213061	CALCRL/PDE4B/CALM1/GSTO1/SUMO1/CALM2/CALM3/MEF2A/SRI	9
GO:0032482	Rab protein signal transduction	4/357	75/18493	0.0570909	1	0.2147	RAB8B/RAB11A/RAB18/RAB5A	4
GO:0048199	vesicle targeting, to, from or within Golgi	4/357	75/18493	0.0570909	1	0.2147	BET1/TRAPPC4/SEC13/CNIH1	4
GO:0051170	nuclear import	7/357	178/18493	0.0577423	1	0.216887	PKIG/SNRPG/SNRPD2/SEC61B/RAB18/SNRPD1/NFKBIA	7
GO:0002474	antigen processing and presentation of peptide antigen via MHC class I	3/357	46/18493	0.0589024	1	0.219738	B2M/HLA-E/SEC13	3
GO:0043330	response to exogenous dsRNA	3/357	46/18493	0.0589024	1	0.219738	RALB/DDX1/NFKBIA	3
GO:0045214	sarcomere organization	3/357	46/18493	0.0589024	1	0.219738	MEF2C/ITGB1/PRKAR1A	3
GO:0045824	negative regulation of innate immune response	3/357	46/18493	0.0589024	1	0.219738	RPS19/HLA-E/IFI16	3
GO:1901068	guanosine-containing compound metabolic process	3/357	46/18493	0.0589024	1	0.219738	GUK1/DGUOK/GNAI3	3
GO:1903037	regulation of leukocyte cell-cell adhesion	10/357	293/18493	0.0589257	1	0.219738	ETS1/LGALS1/GRAP2/HLA-E/PRKAR1A/YES1/HMGB1/RAC1/CDC42/HES1	10
GO:0032392	DNA geometric change	4/357	76/18493	0.0593869	1	0.220663	HMGB1/RECQL/DDX1/HMGB2	4
GO:0034109	homotypic cell-cell adhesion	4/357	76/18493	0.0593869	1	0.220663	LGALS1/CLIC1/MYL12A/RDX	4
GO:0060411	cardiac septum morphogenesis	4/357	76/18493	0.0593869	1	0.220663	NRP2/NRP1/SOX4/HES1	4
GO:0000377	RNA splicing, via transesterification reactions with bulged adenosine as nucleophile	12/357	374/18493	0.0601017	1	0.22242	LSM3/UBL5/SAP18/SNRPG/BCAS2/SNRPD2/CWC15/RBM8A/DDX1/SNRPD1/BUD31/SON	12
GO:0000398	mRNA splicing, via spliceosome	12/357	374/18493	0.0601017	1	0.22242	LSM3/UBL5/SAP18/SNRPG/BCAS2/SNRPD2/CWC15/RBM8A/DDX1/SNRPD1/BUD31/SON	12
GO:0051271	negative regulation of cellular component movement	12/357	374/18493	0.0601017	1	0.22242	MEF2C/NRP1/PTN/TIMP1/IFITM1/ITGB1BP1/HMGB1/MMRN2/CORO1C/RECK/SRGAP1/ADAMTS9	12
GO:0003279	cardiac septum development	5/357	109/18493	0.0601462	1	0.22242	NRP2/NRP1/PLXND1/SOX4/HES1	5
GO:0006611	protein export from nucleus	7/357	180/18493	0.0605758	1	0.223565	PARK7/YWHAE/RBM8A/RPS15/THOC7/ENY2/FYTTD1	7
GO:0002861	regulation of inflammatory response to antigenic stimulus	2/357	21/18493	0.0613193	1	0.223565	PARK7/GPX1	2
GO:0019883	antigen processing and presentation of endogenous antigen	2/357	21/18493	0.0613193	1	0.223565	B2M/HLA-E	2
GO:0023058	adaptation of signaling pathway	2/357	21/18493	0.0613193	1	0.223565	APLNR/APLN	2
GO:0035162	embryonic hemopoiesis	2/357	21/18493	0.0613193	1	0.223565	KDR/TAL1	2
GO:0036344	platelet morphogenesis	2/357	21/18493	0.0613193	1	0.223565	MEF2C/TAL1	2
GO:0043496	regulation of protein homodimerization activity	2/357	21/18493	0.0613193	1	0.223565	MEF2C/PARK7	2
GO:0048305	immunoglobulin secretion	2/357	21/18493	0.0613193	1	0.223565	HLA-E/TMBIM6	2
GO:0051383	kinetochore organization	2/357	21/18493	0.0613193	1	0.223565	CENPW/CENPN	2
GO:0051900	regulation of mitochondrial depolarization	2/357	21/18493	0.0613193	1	0.223565	KDR/MLLT11	2
GO:0061339	establishment or maintenance of monopolar cell polarity	2/357	21/18493	0.0613193	1	0.223565	MSN/CDC42	2
GO:2000114	regulation of establishment of cell polarity	2/357	21/18493	0.0613193	1	0.223565	CDH5/RAP1B	2
GO:0006446	regulation of translational initiation	4/357	77/18493	0.0617315	1	0.224171	PAIP2/EIF4EBP1/DNAJC3/DDX1	4
GO:0034728	nucleosome organization	7/357	181/18493	0.062024	1	0.224171	H3F3B/H3F3C/HAT1/CENPW/HMGB2/H1F0/CENPN	7
GO:0034470	ncRNA processing	12/357	376/18493	0.0620384	1	0.224171	RPS19/RPS14/NOP10/RPS27/RPL35/RPL7/POLR3K/TPRKB/RPS15/DDX1/EXOSC8/RPL27	12
GO:0002720	positive regulation of cytokine production involved in immune response	3/357	47/18493	0.0620538	1	0.224171	B2M/HK1/DDX1	3
GO:0046580	negative regulation of Ras protein signal transduction	3/357	47/18493	0.0620538	1	0.224171	ITGB1/SPRY1/STMN1	3
GO:0060986	endocrine hormone secretion	3/357	47/18493	0.0620538	1	0.224171	RAB8B/APLN/CRHBP	3
GO:1903115	regulation of actin filament-based movement	3/357	47/18493	0.0620538	1	0.224171	PDE4B/SUMO1/SRI	3
GO:0000041	transition metal ion transport	5/357	110/18493	0.0620629	1	0.224171	B2M/FTL/COX17/ATP6V1G1/ATP6V0E1	5
GO:0008277	regulation of G-protein coupled receptor protein signaling pathway	6/357	145/18493	0.0624176	1	0.22519	RGS5/APLNR/DYNLT1/CALM1/APLN/STMN1	6
GO:0070838	divalent metal ion transport	14/357	459/18493	0.062726	1	0.22604	CALCRL/DYSF/PDE4B/APLNR/FKBP1A/CALM1/GSTO1/SUMO1/CALM2/YWHAE/TMBIM6/CALM3/ANXA5/SRI	14
GO:0000375	RNA splicing, via transesterification reactions	12/357	377/18493	0.063022	1	0.226784	LSM3/UBL5/SAP18/SNRPG/BCAS2/SNRPD2/CWC15/RBM8A/DDX1/SNRPD1/BUD31/SON	12
GO:1903706	regulation of hemopoiesis	13/357	418/18493	0.0630783	1	0.226784	MEF2C/ETS1/CA2/H3F3B/LMO2/B2M/TAL1/ZEB1/HMGB1/HMGB2/ISG15/HES1/NFKBIA	13
GO:0002244	hematopoietic progenitor cell differentiation	5/357	111/18493	0.0640139	1	0.229616	LMO2/TAL1/SOX4/MLF1/HES1	5
GO:0043200	response to amino acid	5/357	111/18493	0.0640139	1	0.229616	ZEB1/PTN/LAMTOR5/TMBIM6/LAMTOR2	5
GO:0014032	neural crest cell development	4/357	78/18493	0.0641243	1	0.229747	NRP2/NRP1/CORO1C/HES1	4
GO:0003179	heart valve morphogenesis	3/357	48/18493	0.0652821	1	0.233287	MEF2C/SOX4/ADAMTS9	3
GO:0031055	chromatin remodeling at centromere	3/357	48/18493	0.0652821	1	0.233287	H3F3B/CENPW/CENPN	3
GO:0072511	divalent inorganic cation transport	14/357	462/18493	0.0654261	1	0.233287	CALCRL/DYSF/PDE4B/APLNR/FKBP1A/CALM1/GSTO1/SUMO1/CALM2/YWHAE/TMBIM6/CALM3/ANXA5/SRI	14
GO:2000146	negative regulation of cell motility	11/357	339/18493	0.0656094	1	0.233287	MEF2C/PTN/TIMP1/IFITM1/ITGB1BP1/HMGB1/MMRN2/CORO1C/RECK/SRGAP1/ADAMTS9	11
GO:0010770	positive regulation of cell morphogenesis involved in differentiation	6/357	147/18493	0.0657892	1	0.233287	NRP1/RAB11A/PLXND1/RAC1/CDC42/ARPC2	6
GO:2000058	regulation of protein ubiquitination involved in ubiquitin-dependent protein catabolic process	6/357	147/18493	0.0657892	1	0.233287	RBX1/PSMD10/DAB2/PARK7/SUMO1/UBE2V2	6
GO:1990266	neutrophil migration	5/357	112/18493	0.0659991	1	0.233287	DYSF/PDE4B/VAV3/PECAM1/RAC1	5
GO:0001503	ossification	12/357	380/18493	0.0660348	1	0.233287	MEF2C/H3F3B/CLIC1/TEK/PTN/IFITM1/RPS15/SOST/ATRAID/ISG15/BCAP29/TPM4	12
GO:0008380	RNA splicing	14/357	463/18493	0.0663432	1	0.233287	LSM3/UBL5/SAP18/SNRPG/BCAS2/SNRPD2/CWC15/RBM8A/THOC7/TMBIM6/DDX1/SNRPD1/BUD31/SON	14
GO:0043112	receptor metabolic process	7/357	184/18493	0.0664949	1	0.233287	ITGB1/CALCRL/CD63/APLN/AP2S1/RAB5A/CAMLG	7
GO:0071248	cellular response to metal ion	7/357	184/18493	0.0664949	1	0.233287	MEF2C/B2M/MT2A/SUMO1/CRHBP/MEF2A/ANXA5	7
GO:1901879	regulation of protein depolymerization	4/357	79/18493	0.0665652	1	0.233287	RDX/CAPZA2/TMOD3/CKAP2	4
GO:0008045	motor neuron axon guidance	2/357	22/18493	0.0666145	1	0.233287	NRP1/LHX1	2
GO:0021516	dorsal spinal cord development	2/357	22/18493	0.0666145	1	0.233287	TAL1/LHX1	2
GO:0040037	negative regulation of fibroblast growth factor receptor signaling pathway	2/357	22/18493	0.0666145	1	0.233287	SPRY1/APLN	2
GO:0046823	negative regulation of nucleocytoplasmic transport	2/357	22/18493	0.0666145	1	0.233287	PKIG/PARK7	2
GO:0051000	positive regulation of nitric-oxide synthase activity	2/357	22/18493	0.0666145	1	0.233287	CALM1/CALM3	2
GO:0051457	maintenance of protein location in nucleus	2/357	22/18493	0.0666145	1	0.233287	PARK7/SKP1	2
GO:0099563	modification of synaptic structure	2/357	22/18493	0.0666145	1	0.233287	PFN1/CDC42	2
GO:1903077	negative regulation of protein localization to plasma membrane	2/357	22/18493	0.0666145	1	0.233287	DAB2/TMEM59	2
GO:0010977	negative regulation of neuron projection development	6/357	148/18493	0.0675144	1	0.236172	PMP22/VIM/LGALS1/B2M/NRP1/DGUOK	6
GO:0032479	regulation of type I interferon production	5/357	113/18493	0.0680184	1	0.237668	IFI16/HMGB1/TAX1BP1/HMGB2/ISG15	5
GO:0044782	cilium organization	12/357	382/18493	0.068095	1	0.237668	SEPT7/HSPB11/DYNC1I2/RAB11A/HAUS1/SDCCAG8/SEPT11/YWHAE/DYNLRB1/ACTR3/TCTN3/BBIP1	12
GO:0021545	cranial nerve development	3/357	49/18493	0.0685861	1	0.238845	NRP2/NRP1/HES1	3
GO:0035272	exocrine system development	3/357	49/18493	0.0685861	1	0.238845	NRP1/PLXND1/CDC42	3
GO:0009060	aerobic respiration	4/357	80/18493	0.0690538	1	0.2394	COX6A1/UQCR10/COX5B/COX4I1	4
GO:0048194	Golgi vesicle budding	4/357	80/18493	0.0690538	1	0.2394	BET1/TRAPPC4/SEC13/CNIH1	4
GO:0051702	interaction with symbiont	4/357	80/18493	0.0690538	1	0.2394	CALM1/GPX1/CALM2/CALM3	4
GO:2000300	regulation of synaptic vesicle exocytosis	4/357	80/18493	0.0690538	1	0.2394	CALM1/RAP1B/CALM3/RAB5A	4
GO:0001764	neuron migration	6/357	149/18493	0.0692656	1	0.239867	MEF2C/NRP2/NRP1/LHX1/RAC1/SDCCAG8	6
GO:0019933	cAMP-mediated signaling	7/357	186/18493	0.0695809	1	0.240691	ADGRL4/CALCRL/APLNR/CALM1/GNAI1/CALM2/CALM3	7
GO:0032606	type I interferon production	5/357	114/18493	0.0700717	1	0.241713	IFI16/HMGB1/TAX1BP1/HMGB2/ISG15	5
GO:0050808	synapse organization	12/357	384/18493	0.0701968	1	0.241713	MEF2C/NRP2/NRP1/PTN/PLXND1/ARF4/RER1/PFN1/WASF2/SEPT11/CDC42/UBE2V2	12
GO:0031214	biomineral tissue development	6/357	150/18493	0.071043	1	0.241713	MEF2C/PTN/ITGB1BP1/SLC20A1/ATRAID/ISG15	6
GO:0034976	response to endoplasmic reticulum stress	9/357	264/18493	0.0711838	1	0.241713	SDF2/PARK7/DERL2/SEC13/DNAJC3/SEC61B/TMBIM6/DNAJB11/ERLEC1	9
GO:0007031	peroxisome organization	4/357	81/18493	0.0715897	1	0.241713	RAB8B/UBB/UBA52/ZFAND6	4
GO:0032088	negative regulation of NF-kappaB transcription factor activity	4/357	81/18493	0.0715897	1	0.241713	TMSB4X/PSMD10/TAX1BP1/NFKBIA	4
GO:0043537	negative regulation of blood vessel endothelial cell migration	4/357	81/18493	0.0715897	1	0.241713	MEF2C/ITGB1BP1/HMGB1/MMRN2	4
GO:0031349	positive regulation of defense response	13/357	427/18493	0.0718851	1	0.241713	MEF2C/ETS1/RPS19/HLA-E/IFI16/UBB/PARK7/HMGB1/IL1RL1/SEC14L1/UBA52/HMGB2/NFKBIA	13
GO:0000731	DNA synthesis involved in DNA repair	3/357	50/18493	0.0719646	1	0.241713	UBB/UBA52/ISG15	3
GO:0001706	endoderm formation	3/357	50/18493	0.0719646	1	0.241713	SOX7/LHX1/HSBP1	3
GO:0030834	regulation of actin filament depolymerization	3/357	50/18493	0.0719646	1	0.241713	RDX/CAPZA2/TMOD3	3
GO:0061951	NA	3/357	50/18493	0.0719646	1	0.241713	VAMP5/RAB11A/ACSL3	3
GO:0000132	establishment of mitotic spindle orientation	2/357	23/18493	0.0720552	1	0.241713	SPRY1/DYNLT1	2
GO:0002082	regulation of oxidative phosphorylation	2/357	23/18493	0.0720552	1	0.241713	COX7A2/PARK7	2
GO:0006297	nucleotide-excision repair, DNA gap filling	2/357	23/18493	0.0720552	1	0.241713	UBB/UBA52	2
GO:0008535	respiratory chain complex IV assembly	2/357	23/18493	0.0720552	1	0.241713	PET100/COX17	2
GO:0016578	histone deubiquitination	2/357	23/18493	0.0720552	1	0.241713	ENY2/USP15	2
GO:0030318	melanocyte differentiation	2/357	23/18493	0.0720552	1	0.241713	MEF2C/ADAMTS9	2
GO:0051412	response to corticosterone	2/357	23/18493	0.0720552	1	0.241713	CALM1/CALM3	2
GO:0051589	negative regulation of neurotransmitter transport	2/357	23/18493	0.0720552	1	0.241713	ARL6IP5/RAP1B	2
GO:0051882	mitochondrial depolarization	2/357	23/18493	0.0720552	1	0.241713	KDR/MLLT11	2
GO:0060055	angiogenesis involved in wound healing	2/357	23/18493	0.0720552	1	0.241713	ETS1/GPX1	2
GO:0060445	branching involved in salivary gland morphogenesis	2/357	23/18493	0.0720552	1	0.241713	NRP1/PLXND1	2
GO:0071404	cellular response to low-density lipoprotein particle stimulus	2/357	23/18493	0.0720552	1	0.241713	ITGB1/CDH13	2
GO:0090023	positive regulation of neutrophil chemotaxis	2/357	23/18493	0.0720552	1	0.241713	DYSF/RAC1	2
GO:1901889	negative regulation of cell junction assembly	2/357	23/18493	0.0720552	1	0.241713	ITGB1BP1/CORO1C	2
GO:1901984	negative regulation of protein acetylation	2/357	23/18493	0.0720552	1	0.241713	PARK7/ZNF451	2
GO:1905564	positive regulation of vascular endothelial cell proliferation	2/357	23/18493	0.0720552	1	0.241713	APLN/HMGB1	2
GO:0040013	negative regulation of locomotion	12/357	386/18493	0.0723402	1	0.242407	MEF2C/NRP1/PTN/TIMP1/IFITM1/ITGB1BP1/HMGB1/MMRN2/CORO1C/RECK/SRGAP1/ADAMTS9	12
GO:0050863	regulation of T cell activation	10/357	305/18493	0.0727833	1	0.243629	LGALS1/GRAP2/ZEB1/HLA-E/PRKAR1A/YES1/HMGB1/RAC1/CDC42/HES1	10
GO:0006898	receptor-mediated endocytosis	11/357	346/18493	0.0734456	1	0.245582	ITGB1/CALCRL/B2M/CD63/DAB2/APLN/AAK1/RAC1/AP2S1/MICALL1/RAB5A	11
GO:0051648	vesicle localization	10/357	306/18493	0.0740233	1	0.247215	BET1/CALM1/RAB11A/TRAPPC4/SEC13/RAP1B/CALM3/CNIH1/RAB5A/STARD3NL	10
GO:0014031	mesenchymal cell development	4/357	82/18493	0.0741727	1	0.247215	NRP2/NRP1/CORO1C/HES1	4
GO:0048864	stem cell development	4/357	82/18493	0.0741727	1	0.247215	NRP2/NRP1/CORO1C/HES1	4
GO:0045744	negative regulation of G-protein coupled receptor protein signaling pathway	3/357	51/18493	0.0754163	1	0.250732	APLNR/APLN/STMN1	3
GO:0072523	purine-containing compound catabolic process	3/357	51/18493	0.0754163	1	0.250732	PDE4B/GPX1/HINT1	3
GO:0051607	defense response to virus	8/357	228/18493	0.0754703	1	0.250732	IFITM3/IFITM2/IFI16/IFITM1/DNAJC3/SEC14L1/POLR3K/ISG15	8
GO:1901654	response to ketone	7/357	190/18493	0.0760059	1	0.252242	MSN/PTN/CALM1/GNAI1/PARK7/EIF4EBP1/CALM3	7
GO:0017015	regulation of transforming growth factor beta receptor signaling pathway	5/357	117/18493	0.0764346	1	0.253394	ZEB1/DAB2/UBB/ZNF451/UBA52	5
GO:0006836	neurotransmitter transport	9/357	268/18493	0.076553	1	0.253516	MEF2C/ARL6IP5/CALM1/APLN/PARK7/SEC14L1/RAP1B/CALM3/RAB5A	9
GO:0048545	response to steroid hormone	12/357	390/18493	0.0767529	1	0.253581	TFPI/CA2/PTN/DAB2/CALM1/PARK7/EIF4EBP1/HMGB1/CALM3/HMGB2/BUD31/MED4	12
GO:1903321	negative regulation of protein modification by small protein conjugation or removal	4/357	83/18493	0.0768024	1	0.253581	DYSF/PARK7/SOX4/ISG15	4
GO:0070482	response to oxygen levels	11/357	349/18493	0.076979	1	0.253581	ETS1/TEK/RBX1/PTN/UBB/MALAT1/HIGD1A/CHCHD2/TMBIM6/ATP6V1G1/UBA52	11
GO:0002092	positive regulation of receptor internalization	2/357	24/18493	0.0776339	1	0.253581	CD63/APLN	2
GO:0032528	microvillus organization	2/357	24/18493	0.0776339	1	0.253581	RDX/TNIK	2
GO:0034110	regulation of homotypic cell-cell adhesion	2/357	24/18493	0.0776339	1	0.253581	LGALS1/RDX	2
GO:0035666	TRIF-dependent toll-like receptor signaling pathway	2/357	24/18493	0.0776339	1	0.253581	UBB/UBA52	2
GO:0045603	positive regulation of endothelial cell differentiation	2/357	24/18493	0.0776339	1	0.253581	CDH5/ETV2	2
GO:0050855	regulation of B cell receptor signaling pathway	2/357	24/18493	0.0776339	1	0.253581	ELF1/ELF2	2
GO:1900120	regulation of receptor binding	2/357	24/18493	0.0776339	1	0.253581	B2M/NRP1	2
GO:1904376	negative regulation of protein localization to cell periphery	2/357	24/18493	0.0776339	1	0.253581	DAB2/TMEM59	2
GO:2000679	positive regulation of transcription regulatory region DNA binding	2/357	24/18493	0.0776339	1	0.253581	PARK7/H1F0	2
GO:2001026	regulation of endothelial cell chemotaxis	2/357	24/18493	0.0776339	1	0.253581	KDR/TMSB4X	2
GO:0007204	positive regulation of cytosolic calcium ion concentration	10/357	309/18493	0.0778225	1	0.253859	F2RL2/APLNR/FKBP1A/CALM1/GSTO1/HMGB1/CALM2/TMBIM6/CALM3/SRI	10
GO:2001233	regulation of apoptotic signaling pathway	12/357	391/18493	0.0778824	1	0.253859	MLLT11/NRP1/PSMD10/TNFSF10/UBB/PARK7/GPX1/HIGD1A/YWHAE/TMBIM6/HMGB2/GNAI3	12
GO:0051480	regulation of cytosolic calcium ion concentration	11/357	350/18493	0.0781803	1	0.254562	F2RL2/APLNR/FKBP1A/CALM1/GSTO1/HMGB1/CALM2/YWHAE/TMBIM6/CALM3/SRI	11
GO:0016482	cytosolic transport	6/357	154/18493	0.0784132	1	0.255054	MSN/SNX3/RDX/DAB2/VPS29/RAB5A	6
GO:0031929	TOR signaling	5/357	118/18493	0.0786228	1	0.255164	EIF4EBP1/TIPRL/SEC13/LAMTOR5/LAMTOR2	5
GO:1903052	positive regulation of proteolysis involved in cellular protein catabolic process	5/357	118/18493	0.0786228	1	0.255164	RBX1/PSMD10/DAB2/SUMO1/UBE2V2	5
GO:0000387	spliceosomal snRNP assembly	3/357	52/18493	0.0789399	1	0.255164	SNRPG/SNRPD2/SNRPD1	3
GO:0007566	embryo implantation	3/357	52/18493	0.0789399	1	0.255164	H3F3B/TIMP1/RECK	3
GO:0021515	cell differentiation in spinal cord	3/357	52/18493	0.0789399	1	0.255164	TAL1/LHX1/SOX4	3
GO:1990089	response to nerve growth factor	3/357	52/18493	0.0789399	1	0.255164	PTN/ARPC3/MICALL1	3
GO:0000245	spliceosomal complex assembly	4/357	84/18493	0.0794784	1	0.256371	SNRPG/SNRPD2/DDX1/SNRPD1	4
GO:1903363	negative regulation of cellular protein catabolic process	4/357	84/18493	0.0794784	1	0.256371	PARK7/DERL2/ATRAID/ERLEC1	4
GO:1903844	regulation of cellular response to transforming growth factor beta stimulus	5/357	119/18493	0.0808444	1	0.260506	ZEB1/DAB2/UBB/ZNF451/UBA52	5
GO:0007179	transforming growth factor beta receptor signaling pathway	7/357	193/18493	0.0810459	1	0.260885	CDH5/ZEB1/DAB2/UBB/ZNF451/UBA52/USP15	7
GO:0010975	regulation of neuron projection development	14/357	478/18493	0.0811343	1	0.260899	PMP22/MEF2C/VIM/LGALS1/B2M/DYNLT1/SNX3/NRP1/PTN/RAB11A/PLXND1/TNIK/DGUOK/UBE2V2	14
GO:0033157	regulation of intracellular protein transport	8/357	232/18493	0.0815454	1	0.26195	ITGB1BP1/PKIG/UBL5/PARK7/DERL2/YWHAE/CDC42/ERLEC1	8
GO:0090049	regulation of cell migration involved in sprouting angiogenesis	4/357	85/18493	0.0822003	1	0.2631	KDR/NRP1/ITGB1BP1/MMRN2	4
GO:1902803	regulation of synaptic vesicle transport	4/357	85/18493	0.0822003	1	0.2631	CALM1/RAP1B/CALM3/RAB5A	4
GO:0010823	negative regulation of mitochondrion organization	3/357	53/18493	0.0825342	1	0.2631	PSMD10/GPX1/HIGD1A	3
GO:0030042	actin filament depolymerization	3/357	53/18493	0.0825342	1	0.2631	RDX/CAPZA2/TMOD3	3
GO:0043113	receptor clustering	3/357	53/18493	0.0825342	1	0.2631	PTN/ITGB1BP1/RER1	3
GO:0043331	response to dsRNA	3/357	53/18493	0.0825342	1	0.2631	RALB/DDX1/NFKBIA	3
GO:0051058	negative regulation of small GTPase mediated signal transduction	3/357	53/18493	0.0825342	1	0.2631	ITGB1/SPRY1/STMN1	3
GO:0051168	nuclear export	7/357	194/18493	0.0827679	1	0.2631	PARK7/YWHAE/RBM8A/RPS15/THOC7/ENY2/FYTTD1	7
GO:0007173	epidermal growth factor receptor signaling pathway	5/357	120/18493	0.0830992	1	0.2631	SPRY1/CDH13/ARF4/CDC42/CAMLG	5
GO:0022612	gland morphogenesis	5/357	120/18493	0.0830992	1	0.2631	MSN/NRP1/PTN/PLXND1/CDC42	5
GO:0018279	protein N-linked glycosylation via asparagine	2/357	25/18493	0.0833433	1	0.2631	DAD1/OST4	2
GO:0033119	negative regulation of RNA splicing	2/357	25/18493	0.0833433	1	0.2631	SAP18/TMBIM6	2
GO:0050927	positive regulation of positive chemotaxis	2/357	25/18493	0.0833433	1	0.2631	KDR/CDH13	2
GO:0060343	trabecula formation	2/357	25/18493	0.0833433	1	0.2631	TEK/FKBP1A	2
GO:0071624	positive regulation of granulocyte chemotaxis	2/357	25/18493	0.0833433	1	0.2631	DYSF/RAC1	2
GO:1902036	regulation of hematopoietic stem cell differentiation	2/357	25/18493	0.0833433	1	0.2631	LMO2/TAL1	2
GO:1905048	regulation of metallopeptidase activity	2/357	25/18493	0.0833433	1	0.2631	TIMP1/RECK	2
GO:0002819	regulation of adaptive immune response	6/357	157/18493	0.0842132	1	0.264882	MEF2C/B2M/SAMSN1/HLA-E/HMGB1/IL1RL1	6
GO:0045931	positive regulation of mitotic cell cycle	6/357	157/18493	0.0842132	1	0.264882	TAL1/RDX/EIF4EBP1/RAB11A/TMOD3/HES1	6
GO:0046661	male sex differentiation	6/357	157/18493	0.0842132	1	0.264882	H3F3B/TNFSF10/UBB/MEA1/EIF2S2/HMGB2	6
GO:0035690	cellular response to drug	11/357	355/18493	0.0843629	1	0.264882	KDR/MEF2C/ETS1/VIM/PDE4B/MT2A/GNAI1/PARK7/EIF4EBP1/CRHBP/RAP1B	11
GO:0001666	response to hypoxia	10/357	314/18493	0.0844194	1	0.264882	ETS1/TEK/RBX1/PTN/UBB/MALAT1/HIGD1A/CHCHD2/TMBIM6/UBA52	10
GO:0016050	vesicle organization	10/357	314/18493	0.0844194	1	0.264882	DYSF/RAB8B/SNX3/BET1/VAV3/RAB11A/TRAPPC4/SEC13/CNIH1/GNAI3	10
GO:0031396	regulation of protein ubiquitination	7/357	195/18493	0.0845109	1	0.264902	DYSF/FKBP1A/PSMD10/UBB/PARK7/SOX4/ISG15	7
GO:1903725	regulation of phospholipid metabolic process	4/357	86/18493	0.0849677	1	0.266065	FLT1/TEK/VAV3/ACSL3	4
GO:0051348	negative regulation of transferase activity	9/357	274/18493	0.085061	1	0.266089	GMFG/SPRY1/GADD45A/ITGB1BP1/PKIG/PARK7/PRKAR1A/CORO1C/DNAJC3	9
GO:0003170	heart valve development	3/357	54/18493	0.0861976	1	0.268832	MEF2C/SOX4/ADAMTS9	3
GO:0043551	regulation of phosphatidylinositol 3-kinase activity	3/357	54/18493	0.0861976	1	0.268832	FLT1/TEK/VAV3	3
GO:0061005	cell differentiation involved in kidney development	3/357	54/18493	0.0861976	1	0.268832	MEF2C/LHX1/HES1	3
GO:0090092	regulation of transmembrane receptor protein serine/threonine kinase signaling pathway	8/357	235/18493	0.0862868	1	0.268841	ZEB1/FKBP1A/DAB2/UBB/ZNF451/SOST/UBA52/HES1	8
GO:0000079	regulation of cyclin-dependent protein serine/threonine kinase activity	4/357	87/18493	0.0877801	1	0.273219	PSMD10/GADD45A/CKS2/CKS1B	4
GO:0001916	positive regulation of T cell mediated cytotoxicity	2/357	26/18493	0.0891762	1	0.273725	B2M/HLA-E	2
GO:0001958	endochondral ossification	2/357	26/18493	0.0891762	1	0.273725	MEF2C/TEK	2
GO:0002479	antigen processing and presentation of exogenous peptide antigen via MHC class I, TAP-dependent	2/357	26/18493	0.0891762	1	0.273725	B2M/HLA-E	2
GO:0018196	peptidyl-asparagine modification	2/357	26/18493	0.0891762	1	0.273725	DAD1/OST4	2
GO:0034629	cellular protein complex localization	2/357	26/18493	0.0891762	1	0.273725	RALB/SEC13	2
GO:0035336	long-chain fatty-acyl-CoA metabolic process	2/357	26/18493	0.0891762	1	0.273725	ACSL3/ELOVL5	2
GO:0036075	replacement ossification	2/357	26/18493	0.0891762	1	0.273725	MEF2C/TEK	2
GO:0042026	protein refolding	2/357	26/18493	0.0891762	1	0.273725	B2M/FKBP1A	2
GO:0048169	regulation of long-term neuronal synaptic plasticity	2/357	26/18493	0.0891762	1	0.273725	RAB11A/RAB5A	2
GO:0050926	regulation of positive chemotaxis	2/357	26/18493	0.0891762	1	0.273725	KDR/CDH13	2
GO:0051125	regulation of actin nucleation	2/357	26/18493	0.0891762	1	0.273725	GMFG/BRK1	2
GO:0072273	metanephric nephron morphogenesis	2/357	26/18493	0.0891762	1	0.273725	LHX1/HES1	2
GO:1902624	positive regulation of neutrophil migration	2/357	26/18493	0.0891762	1	0.273725	DYSF/RAC1	2
GO:1903421	regulation of synaptic vesicle recycling	2/357	26/18493	0.0891762	1	0.273725	CALM1/CALM3	2
GO:0001755	neural crest cell migration	3/357	55/18493	0.089929	1	0.275491	NRP2/NRP1/CORO1C	3
GO:0006893	Golgi to plasma membrane transport	3/357	55/18493	0.089929	1	0.275491	VAMP5/ACSL3/ARF4	3
GO:0098754	detoxification	5/357	123/18493	0.0900614	1	0.275625	MT2A/GSTO1/PARK7/GPX1/PRDX5	5
GO:0043433	negative regulation of DNA binding transcription factor activity	6/357	160/18493	0.0902445	1	0.275913	TMSB4X/PSMD10/SUMO1/TAX1BP1/SRI/NFKBIA	6
GO:0048863	stem cell differentiation	7/357	199/18493	0.0916918	1	0.280063	MEF2C/NRP2/LMO2/TAL1/NRP1/CORO1C/HES1	7
GO:0003018	vascular process in circulatory system	6/357	161/18493	0.092306	1	0.281662	TEK/ITGB1BP1/APLN/NTS/YES1/GPX1	6
GO:0050768	negative regulation of neurogenesis	9/357	279/18493	0.0925672	1	0.282181	PMP22/VIM/LGALS1/B2M/DYNLT1/NRP1/PTN/DGUOK/HES1	9
GO:0006906	vesicle fusion	4/357	89/18493	0.0935381	1	0.284321	DYSF/RAB8B/VAV3/GNAI3	4
GO:0006383	transcription from RNA polymerase III promoter	3/357	56/18493	0.0937268	1	0.284321	POLR3K/GTF3C6/PRDX5	3
GO:0034508	centromere complex assembly	3/357	56/18493	0.0937268	1	0.284321	H3F3B/CENPW/CENPN	3
GO:0050819	negative regulation of coagulation	3/357	56/18493	0.0937268	1	0.284321	TFPI/PROCR/ANXA5	3
GO:1901799	negative regulation of proteasomal protein catabolic process	3/357	56/18493	0.0937268	1	0.284321	PARK7/DERL2/ERLEC1	3
GO:0002756	MyD88-independent toll-like receptor signaling pathway	2/357	27/18493	0.0951259	1	0.286328	UBB/UBA52	2
GO:0003148	outflow tract septum morphogenesis	2/357	27/18493	0.0951259	1	0.286328	NRP2/NRP1	2
GO:0039694	viral RNA genome replication	2/357	27/18493	0.0951259	1	0.286328	CDC42/RAB5A	2
GO:0040001	establishment of mitotic spindle localization	2/357	27/18493	0.0951259	1	0.286328	SPRY1/DYNLT1	2
GO:0045932	negative regulation of muscle contraction	2/357	27/18493	0.0951259	1	0.286328	CALCRL/SRI	2
GO:0051450	myoblast proliferation	2/357	27/18493	0.0951259	1	0.286328	GPX1/MALAT1	2
GO:0070861	regulation of protein exit from endoplasmic reticulum	2/357	27/18493	0.0951259	1	0.286328	DERL2/ERLEC1	2
GO:1905563	negative regulation of vascular endothelial cell proliferation	2/357	27/18493	0.0951259	1	0.286328	MEF2C/FLT1	2
GO:0001655	urogenital system development	10/357	322/18493	0.0956639	1	0.287669	MEF2C/CA2/SPRY1/TEK/NRP1/HSPB11/LHX1/PECAM1/SOX4/HES1	10
GO:0002064	epithelial cell development	7/357	202/18493	0.0972955	1	0.292293	VIM/CDH5/MSN/RDX/PECAM1/GPX1/RAP1B	7
GO:0032515	negative regulation of phosphoprotein phosphatase activity	3/357	57/18493	0.0975896	1	0.292893	FKBP1A/PTN/TIPRL	3
GO:0090276	regulation of peptide hormone secretion	7/357	203/18493	0.0992047	1	0.297453	RAB8B/APLN/CRHBP/SOX4/ENY2/ANXA5/SRI	7
GO:0002702	positive regulation of production of molecular mediator of immune response	4/357	91/18493	0.0994707	1	0.297676	B2M/HLA-E/HK1/DDX1	4
GO:1904029	regulation of cyclin-dependent protein kinase activity	4/357	91/18493	0.0994707	1	0.297676	PSMD10/GADD45A/CKS2/CKS1B	4
GO:0032355	response to estradiol	5/357	127/18493	0.0997981	1	0.298368	TFPI/ETS1/H2AFZ/PTN/CRHBP	5
GO:0036293	response to decreased oxygen levels	10/357	325/18493	0.100099	1	0.29898	ETS1/TEK/RBX1/PTN/UBB/MALAT1/HIGD1A/CHCHD2/TMBIM6/UBA52	10
GO:0017157	regulation of exocytosis	7/357	204/18493	0.101134	1	0.300492	RALA/RALB/RAB8B/CALM1/RAP1B/CALM3/RAB5A	7
GO:0021602	cranial nerve morphogenesis	2/357	28/18493	0.101186	1	0.300492	NRP2/NRP1	2
GO:0035025	positive regulation of Rho protein signal transduction	2/357	28/18493	0.101186	1	0.300492	F2RL2/RAC1	2
GO:0090022	regulation of neutrophil chemotaxis	2/357	28/18493	0.101186	1	0.300492	DYSF/RAC1	2
GO:1904292	regulation of ERAD pathway	2/357	28/18493	0.101186	1	0.300492	DERL2/ERLEC1	2
GO:2000036	regulation of stem cell population maintenance	2/357	28/18493	0.101186	1	0.300492	TAL1/ZNF706	2
GO:0030072	peptide hormone secretion	8/357	244/18493	0.101457	1	0.301011	RAB8B/APLN/PARK7/CRHBP/SOX4/ENY2/ANXA5/SRI	8
GO:0023061	signal release	13/357	453/18493	0.101667	1	0.301345	MEF2C/RAB8B/CALM1/APLN/PARK7/CRHBP/RAP1B/CALM3/SOX4/ENY2/RAB5A/ANXA5/SRI	13
GO:0071426	ribonucleoprotein complex export from nucleus	5/357	129/18493	0.104857	1	0.310208	RBM8A/RPS15/THOC7/ENY2/FYTTD1	5
GO:1902850	microtubule cytoskeleton organization involved in mitosis	5/357	129/18493	0.104857	1	0.310208	SPRY1/DYNLT1/GNAI1/STMN1/RAB11A	5
GO:0090277	positive regulation of peptide hormone secretion	4/357	93/18493	0.105574	1	0.311734	RAB8B/APLN/SOX4/SRI	4
GO:1901655	cellular response to ketone	4/357	93/18493	0.105574	1	0.311734	MSN/GNAI1/PARK7/EIF4EBP1	4
GO:0032102	negative regulation of response to external stimulus	10/357	329/18493	0.106197	1	0.313278	TFPI/ETS1/CALCRL/CDH5/TEK/RPS19/NRP1/GPX1/SEC14L1/ANXA5	10
GO:0030522	intracellular receptor signaling pathway	9/357	288/18493	0.107027	1	0.314535	CREM/DAB2/UBB/PARK7/SEC14L1/UBA52/BUD31/MED4/NFKBIA	9
GO:0071241	cellular response to inorganic substance	7/357	207/18493	0.107045	1	0.314535	MEF2C/B2M/MT2A/SUMO1/CRHBP/MEF2A/ANXA5	7
GO:0031365	N-terminal protein amino acid modification	2/357	29/18493	0.107349	1	0.314535	NAA20/SOX4	2
GO:0050718	positive regulation of interleukin-1 beta secretion	2/357	29/18493	0.107349	1	0.314535	HK1/HMGB1	2
GO:0051294	establishment of spindle orientation	2/357	29/18493	0.107349	1	0.314535	SPRY1/DYNLT1	2
GO:0090200	positive regulation of release of cytochrome c from mitochondria	2/357	29/18493	0.107349	1	0.314535	MLLT11/TNFSF10	2
GO:1902175	regulation of oxidative stress-induced intrinsic apoptotic signaling pathway	2/357	29/18493	0.107349	1	0.314535	PARK7/GPX1	2
GO:0071166	ribonucleoprotein complex localization	5/357	130/18493	0.107433	1	0.314535	RBM8A/RPS15/THOC7/ENY2/FYTTD1	5
GO:0002696	positive regulation of leukocyte activation	11/357	372/18493	0.107588	1	0.314691	MEF2C/LGALS1/GRAP2/HLA-E/VAV3/YES1/HMGB1/IL1RL1/RAC1/CDC42/HES1	11
GO:0042692	muscle cell differentiation	11/357	373/18493	0.10906	1	0.318696	MEF2C/ITGB1/H3F3B/DYSF/ZEB1/PRKAR1A/GPX1/CDC42/TMOD3/MEF2A/HES1	11
GO:0035019	somatic stem cell population maintenance	3/357	60/18493	0.109554	1	0.319839	LDB2/SOX4/HES1	3
GO:0007006	mitochondrial membrane organization	5/357	131/18493	0.11004	1	0.320957	DYNLT1/CALM1/ROMO1/YWHAE/CALM3	5
GO:0032649	regulation of interferon-gamma production	4/357	95/18493	0.111842	1	0.325297	PDE4B/HMGB1/IL1RL1/ISG15	4
GO:0043473	pigmentation	4/357	95/18493	0.111842	1	0.325297	MEF2C/CD63/RAB11A/ADAMTS9	4
GO:0090174	organelle membrane fusion	4/357	95/18493	0.111842	1	0.325297	DYSF/RAB8B/VAV3/GNAI3	4
GO:1901990	regulation of mitotic cell cycle phase transition	11/357	375/18493	0.112039	1	0.325563	RBX1/RDX/GADD45A/DYNC1I2/RAB11A/SKP1/HAUS1/SDCCAG8/YWHAE/SOX4/TMOD3	11
GO:0051251	positive regulation of lymphocyte activation	10/357	333/18493	0.112505	1	0.326505	MEF2C/LGALS1/GRAP2/HLA-E/VAV3/YES1/HMGB1/RAC1/CDC42/HES1	10
GO:0008286	insulin receptor signaling pathway	5/357	132/18493	0.112678	1	0.326505	PTPRE/SORBS1/EIF4EBP1/ATP6V1G1/ATP6V0E1	5
GO:0050671	positive regulation of lymphocyte proliferation	5/357	132/18493	0.112678	1	0.326505	MEF2C/HLA-E/VAV3/HMGB1/HES1	5
GO:0048762	mesenchymal cell differentiation	7/357	210/18493	0.113138	1	0.326615	MEF2C/NRP2/SPRY1/NRP1/DAB2/CORO1C/HES1	7
GO:0050920	regulation of chemotaxis	7/357	210/18493	0.113138	1	0.326615	KDR/TMSB4X/DYSF/NRP1/CDH13/HMGB1/RAC1	7
GO:0001569	branching involved in blood vessel morphogenesis	2/357	30/18493	0.11361	1	0.326615	NRP1/PLXND1	2
GO:0006517	protein deglycosylation	2/357	30/18493	0.11361	1	0.326615	PARK7/DERL2	2
GO:0007143	female meiotic nuclear division	2/357	30/18493	0.11361	1	0.326615	UBB/PRKAR1A	2
GO:0042590	antigen processing and presentation of exogenous peptide antigen via MHC class I	2/357	30/18493	0.11361	1	0.326615	B2M/HLA-E	2
GO:0046949	fatty-acyl-CoA biosynthetic process	2/357	30/18493	0.11361	1	0.326615	ACSL3/ELOVL5	2
GO:1902235	regulation of endoplasmic reticulum stress-induced intrinsic apoptotic signaling pathway	2/357	30/18493	0.11361	1	0.326615	PARK7/TMBIM6	2
GO:0009880	embryonic pattern specification	3/357	61/18493	0.113662	1	0.326615	NRP2/NRP1/LHX1	3
GO:0002700	regulation of production of molecular mediator of immune response	5/357	133/18493	0.115346	1	0.330535	B2M/HLA-E/HK1/TMBIM6/DDX1	5
GO:0032946	positive regulation of mononuclear cell proliferation	5/357	133/18493	0.115346	1	0.330535	MEF2C/HLA-E/VAV3/HMGB1/HES1	5
GO:0050729	positive regulation of inflammatory response	5/357	133/18493	0.115346	1	0.330535	ETS1/RPS19/PARK7/IL1RL1/NFKBIA	5
GO:0010769	regulation of cell morphogenesis involved in differentiation	9/357	293/18493	0.115581	1	0.330903	NRP1/ITGB1BP1/RAB11A/PLXND1/CORO1C/RAC1/CDC42/TNIK/ARPC2	9
GO:0045732	positive regulation of protein catabolic process	7/357	212/18493	0.1173	1	0.335516	MSN/RBX1/RDX/PSMD10/DAB2/SUMO1/UBE2V2	7
GO:0002791	regulation of peptide secretion	13/357	465/18493	0.117609	1	0.336091	TMSB4X/RAB8B/HLA-E/HK1/APLN/HMGB1/IL1RL1/CRHBP/TMBIM6/SOX4/ENY2/ANXA5/SRI	13
GO:0001824	blastocyst development	3/357	62/18493	0.117828	1	0.336099	HOPX/ETV2/DAD1	3
GO:0032768	regulation of monooxygenase activity	3/357	62/18493	0.117828	1	0.336099	CALM1/PARK7/CALM3	3
GO:0097530	granulocyte migration	5/357	134/18493	0.118044	1	0.336404	DYSF/PDE4B/VAV3/PECAM1/RAC1	5
GO:0090305	nucleic acid phosphodiester bond hydrolysis	9/357	295/18493	0.119105	1	0.338762	RBX1/UBB/HMGB1/POLR3K/DDX1/EXOSC8/UBA52/HMGB2/H1F0	9
GO:0001963	synaptic transmission, dopaminergic	2/357	31/18493	0.119962	1	0.338762	PARK7/CRHBP	2
GO:0007190	activation of adenylate cyclase activity	2/357	31/18493	0.119962	1	0.338762	CALM1/CALM3	2
GO:0009154	purine ribonucleotide catabolic process	2/357	31/18493	0.119962	1	0.338762	PDE4B/HINT1	2
GO:0032689	negative regulation of interferon-gamma production	2/357	31/18493	0.119962	1	0.338762	HMGB1/IL1RL1	2
GO:0032728	positive regulation of interferon-beta production	2/357	31/18493	0.119962	1	0.338762	HMGB1/HMGB2	2
GO:0048821	erythrocyte development	2/357	31/18493	0.119962	1	0.338762	TAL1/TMOD3	2
GO:0055094	response to lipoprotein particle	2/357	31/18493	0.119962	1	0.338762	ITGB1/CDH13	2
GO:0090075	relaxation of muscle	2/357	31/18493	0.119962	1	0.338762	PDE4B/SRI	2
GO:1902622	regulation of neutrophil migration	2/357	31/18493	0.119962	1	0.338762	DYSF/RAC1	2
GO:0002792	negative regulation of peptide secretion	5/357	135/18493	0.120771	1	0.340739	TMSB4X/CRHBP/TMBIM6/ENY2/ANXA5	5
GO:0032388	positive regulation of intracellular transport	7/357	214/18493	0.12154	1	0.341686	MSN/RDX/DAB2/ITGB1BP1/UBL5/YWHAE/CDC42	7
GO:0050807	regulation of synapse organization	7/357	214/18493	0.12154	1	0.341686	MEF2C/NRP2/PTN/ARF4/SEPT11/CDC42/UBE2V2	7
GO:0019886	antigen processing and presentation of exogenous peptide antigen via MHC class II	4/357	98/18493	0.121547	1	0.341686	DYNC1I2/SEC13/CAPZA2/AP2S1	4
GO:2000379	positive regulation of reactive oxygen species metabolic process	4/357	98/18493	0.121547	1	0.341686	GADD45A/PARK7/ROMO1/GNAI3	4
GO:0043550	regulation of lipid kinase activity	3/357	63/18493	0.122051	1	0.342173	FLT1/TEK/VAV3	3
GO:0046686	response to cadmium ion	3/357	63/18493	0.122051	1	0.342173	B2M/MT2A/SUMO1	3
GO:0050891	multicellular organismal water homeostasis	3/357	63/18493	0.122051	1	0.342173	STMN1/PRKAR1A/RAB11A	3
GO:0048813	dendrite morphogenesis	5/357	136/18493	0.123528	1	0.345691	ITGB1/NRP1/CDC42/TNIK/MEF2A	5
GO:0072006	nephron development	5/357	136/18493	0.123528	1	0.345691	MEF2C/TEK/LHX1/PECAM1/HES1	5
GO:0051961	negative regulation of nervous system development	9/357	298/18493	0.1245	1	0.348099	PMP22/VIM/LGALS1/B2M/DYNLT1/NRP1/PTN/DGUOK/HES1	9
GO:0050867	positive regulation of cell activation	11/357	384/18493	0.126016	1	0.349943	MEF2C/LGALS1/GRAP2/HLA-E/VAV3/YES1/HMGB1/IL1RL1/RAC1/CDC42/HES1	11
GO:0035637	multicellular organismal signaling	6/357	176/18493	0.126196	1	0.349943	CALM1/CALM2/YWHAE/CALM3/MEF2A/SRI	6
GO:0006405	RNA export from nucleus	5/357	137/18493	0.126314	1	0.349943	RBM8A/RPS15/THOC7/ENY2/FYTTD1	5
GO:0002548	monocyte chemotaxis	3/357	64/18493	0.126328	1	0.349943	FLT1/RPS19/HMGB1	3
GO:0016239	positive regulation of macroautophagy	3/357	64/18493	0.126328	1	0.349943	KDR/RALB/GNAI3	3
GO:0032651	regulation of interleukin-1 beta production	3/357	64/18493	0.126328	1	0.349943	IFI16/HK1/HMGB1	3
GO:0009261	ribonucleotide catabolic process	2/357	32/18493	0.126399	1	0.349943	PDE4B/HINT1	2
GO:0009394	2'-deoxyribonucleotide metabolic process	2/357	32/18493	0.126399	1	0.349943	GUK1/DGUOK	2
GO:0010762	regulation of fibroblast migration	2/357	32/18493	0.126399	1	0.349943	ITGB1BP1/CORO1C	2
GO:0042744	hydrogen peroxide catabolic process	2/357	32/18493	0.126399	1	0.349943	GPX1/PRDX5	2
GO:0043114	regulation of vascular permeability	2/357	32/18493	0.126399	1	0.349943	TEK/YES1	2
GO:0051249	regulation of lymphocyte activation	13/357	472/18493	0.127544	1	0.352798	MEF2C/LGALS1/GRAP2/SAMSN1/ZEB1/HLA-E/VAV3/PRKAR1A/YES1/HMGB1/RAC1/CDC42/HES1	13
GO:0030595	leukocyte chemotaxis	7/357	217/18493	0.128046	1	0.353558	FLT1/DYSF/RPS19/PDE4B/VAV3/HMGB1/RAC1	7
GO:0045665	negative regulation of neuron differentiation	7/357	217/18493	0.128046	1	0.353558	PMP22/VIM/LGALS1/B2M/NRP1/DGUOK/HES1	7
GO:0071322	cellular response to carbohydrate stimulus	5/357	138/18493	0.129129	1	0.35623	LGALS1/CALCRL/SOX4/ENY2/SRI	5
GO:0007585	respiratory gaseous exchange	3/357	65/18493	0.130658	1	0.358715	APLN/NDUFA12/COX5B	3
GO:0032481	positive regulation of type I interferon production	3/357	65/18493	0.130658	1	0.358715	IFI16/HMGB1/HMGB2	3
GO:0036465	synaptic vesicle recycling	3/357	65/18493	0.130658	1	0.358715	CALM1/CALM3/RAB5A	3
GO:0046888	negative regulation of hormone secretion	3/357	65/18493	0.130658	1	0.358715	CRHBP/ENY2/ANXA5	3
GO:0002495	antigen processing and presentation of peptide antigen via MHC class II	4/357	101/18493	0.131599	1	0.358715	DYNC1I2/SEC13/CAPZA2/AP2S1	4
GO:0030593	neutrophil chemotaxis	4/357	101/18493	0.131599	1	0.358715	DYSF/PDE4B/VAV3/RAC1	4
GO:0098869	cellular oxidant detoxification	4/357	101/18493	0.131599	1	0.358715	GSTO1/PARK7/GPX1/PRDX5	4
GO:1904659	glucose transmembrane transport	4/357	101/18493	0.131599	1	0.358715	SORBS1/YES1/SLC2A3/MEF2A	4
GO:0016311	dephosphorylation	13/357	475/18493	0.131943	1	0.358715	MEF2C/PTPRE/FKBP1A/PTN/CALM1/TIPRL/CTTNBP2NL/CALM2/PPP1R7/ACP1/YWHAE/CALM3/SHOC2	13
GO:0070665	positive regulation of leukocyte proliferation	5/357	139/18493	0.131972	1	0.358715	MEF2C/HLA-E/VAV3/HMGB1/HES1	5
GO:0022407	regulation of cell-cell adhesion	11/357	388/18493	0.132525	1	0.358715	ETS1/LGALS1/GRAP2/HLA-E/RDX/PRKAR1A/YES1/HMGB1/RAC1/CDC42/HES1	11
GO:0000462	maturation of SSU-rRNA from tricistronic rRNA transcript (SSU-rRNA, 5.8S rRNA, LSU-rRNA)	2/357	33/18493	0.132917	1	0.358715	RPS19/RPS14	2
GO:0001914	regulation of T cell mediated cytotoxicity	2/357	33/18493	0.132917	1	0.358715	B2M/HLA-E	2
GO:0001975	response to amphetamine	2/357	33/18493	0.132917	1	0.358715	CALM1/CALM3	2
GO:0003338	metanephros morphogenesis	2/357	33/18493	0.132917	1	0.358715	LHX1/HES1	2
GO:0010092	specification of animal organ identity	2/357	33/18493	0.132917	1	0.358715	MEF2C/SPRY1	2
GO:0030947	regulation of vascular endothelial growth factor receptor signaling pathway	2/357	33/18493	0.132917	1	0.358715	FLT1/MMRN2	2
GO:0034142	toll-like receptor 4 signaling pathway	2/357	33/18493	0.132917	1	0.358715	HMGB1/NFKBIA	2
GO:0042987	amyloid precursor protein catabolic process	2/357	33/18493	0.132917	1	0.358715	FKBP1A/PSENEN	2
GO:0043928	exonucleolytic nuclear-transcribed mRNA catabolic process involved in deadenylation-dependent decay	2/357	33/18493	0.132917	1	0.358715	LSM3/EXOSC8	2
GO:0045730	respiratory burst	2/357	33/18493	0.132917	1	0.358715	RPS19/RAC1	2
GO:0046326	positive regulation of glucose import	2/357	33/18493	0.132917	1	0.358715	SORBS1/MEF2A	2
GO:0060251	regulation of glial cell proliferation	2/357	33/18493	0.132917	1	0.358715	PTN/HES1	2
GO:0070873	regulation of glycogen metabolic process	2/357	33/18493	0.132917	1	0.358715	SORBS1/HMGB1	2
GO:0071402	cellular response to lipoprotein particle stimulus	2/357	33/18493	0.132917	1	0.358715	ITGB1/CDH13	2
GO:0031345	negative regulation of cell projection organization	6/357	179/18493	0.133616	1	0.36029	PMP22/VIM/LGALS1/B2M/NRP1/DGUOK	6
GO:0050803	regulation of synapse structure or activity	7/357	220/18493	0.134725	1	0.360684	MEF2C/NRP2/PTN/ARF4/SEPT11/CDC42/UBE2V2	7
GO:0072073	kidney epithelium development	5/357	140/18493	0.134844	1	0.360684	MEF2C/SPRY1/LHX1/PECAM1/HES1	5
GO:0002504	antigen processing and presentation of peptide or polysaccharide antigen via MHC class II	4/357	102/18493	0.135024	1	0.360684	DYNC1I2/SEC13/CAPZA2/AP2S1	4
GO:0035282	segmentation	4/357	102/18493	0.135024	1	0.360684	NRP2/NRP1/LHX1/HES1	4
GO:0002709	regulation of T cell mediated immunity	3/357	66/18493	0.13504	1	0.360684	B2M/HLA-E/HMGB1	3
GO:0006513	protein monoubiquitination	3/357	66/18493	0.13504	1	0.360684	RBX1/UBB/SKP1	3
GO:0010812	negative regulation of cell-substrate adhesion	3/357	66/18493	0.13504	1	0.360684	LGALS1/ITGB1BP1/CORO1C	3
GO:0019915	lipid storage	3/357	66/18493	0.13504	1	0.360684	DYSF/PLIN2/NFKBIA	3
GO:0030858	positive regulation of epithelial cell differentiation	3/357	66/18493	0.13504	1	0.360684	CDH5/ETV2/LHX1	3
GO:0071806	protein transmembrane transport	3/357	66/18493	0.13504	1	0.360684	SEC61G/SEC61B/ROMO1	3
GO:2000736	regulation of stem cell differentiation	3/357	66/18493	0.13504	1	0.360684	LMO2/TAL1/HES1	3
GO:1903320	regulation of protein modification by small protein conjugation or removal	7/357	221/18493	0.136989	1	0.365576	DYSF/FKBP1A/PSMD10/UBB/PARK7/SOX4/ISG15	7
GO:0014812	muscle cell migration	4/357	103/18493	0.138484	1	0.366011	MEF2C/NRP1/ITGB1BP1/ARPC5	4
GO:0043123	positive regulation of I-kappaB kinase/NF-kappaB signaling	6/357	181/18493	0.138676	1	0.366011	LGALS1/FKBP1A/RHOC/TNFSF10/SLC20A1/DDX1	6
GO:0030104	water homeostasis	3/357	67/18493	0.139471	1	0.366011	STMN1/PRKAR1A/RAB11A	3
GO:0045454	cell redox homeostasis	3/357	67/18493	0.139471	1	0.366011	SH3BGRL3/GPX1/PRDX5	3
GO:0071230	cellular response to amino acid stimulus	3/357	67/18493	0.139471	1	0.366011	ZEB1/LAMTOR5/LAMTOR2	3
GO:0086003	cardiac muscle cell contraction	3/357	67/18493	0.139471	1	0.366011	PDE4B/SUMO1/SRI	3
GO:0010464	regulation of mesenchymal cell proliferation	2/357	34/18493	0.139508	1	0.366011	ZEB1/PTN	2
GO:0019692	deoxyribose phosphate metabolic process	2/357	34/18493	0.139508	1	0.366011	GUK1/DGUOK	2
GO:0030224	monocyte differentiation	2/357	34/18493	0.139508	1	0.366011	MEF2C/IFI16	2
GO:0032148	activation of protein kinase B activity	2/357	34/18493	0.139508	1	0.366011	ITGB1BP1/PARK7	2
GO:0043001	Golgi to plasma membrane protein transport	2/357	34/18493	0.139508	1	0.366011	VAMP5/ACSL3	2
GO:0043403	skeletal muscle tissue regeneration	2/357	34/18493	0.139508	1	0.366011	DYSF/GPX1	2
GO:0050716	positive regulation of interleukin-1 secretion	2/357	34/18493	0.139508	1	0.366011	HK1/HMGB1	2
GO:0060218	hematopoietic stem cell differentiation	2/357	34/18493	0.139508	1	0.366011	LMO2/TAL1	2
GO:0061384	heart trabecula morphogenesis	2/357	34/18493	0.139508	1	0.366011	TEK/FKBP1A	2
GO:0071392	cellular response to estradiol stimulus	2/357	34/18493	0.139508	1	0.366011	H2AFZ/CRHBP	2
GO:0090322	regulation of superoxide metabolic process	2/357	34/18493	0.139508	1	0.366011	PARK7/GNAI3	2
GO:1903131	mononuclear cell differentiation	2/357	34/18493	0.139508	1	0.366011	MEF2C/IFI16	2
GO:2000352	negative regulation of endothelial cell apoptotic process	2/357	34/18493	0.139508	1	0.366011	KDR/TEK	2
GO:2000785	regulation of autophagosome assembly	2/357	34/18493	0.139508	1	0.366011	RALB/RAB5A	2
GO:0001678	cellular glucose homeostasis	5/357	142/18493	0.140669	1	0.368124	LGALS1/HK1/SOX4/ENY2/SRI	5
GO:0044344	cellular response to fibroblast growth factor stimulus	5/357	142/18493	0.140669	1	0.368124	SPRY1/ITGB1BP1/APLN/LHX1/SHOC2	5
GO:0062013	NA	5/357	142/18493	0.140669	1	0.368124	TMSB4X/SORBS1/PARK7/HMGB1/ELOVL5	5
GO:0017158	regulation of calcium ion-dependent exocytosis	4/357	104/18493	0.141981	1	0.370619	CALM1/RAP1B/CALM3/RAB5A	4
GO:0021510	spinal cord development	4/357	104/18493	0.141981	1	0.370619	TAL1/PTN/LHX1/SOX4	4
GO:0030282	bone mineralization	4/357	104/18493	0.141981	1	0.370619	MEF2C/PTN/ATRAID/ISG15	4
GO:0002793	positive regulation of peptide secretion	8/357	265/18493	0.142217	1	0.370923	RAB8B/HLA-E/HK1/APLN/HMGB1/IL1RL1/SOX4/SRI	8
GO:0038127	ERBB signaling pathway	5/357	143/18493	0.143623	1	0.373963	SPRY1/CDH13/ARF4/CDC42/CAMLG	5
GO:2001056	positive regulation of cysteine-type endopeptidase activity	5/357	143/18493	0.143623	1	0.373963	SOX7/ARL6IP5/TNFSF10/IFI16/HMGB1	5
GO:1903708	positive regulation of hemopoiesis	6/357	183/18493	0.143824	1	0.374034	ETS1/CA2/TAL1/HMGB1/HMGB2/ISG15	6
GO:0097191	extrinsic apoptotic signaling pathway	7/357	224/18493	0.143891	1	0.374034	MLLT11/TNFRSF10C/NRP1/TNFSF10/PARK7/GPX1/HMGB2	7
GO:0072503	cellular divalent inorganic cation homeostasis	13/357	483/18493	0.144084	1	0.374223	F2RL2/APLNR/MT2A/FKBP1A/CALM1/GSTO1/HMGB1/CALM2/YWHAE/TMBIM6/CALM3/ANXA5/SRI	13
GO:0045862	positive regulation of proteolysis	10/357	352/18493	0.145263	1	0.376804	SOX7/ARL6IP5/RBX1/PSMD10/TNFSF10/IFI16/DAB2/SUMO1/HMGB1/UBE2V2	10
GO:0045089	positive regulation of innate immune response	9/357	309/18493	0.145378	1	0.376804	RPS19/HLA-E/IFI16/UBB/HMGB1/SEC14L1/UBA52/HMGB2/NFKBIA	9
GO:1990748	cellular detoxification	4/357	105/18493	0.145512	1	0.376804	GSTO1/PARK7/GPX1/PRDX5	4
GO:0000291	nuclear-transcribed mRNA catabolic process, exonucleolytic	2/357	35/18493	0.146169	1	0.376804	LSM3/EXOSC8	2
GO:0003091	renal water homeostasis	2/357	35/18493	0.146169	1	0.376804	PRKAR1A/RAB11A	2
GO:0031111	negative regulation of microtubule polymerization or depolymerization	2/357	35/18493	0.146169	1	0.376804	STMN1/CKAP2	2
GO:0051385	response to mineralocorticoid	2/357	35/18493	0.146169	1	0.376804	CALM1/CALM3	2
GO:0051452	intracellular pH reduction	2/357	35/18493	0.146169	1	0.376804	CA2/ATP6V0E1	2
GO:2001024	negative regulation of response to drug	2/357	35/18493	0.146169	1	0.376804	ARL6IP5/PARK7	2
GO:0045927	positive regulation of growth	8/357	267/18493	0.146473	1	0.376983	MEF2C/H3F3B/H3F3C/NRP1/PSMD10/RAB11A/DERL2/CDC42	8
GO:0002822	regulation of adaptive immune response based on somatic recombination of immune receptors built from immunoglobulin superfamily domains	5/357	144/18493	0.146603	1	0.376983	MEF2C/B2M/HLA-E/HMGB1/IL1RL1	5
GO:0019827	stem cell population maintenance	5/357	144/18493	0.146603	1	0.376983	TAL1/LDB2/ZNF706/SOX4/HES1	5
GO:0030500	regulation of bone mineralization	3/357	69/18493	0.14848	1	0.380815	MEF2C/ATRAID/ISG15	3
GO:0048708	astrocyte differentiation	3/357	69/18493	0.14848	1	0.380815	VIM/TAL1/HES1	3
GO:0060395	SMAD protein signal transduction	3/357	69/18493	0.14848	1	0.380815	VIM/SUB1/DAB2	3
GO:0043122	regulation of I-kappaB kinase/NF-kappaB signaling	7/357	226/18493	0.148584	1	0.380815	LGALS1/FKBP1A/RHOC/TNFSF10/SLC20A1/DDX1/ZFAND6	7
GO:2000377	regulation of reactive oxygen species metabolic process	6/357	185/18493	0.149059	1	0.381135	GADD45A/PARK7/ARF4/ROMO1/RAC1/GNAI3	6
GO:0032609	interferon-gamma production	4/357	106/18493	0.149077	1	0.381135	PDE4B/HMGB1/IL1RL1/ISG15	4
GO:0043244	regulation of protein complex disassembly	4/357	106/18493	0.149077	1	0.381135	RDX/CAPZA2/TMOD3/CKAP2	4
GO:0035148	tube formation	5/357	145/18493	0.14961	1	0.382183	RALA/ITGB1BP1/SDCCAG8/PFN1/SOX4	5
GO:0002755	MyD88-dependent toll-like receptor signaling pathway	2/357	36/18493	0.152894	1	0.38779	UBB/UBA52	2
GO:0009262	deoxyribonucleotide metabolic process	2/357	36/18493	0.152894	1	0.38779	GUK1/DGUOK	2
GO:0033572	transferrin transport	2/357	36/18493	0.152894	1	0.38779	ATP6V1G1/ATP6V0E1	2
GO:0040036	regulation of fibroblast growth factor receptor signaling pathway	2/357	36/18493	0.152894	1	0.38779	SPRY1/APLN	2
GO:0051123	RNA polymerase II transcriptional preinitiation complex assembly	2/357	36/18493	0.152894	1	0.38779	HMGB1/GTF2A2	2
GO:1903523	negative regulation of blood circulation	2/357	36/18493	0.152894	1	0.38779	APLN/SRI	2
GO:1903580	positive regulation of ATP metabolic process	2/357	36/18493	0.152894	1	0.38779	TMSB4X/PARK7	2
GO:0014068	positive regulation of phosphatidylinositol 3-kinase signaling	3/357	70/18493	0.153053	1	0.38779	KDR/FLT1/TEK	3
GO:0046128	purine ribonucleoside metabolic process	3/357	70/18493	0.153053	1	0.38779	GUK1/DGUOK/GNAI3	3
GO:0060193	positive regulation of lipase activity	3/357	70/18493	0.153053	1	0.38779	FLT1/RHOC/ARF4	3
GO:0060562	epithelial tube morphogenesis	9/357	313/18493	0.153385	1	0.388314	MEF2C/RALA/SPRY1/NRP1/LHX1/PLXND1/PFN1/SOX4/HES1	9
GO:1902115	regulation of organelle assembly	6/357	187/18493	0.154378	1	0.39051	MEF2C/RALB/SEPT7/MSN/RDX/RAB5A	6
GO:0098727	maintenance of cell number	5/357	147/18493	0.1557	1	0.393535	TAL1/LDB2/ZNF706/SOX4/HES1	5
GO:0008645	hexose transport	4/357	108/18493	0.156306	1	0.394746	SORBS1/YES1/SLC2A3/MEF2A	4
GO:0006417	regulation of translation	11/357	402/18493	0.156708	1	0.395117	VIM/RPS14/PAIP2/EIF4EBP1/ZNF706/DNAJC3/RBM8A/DDX1/SOX4/MRPL13/RPL10	11
GO:0051222	positive regulation of protein transport	11/357	402/18493	0.156708	1	0.395117	HLA-E/HK1/ITGB1BP1/UBL5/HMGB1/IL1RL1/ACSL3/YWHAE/CDC42/SOX4/SRI	11
GO:0031110	regulation of microtubule polymerization or depolymerization	3/357	71/18493	0.15767	1	0.396898	STMN1/RAC1/CKAP2	3
GO:1903051	negative regulation of proteolysis involved in cellular protein catabolic process	3/357	71/18493	0.15767	1	0.396898	PARK7/DERL2/ERLEC1	3
GO:0071774	response to fibroblast growth factor	5/357	148/18493	0.158784	1	0.397764	SPRY1/ITGB1BP1/APLN/LHX1/SHOC2	5
GO:0006874	cellular calcium ion homeostasis	12/357	448/18493	0.159628	1	0.397764	F2RL2/APLNR/FKBP1A/CALM1/GSTO1/HMGB1/CALM2/YWHAE/TMBIM6/CALM3/ANXA5/SRI	12
GO:0019068	virion assembly	2/357	37/18493	0.159679	1	0.397764	UBB/UBA52	2
GO:0031145	anaphase-promoting complex-dependent catabolic process	2/357	37/18493	0.159679	1	0.397764	UBB/UBA52	2
GO:0032467	positive regulation of cytokinesis	2/357	37/18493	0.159679	1	0.397764	CDC42/SVIL	2
GO:0038083	peptidyl-tyrosine autophosphorylation	2/357	37/18493	0.159679	1	0.397764	KDR/YES1	2
GO:0045740	positive regulation of DNA replication	2/357	37/18493	0.159679	1	0.397764	RAC1/CDC42	2
GO:0045851	pH reduction	2/357	37/18493	0.159679	1	0.397764	CA2/ATP6V0E1	2
GO:0048846	axon extension involved in axon guidance	2/357	37/18493	0.159679	1	0.397764	NRP2/NRP1	2
GO:0051293	establishment of spindle localization	2/357	37/18493	0.159679	1	0.397764	SPRY1/DYNLT1	2
GO:0061756	leukocyte adhesion to vascular endothelial cell	2/357	37/18493	0.159679	1	0.397764	ETS1/ITGB1	2
GO:0071276	cellular response to cadmium ion	2/357	37/18493	0.159679	1	0.397764	MT2A/SUMO1	2
GO:1902284	neuron projection extension involved in neuron projection guidance	2/357	37/18493	0.159679	1	0.397764	NRP2/NRP1	2
GO:0006289	nucleotide-excision repair	4/357	109/18493	0.15997	1	0.397851	RBX1/UBB/HMGB1/UBA52	4
GO:0072009	nephron epithelium development	4/357	109/18493	0.15997	1	0.397851	MEF2C/LHX1/PECAM1/HES1	4
GO:0006403	RNA localization	7/357	231/18493	0.160626	1	0.399163	NOP10/SEC13/RBM8A/RPS15/THOC7/ENY2/FYTTD1	7
GO:0043547	positive regulation of GTPase activity	11/357	405/18493	0.162165	1	0.402432	RASGRP3/ITGB1/RGS5/NRP1/ARHGAP29/VAV3/SEC13/CORO1C/SRGAP1/TBC1D15/RANBP1	11
GO:0003208	cardiac ventricle morphogenesis	3/357	72/18493	0.16233	1	0.402432	MEF2C/FKBP1A/SOX4	3
GO:0006487	protein N-linked glycosylation	3/357	72/18493	0.16233	1	0.402432	DAD1/OST4/TMEM258	3
GO:0006342	chromatin silencing	4/357	110/18493	0.163664	1	0.40445	H3F3B/HMGB1/HAT1/H1F0	4
GO:0006406	mRNA export from nucleus	4/357	110/18493	0.163664	1	0.40445	RBM8A/THOC7/ENY2/FYTTD1	4
GO:0015749	monosaccharide transport	4/357	110/18493	0.163664	1	0.40445	SORBS1/YES1/SLC2A3/MEF2A	4
GO:0071427	mRNA-containing ribonucleoprotein complex export from nucleus	4/357	110/18493	0.163664	1	0.40445	RBM8A/THOC7/ENY2/FYTTD1	4
GO:0007162	negative regulation of cell adhesion	8/357	276/18493	0.16638	1	0.406414	LGALS1/CDH13/RDX/ITGB1BP1/PRKAR1A/PLXND1/HMGB1/CORO1C	8
GO:0072593	reactive oxygen species metabolic process	8/357	276/18493	0.16638	1	0.406414	GADD45A/PARK7/GPX1/ARF4/ROMO1/RAC1/PRDX5/GNAI3	8
GO:0000060	protein import into nucleus, translocation	2/357	38/18493	0.166517	1	0.406414	SEC61B/NFKBIA	2
GO:0015682	ferric iron transport	2/357	38/18493	0.166517	1	0.406414	ATP6V1G1/ATP6V0E1	2
GO:0035329	hippo signaling	2/357	38/18493	0.166517	1	0.406414	MOB1B/YWHAE	2
GO:0072512	trivalent inorganic cation transport	2/357	38/18493	0.166517	1	0.406414	ATP6V1G1/ATP6V0E1	2
GO:0090050	positive regulation of cell migration involved in sprouting angiogenesis	2/357	38/18493	0.166517	1	0.406414	KDR/NRP1	2
GO:0006283	transcription-coupled nucleotide-excision repair	3/357	73/18493	0.16703	1	0.406414	RBX1/UBB/UBA52	3
GO:0032611	interleukin-1 beta production	3/357	73/18493	0.16703	1	0.406414	IFI16/HK1/HMGB1	3
GO:0042273	ribosomal large subunit biogenesis	3/357	73/18493	0.16703	1	0.406414	RPL35/RPL7/RPL10	3
GO:0042278	purine nucleoside metabolic process	3/357	73/18493	0.16703	1	0.406414	GUK1/DGUOK/GNAI3	3
GO:0043627	response to estrogen	3/357	73/18493	0.16703	1	0.406414	CA2/TEK/CRHBP	3
GO:1901983	regulation of protein acetylation	3/357	73/18493	0.16703	1	0.406414	PARK7/ZNF451/SOX4	3
GO:1902117	positive regulation of organelle assembly	3/357	73/18493	0.16703	1	0.406414	RALB/SEPT7/MSN	3
GO:0002698	negative regulation of immune effector process	4/357	111/18493	0.16739	1	0.406414	RPS19/HLA-E/SEC14L1/TMBIM6	4
GO:0035305	negative regulation of dephosphorylation	4/357	111/18493	0.16739	1	0.406414	FKBP1A/PTN/TIPRL/YWHAE	4
GO:0030856	regulation of epithelial cell differentiation	5/357	151/18493	0.168182	1	0.406414	CDH5/ETV2/ZEB1/LHX1/HES1	5
GO:0035967	cellular response to topologically incorrect protein	5/357	151/18493	0.168182	1	0.406414	SDF2/DERL2/DNAJC3/TMBIM6/DNAJB11	5
GO:0051028	mRNA transport	5/357	151/18493	0.168182	1	0.406414	SEC13/RBM8A/THOC7/ENY2/FYTTD1	5
GO:0030278	regulation of ossification	6/357	193/18493	0.170827	1	0.406414	MEF2C/CLIC1/IFITM1/SOST/ATRAID/ISG15	6
GO:0034219	carbohydrate transmembrane transport	4/357	112/18493	0.171145	1	0.406414	SORBS1/YES1/SLC2A3/MEF2A	4
GO:0000422	autophagy of mitochondrion	3/357	74/18493	0.171771	1	0.406414	PARK7/MAP1LC3B/VDAC1	3
GO:0007492	endoderm development	3/357	74/18493	0.171771	1	0.406414	SOX7/LHX1/HSBP1	3
GO:0010827	regulation of glucose transport	3/357	74/18493	0.171771	1	0.406414	SORBS1/YES1/MEF2A	3
GO:0021954	central nervous system neuron development	3/357	74/18493	0.171771	1	0.406414	NRP2/NRP1/UBB	3
GO:0061726	mitochondrion disassembly	3/357	74/18493	0.171771	1	0.406414	PARK7/MAP1LC3B/VDAC1	3
GO:1903578	regulation of ATP metabolic process	3/357	74/18493	0.171771	1	0.406414	TMSB4X/COX7A2/PARK7	3
GO:0060828	regulation of canonical Wnt signaling pathway	7/357	236/18493	0.173095	1	0.406414	SOX7/IGFBP4/RBX1/DAB2/RECK/SOST/SOX4	7
GO:0000413	protein peptidyl-prolyl isomerization	2/357	39/18493	0.173405	1	0.406414	FKBP1A/FKBP3	2
GO:0001941	postsynaptic membrane organization	2/357	39/18493	0.173405	1	0.406414	PTN/RER1	2
GO:0040019	positive regulation of embryonic development	2/357	39/18493	0.173405	1	0.406414	LHX1/HES1	2
GO:0044088	regulation of vacuole organization	2/357	39/18493	0.173405	1	0.406414	RALB/RAB5A	2
GO:0045746	negative regulation of Notch signaling pathway	2/357	39/18493	0.173405	1	0.406414	EGFL7/NFKBIA	2
GO:0045773	positive regulation of axon extension	2/357	39/18493	0.173405	1	0.406414	NRP1/RAB11A	2
GO:0046825	regulation of protein export from nucleus	2/357	39/18493	0.173405	1	0.406414	PARK7/YWHAE	2
GO:2000826	regulation of heart morphogenesis	2/357	39/18493	0.173405	1	0.406414	GNG5/HES1	2
GO:0032147	activation of protein kinase activity	9/357	323/18493	0.174319	1	0.406414	GADD45A/ITGB1BP1/UBB/PARK7/PRKAR1A/HMGB1/TNIK/UBA52/LAMTOR2	9
GO:0051090	regulation of DNA binding transcription factor activity	11/357	412/18493	0.17526	1	0.406414	TMSB4X/PSMD10/UBB/PARK7/SUMO1/TAX1BP1/GTF2A2/UBA52/BUD31/SRI/NFKBIA	11
GO:1901987	regulation of cell cycle phase transition	11/357	412/18493	0.17526	1	0.406414	RBX1/RDX/GADD45A/DYNC1I2/RAB11A/SKP1/HAUS1/SDCCAG8/YWHAE/SOX4/TMOD3	11
GO:0050657	nucleic acid transport	6/357	195/18493	0.176467	1	0.406414	SEC13/RBM8A/RPS15/THOC7/ENY2/FYTTD1	6
GO:0050658	RNA transport	6/357	195/18493	0.176467	1	0.406414	SEC13/RBM8A/RPS15/THOC7/ENY2/FYTTD1	6
GO:0002679	respiratory burst involved in defense response	1/357	10/18493	0.17715	1	0.406414	RPS19	1
GO:0002863	positive regulation of inflammatory response to antigenic stimulus	1/357	10/18493	0.17715	1	0.406414	PARK7	1
GO:0003183	mitral valve morphogenesis	1/357	10/18493	0.17715	1	0.406414	SOX4	1
GO:0006388	tRNA splicing, via endonucleolytic cleavage and ligation	1/357	10/18493	0.17715	1	0.406414	DDX1	1
GO:0006930	substrate-dependent cell migration, cell extension	1/357	10/18493	0.17715	1	0.406414	NRP1	1
GO:0007220	Notch receptor processing	1/357	10/18493	0.17715	1	0.406414	PSENEN	1
GO:0010998	regulation of translational initiation by eIF2 alpha phosphorylation	1/357	10/18493	0.17715	1	0.406414	DNAJC3	1
GO:0019755	one-carbon compound transport	1/357	10/18493	0.17715	1	0.406414	CA2	1
GO:0021694	cerebellar Purkinje cell layer formation	1/357	10/18493	0.17715	1	0.406414	LHX1	1
GO:0021932	hindbrain radial glia guided cell migration	1/357	10/18493	0.17715	1	0.406414	ITGB1	1
GO:0021936	regulation of cerebellar granule cell precursor proliferation	1/357	10/18493	0.17715	1	0.406414	LHX1	1
GO:0030948	negative regulation of vascular endothelial growth factor receptor signaling pathway	1/357	10/18493	0.17715	1	0.406414	MMRN2	1
GO:0032070	regulation of deoxyribonuclease activity	1/357	10/18493	0.17715	1	0.406414	HMGB1	1
GO:0032464	positive regulation of protein homooligomerization	1/357	10/18493	0.17715	1	0.406414	RHOC	1
GO:0032525	somite rostral/caudal axis specification	1/357	10/18493	0.17715	1	0.406414	LHX1	1
GO:0033240	positive regulation of cellular amine metabolic process	1/357	10/18493	0.17715	1	0.406414	PARK7	1
GO:0034145	positive regulation of toll-like receptor 4 signaling pathway	1/357	10/18493	0.17715	1	0.406414	HMGB1	1
GO:0034427	nuclear-transcribed mRNA catabolic process, exonucleolytic, 3'-5'	1/357	10/18493	0.17715	1	0.406414	EXOSC8	1
GO:0035646	endosome to melanosome transport	1/357	10/18493	0.17715	1	0.406414	CD63	1
GO:0035865	cellular response to potassium ion	1/357	10/18493	0.17715	1	0.406414	CRHBP	1
GO:0042756	drinking behavior	1/357	10/18493	0.17715	1	0.406414	APLN	1
GO:0043485	endosome to pigment granule transport	1/357	10/18493	0.17715	1	0.406414	CD63	1
GO:0044539	long-chain fatty acid import	1/357	10/18493	0.17715	1	0.406414	ACSL3	1
GO:0045647	negative regulation of erythrocyte differentiation	1/357	10/18493	0.17715	1	0.406414	TAL1	1
GO:0045792	negative regulation of cell size	1/357	10/18493	0.17715	1	0.406414	RDX	1
GO:0045988	negative regulation of striated muscle contraction	1/357	10/18493	0.17715	1	0.406414	SRI	1
GO:0046689	response to mercury ion	1/357	10/18493	0.17715	1	0.406414	PARK7	1
GO:0046710	GDP metabolic process	1/357	10/18493	0.17715	1	0.406414	GUK1	1
GO:0048757	pigment granule maturation	1/357	10/18493	0.17715	1	0.406414	CD63	1
GO:0051409	response to nitrosative stress	1/357	10/18493	0.17715	1	0.406414	PARK7	1
GO:0060068	vagina development	1/357	10/18493	0.17715	1	0.406414	LHX1	1
GO:0071104	response to interleukin-9	1/357	10/18493	0.17715	1	0.406414	JAK1	1
GO:0071838	cell proliferation in bone marrow	1/357	10/18493	0.17715	1	0.406414	MEF2C	1
GO:0071863	regulation of cell proliferation in bone marrow	1/357	10/18493	0.17715	1	0.406414	MEF2C	1
GO:0072641	type I interferon secretion	1/357	10/18493	0.17715	1	0.406414	HMGB1	1
GO:0072672	neutrophil extravasation	1/357	10/18493	0.17715	1	0.406414	PECAM1	1
GO:0090009	primitive streak formation	1/357	10/18493	0.17715	1	0.406414	LHX1	1
GO:0090594	inflammatory response to wounding	1/357	10/18493	0.17715	1	0.406414	TIMP1	1
GO:0098887	neurotransmitter receptor transport, endosome to postsynaptic membrane	1/357	10/18493	0.17715	1	0.406414	RAB11A	1
GO:0099188	NA	1/357	10/18493	0.17715	1	0.406414	WASF2	1
GO:0099639	neurotransmitter receptor transport, endosome to plasma membrane	1/357	10/18493	0.17715	1	0.406414	RAB11A	1
GO:1901033	positive regulation of response to reactive oxygen species	1/357	10/18493	0.17715	1	0.406414	PARK7	1
GO:1902065	response to L-glutamate	1/357	10/18493	0.17715	1	0.406414	TMBIM6	1
GO:1903441	protein localization to ciliary membrane	1/357	10/18493	0.17715	1	0.406414	BBIP1	1
GO:1903789	regulation of amino acid transmembrane transport	1/357	10/18493	0.17715	1	0.406414	ARL6IP5	1
GO:1903909	regulation of receptor clustering	1/357	10/18493	0.17715	1	0.406414	PTN	1
GO:1904263	positive regulation of TORC1 signaling	1/357	10/18493	0.17715	1	0.406414	SEC13	1
GO:1904321	response to forskolin	1/357	10/18493	0.17715	1	0.406414	GNAI1	1
GO:1904322	cellular response to forskolin	1/357	10/18493	0.17715	1	0.406414	GNAI1	1
GO:1904396	regulation of neuromuscular junction development	1/357	10/18493	0.17715	1	0.406414	PTN	1
GO:1904996	positive regulation of leukocyte adhesion to vascular endothelial cell	1/357	10/18493	0.17715	1	0.406414	ETS1	1
GO:2000109	regulation of macrophage apoptotic process	1/357	10/18493	0.17715	1	0.406414	MEF2C	1
GO:2000615	regulation of histone H3-K9 acetylation	1/357	10/18493	0.17715	1	0.406414	ZNF451	1
GO:2001198	regulation of dendritic cell differentiation	1/357	10/18493	0.17715	1	0.406414	HMGB1	1
GO:2001214	positive regulation of vasculogenesis	1/357	10/18493	0.17715	1	0.406414	KDR	1
GO:2001225	regulation of chloride transport	1/357	10/18493	0.17715	1	0.406414	CA2	1
GO:0098693	regulation of synaptic vesicle cycle	4/357	114/18493	0.178742	1	0.409764	CALM1/RAP1B/CALM3/RAB5A	4
GO:1903531	negative regulation of secretion by cell	6/357	196/18493	0.179315	1	0.410395	TMSB4X/CRHBP/RAP1B/TMBIM6/ENY2/ANXA5	6
GO:0002820	negative regulation of adaptive immune response	2/357	40/18493	0.180339	1	0.410395	SAMSN1/IL1RL1	2
GO:0010828	positive regulation of glucose transport	2/357	40/18493	0.180339	1	0.410395	SORBS1/MEF2A	2
GO:0014014	negative regulation of gliogenesis	2/357	40/18493	0.180339	1	0.410395	PTN/HES1	2
GO:0030890	positive regulation of B cell proliferation	2/357	40/18493	0.180339	1	0.410395	MEF2C/VAV3	2
GO:0032881	regulation of polysaccharide metabolic process	2/357	40/18493	0.180339	1	0.410395	SORBS1/HMGB1	2
GO:0035337	fatty-acyl-CoA metabolic process	2/357	40/18493	0.180339	1	0.410395	ACSL3/ELOVL5	2
GO:0035735	intraciliary transport involved in cilium assembly	2/357	40/18493	0.180339	1	0.410395	HSPB11/DYNLRB1	2
GO:0046006	regulation of activated T cell proliferation	2/357	40/18493	0.180339	1	0.410395	PRKAR1A/HMGB1	2
GO:1903146	regulation of autophagy of mitochondrion	2/357	40/18493	0.180339	1	0.410395	PARK7/VDAC1	2
GO:0001959	regulation of cytokine-mediated signaling pathway	5/357	155/18493	0.181041	1	0.411522	JAK1/IFNGR1/SUMO1/ELF1/TAX1BP1	5
GO:0051145	smooth muscle cell differentiation	3/357	76/18493	0.181364	1	0.411522	MEF2C/ZEB1/HES1	3
GO:0051851	modification by host of symbiont morphology or physiology	3/357	76/18493	0.181364	1	0.411522	CALM1/CALM2/CALM3	3
GO:0072332	intrinsic apoptotic signaling pathway by p53 class mediator	3/357	76/18493	0.181364	1	0.411522	IFI16/UBB/HINT1	3
GO:0043900	regulation of multi-organism process	10/357	371/18493	0.182387	1	0.413542	IFITM3/LGALS1/IFITM2/DYNLT1/SNX3/IFI16/TIMP1/IFITM1/SEC14L1/ISG15	10
GO:0055074	calcium ion homeostasis	12/357	461/18493	0.182835	1	0.414256	F2RL2/APLNR/FKBP1A/CALM1/GSTO1/HMGB1/CALM2/YWHAE/TMBIM6/CALM3/ANXA5/SRI	12
GO:2001236	regulation of extrinsic apoptotic signaling pathway	5/357	156/18493	0.184313	1	0.416012	NRP1/TNFSF10/PARK7/GPX1/HMGB2	5
GO:0051403	stress-activated MAPK cascade	8/357	284/18493	0.18506	1	0.416012	ARL6IP5/GADD45A/UBB/HMGB1/SKP1/CDC42/TNIK/UBA52	8
GO:0060070	canonical Wnt signaling pathway	8/357	284/18493	0.18506	1	0.416012	SOX7/IGFBP4/RBX1/DAB2/RECK/SOST/SOX4/RAB5A	8
GO:0051236	establishment of RNA localization	6/357	198/18493	0.185066	1	0.416012	SEC13/RBM8A/RPS15/THOC7/ENY2/FYTTD1	6
GO:0001570	vasculogenesis	3/357	77/18493	0.186214	1	0.416012	KDR/APLNR/EGFL7	3
GO:0002718	regulation of cytokine production involved in immune response	3/357	77/18493	0.186214	1	0.416012	B2M/HK1/DDX1	3
GO:0021675	nerve development	3/357	77/18493	0.186214	1	0.416012	NRP2/NRP1/HES1	3
GO:0032652	regulation of interleukin-1 production	3/357	77/18493	0.186214	1	0.416012	IFI16/HK1/HMGB1	3
GO:0048675	axon extension	4/357	116/18493	0.186451	1	0.416012	NRP2/ITGB1/NRP1/RAB11A	4
GO:0001709	cell fate determination	2/357	41/18493	0.187313	1	0.416012	MEF2C/HES1	2
GO:0007019	microtubule depolymerization	2/357	41/18493	0.187313	1	0.416012	STMN1/CKAP2	2
GO:0010761	fibroblast migration	2/357	41/18493	0.187313	1	0.416012	ITGB1BP1/CORO1C	2
GO:0021575	hindbrain morphogenesis	2/357	41/18493	0.187313	1	0.416012	LHX1/HES1	2
GO:0031146	SCF-dependent proteasomal ubiquitin-dependent protein catabolic process	2/357	41/18493	0.187313	1	0.416012	RBX1/SKP1	2
GO:0072210	metanephric nephron development	2/357	41/18493	0.187313	1	0.416012	LHX1/HES1	2
GO:1904706	negative regulation of vascular smooth muscle cell proliferation	2/357	41/18493	0.187313	1	0.416012	MEF2C/APLN	2
GO:0071222	cellular response to lipopolysaccharide	6/357	199/18493	0.187969	1	0.416012	TFPI/MEF2C/VIM/PDE4B/HMGB2/NFKBIA	6
GO:0038095	Fc-epsilon receptor signaling pathway	4/357	117/18493	0.190345	1	0.416012	GRAP2/CALM1/VAV3/RAC1	4
GO:0045652	regulation of megakaryocyte differentiation	3/357	78/18493	0.191097	1	0.416012	MEF2C/H3F3B/HMGB2	3
GO:0046889	positive regulation of lipid biosynthetic process	3/357	78/18493	0.191097	1	0.416012	SORBS1/ACSL3/ELOVL5	3
GO:0061333	renal tubule morphogenesis	3/357	78/18493	0.191097	1	0.416012	MEF2C/LHX1/HES1	3
GO:0009895	negative regulation of catabolic process	8/357	287/18493	0.19229	1	0.416012	DYSF/SNX3/TIMP1/PARK7/DERL2/ATRAID/ERLEC1/SLIRP	8
GO:0097193	intrinsic apoptotic signaling pathway	8/357	287/18493	0.19229	1	0.416012	MLLT11/ARL6IP5/IFI16/UBB/PARK7/GPX1/TMBIM6/HINT1	8
GO:0000185	activation of MAPKKK activity	1/357	11/18493	0.193044	1	0.416012	GADD45A	1
GO:0000394	RNA splicing, via endonucleolytic cleavage and ligation	1/357	11/18493	0.193044	1	0.416012	DDX1	1
GO:0002638	negative regulation of immunoglobulin production	1/357	11/18493	0.193044	1	0.416012	TMBIM6	1
GO:0002730	regulation of dendritic cell cytokine production	1/357	11/18493	0.193044	1	0.416012	DDX1	1
GO:0002862	negative regulation of inflammatory response to antigenic stimulus	1/357	11/18493	0.193044	1	0.416012	GPX1	1
GO:0003174	mitral valve development	1/357	11/18493	0.193044	1	0.416012	SOX4	1
GO:0006616	SRP-dependent cotranslational protein targeting to membrane, translocation	1/357	11/18493	0.193044	1	0.416012	SEC61B	1
GO:0007256	activation of JNKK activity	1/357	11/18493	0.193044	1	0.416012	TNIK	1
GO:0009157	deoxyribonucleoside monophosphate biosynthetic process	1/357	11/18493	0.193044	1	0.416012	DGUOK	1
GO:0010269	response to selenium ion	1/357	11/18493	0.193044	1	0.416012	GPX1	1
GO:0010764	negative regulation of fibroblast migration	1/357	11/18493	0.193044	1	0.416012	ITGB1BP1	1
GO:0018065	protein-cofactor linkage	1/357	11/18493	0.193044	1	0.416012	NDUFAB1	1
GO:0031652	positive regulation of heat generation	1/357	11/18493	0.193044	1	0.416012	APLN	1
GO:0032060	bleb assembly	1/357	11/18493	0.193044	1	0.416012	PMP22	1
GO:0033234	negative regulation of protein sumoylation	1/357	11/18493	0.193044	1	0.416012	PARK7	1
GO:0034135	regulation of toll-like receptor 2 signaling pathway	1/357	11/18493	0.193044	1	0.416012	HMGB1	1
GO:0034309	primary alcohol biosynthetic process	1/357	11/18493	0.193044	1	0.416012	PARK7	1
GO:0034379	very-low-density lipoprotein particle assembly	1/357	11/18493	0.193044	1	0.416012	ACSL3	1
GO:0035672	oligopeptide transmembrane transport	1/357	11/18493	0.193044	1	0.416012	CA2	1
GO:0039532	negative regulation of viral-induced cytoplasmic pattern recognition receptor signaling pathway	1/357	11/18493	0.193044	1	0.416012	SEC14L1	1
GO:0042178	xenobiotic catabolic process	1/357	11/18493	0.193044	1	0.416012	GSTO1	1
GO:0044341	sodium-dependent phosphate transport	1/357	11/18493	0.193044	1	0.416012	SLC20A1	1
GO:0045835	negative regulation of meiotic nuclear division	1/357	11/18493	0.193044	1	0.416012	PRKAR1A	1
GO:0045953	negative regulation of natural killer cell mediated cytotoxicity	1/357	11/18493	0.193044	1	0.416012	HLA-E	1
GO:0046007	negative regulation of activated T cell proliferation	1/357	11/18493	0.193044	1	0.416012	PRKAR1A	1
GO:0051024	positive regulation of immunoglobulin secretion	1/357	11/18493	0.193044	1	0.416012	HLA-E	1
GO:0051386	regulation of neurotrophin TRK receptor signaling pathway	1/357	11/18493	0.193044	1	0.416012	SPRY1	1
GO:0051583	dopamine uptake involved in synaptic transmission	1/357	11/18493	0.193044	1	0.416012	PARK7	1
GO:0051934	catecholamine uptake involved in synaptic transmission	1/357	11/18493	0.193044	1	0.416012	PARK7	1
GO:0060174	limb bud formation	1/357	11/18493	0.193044	1	0.416012	SOX4	1
GO:0060837	blood vessel endothelial cell differentiation	1/357	11/18493	0.193044	1	0.416012	NRP1	1
GO:0061299	retina vasculature morphogenesis in camera-type eye	1/357	11/18493	0.193044	1	0.416012	NRP1	1
GO:0061307	cardiac neural crest cell differentiation involved in heart development	1/357	11/18493	0.193044	1	0.416012	HES1	1
GO:0061308	cardiac neural crest cell development involved in heart development	1/357	11/18493	0.193044	1	0.416012	HES1	1
GO:0070106	interleukin-27-mediated signaling pathway	1/357	11/18493	0.193044	1	0.416012	JAK1	1
GO:0070525	tRNA threonylcarbamoyladenosine metabolic process	1/357	11/18493	0.193044	1	0.416012	TPRKB	1
GO:0070757	interleukin-35-mediated signaling pathway	1/357	11/18493	0.193044	1	0.416012	JAK1	1
GO:0071073	positive regulation of phospholipid biosynthetic process	1/357	11/18493	0.193044	1	0.416012	ACSL3	1
GO:0071281	cellular response to iron ion	1/357	11/18493	0.193044	1	0.416012	B2M	1
GO:0071639	positive regulation of monocyte chemotactic protein-1 production	1/357	11/18493	0.193044	1	0.416012	HMGB1	1
GO:0071803	positive regulation of podosome assembly	1/357	11/18493	0.193044	1	0.416012	MSN	1
GO:0072173	metanephric tubule morphogenesis	1/357	11/18493	0.193044	1	0.416012	HES1	1
GO:0098885	modification of postsynaptic actin cytoskeleton	1/357	11/18493	0.193044	1	0.416012	PFN1	1
GO:0099638	endosome to plasma membrane protein transport	1/357	11/18493	0.193044	1	0.416012	RAB11A	1
GO:1901660	calcium ion export	1/357	11/18493	0.193044	1	0.416012	YWHAE	1
GO:2000392	regulation of lamellipodium morphogenesis	1/357	11/18493	0.193044	1	0.416012	CORO1C	1
GO:2000786	positive regulation of autophagosome assembly	1/357	11/18493	0.193044	1	0.416012	RALB	1
GO:0043488	regulation of mRNA stability	4/357	118/18493	0.194266	1	0.416012	VIM/UBB/EXOSC8/UBA52	4
GO:0001504	neurotransmitter uptake	2/357	42/18493	0.194324	1	0.416012	ARL6IP5/PARK7	2
GO:0001953	negative regulation of cell-matrix adhesion	2/357	42/18493	0.194324	1	0.416012	ITGB1BP1/CORO1C	2
GO:0006509	membrane protein ectodomain proteolysis	2/357	42/18493	0.194324	1	0.416012	TIMP1/PSENEN	2
GO:0042059	negative regulation of epidermal growth factor receptor signaling pathway	2/357	42/18493	0.194324	1	0.416012	SPRY1/CDC42	2
GO:0042088	T-helper 1 type immune response	2/357	42/18493	0.194324	1	0.416012	HMGB1/IL1RL1	2
GO:0042149	cellular response to glucose starvation	2/357	42/18493	0.194324	1	0.416012	IFI16/HIGD1A	2
GO:0044331	cell-cell adhesion mediated by cadherin	2/357	42/18493	0.194324	1	0.416012	CDH5/CDH13	2
GO:0050706	regulation of interleukin-1 beta secretion	2/357	42/18493	0.194324	1	0.416012	HK1/HMGB1	2
GO:0071622	regulation of granulocyte chemotaxis	2/357	42/18493	0.194324	1	0.416012	DYSF/RAC1	2
GO:0001819	positive regulation of cytokine production	11/357	422/18493	0.194812	1	0.416768	B2M/PDE4B/HLA-E/IFI16/HK1/PARK7/HMGB1/IL1RL1/SEC14L1/DDX1/HMGB2	11
GO:0030512	negative regulation of transforming growth factor beta receptor signaling pathway	3/357	79/18493	0.196013	1	0.418761	UBB/ZNF451/UBA52	3
GO:0033143	regulation of intracellular steroid hormone receptor signaling pathway	3/357	79/18493	0.196013	1	0.418761	DAB2/PARK7/BUD31	3
GO:0043523	regulation of neuron apoptotic process	6/357	202/18493	0.196783	1	0.420116	MEF2C/NRP1/PARK7/GPX1/CDC42/UBE2V2	6
GO:0009116	nucleoside metabolic process	4/357	119/18493	0.198211	1	0.421105	GUK1/DGUOK/ERH/GNAI3	4
GO:0048284	organelle fusion	4/357	119/18493	0.198211	1	0.421105	DYSF/RAB8B/VAV3/GNAI3	4
GO:0042391	regulation of membrane potential	11/357	424/18493	0.198836	1	0.421105	KDR/MEF2C/CLIC1/MLLT11/ARL6IP5/PTN/UBB/PARK7/SUMO1/YWHAE/SRI	11
GO:0014706	striated muscle tissue development	10/357	379/18493	0.199212	1	0.421105	MEF2C/VAMP5/MYL6/ITGB1/FKBP1A/PRKAR1A/GPX1/MEF2A/ADAMTS9/SVIL	10
GO:0042116	macrophage activation	3/357	80/18493	0.20096	1	0.421105	DYSF/HMGB1/IL1RL1	3
GO:0050764	regulation of phagocytosis	3/357	80/18493	0.20096	1	0.421105	DYSF/SNX3/HMGB1	3
GO:0071277	cellular response to calcium ion	3/357	80/18493	0.20096	1	0.421105	MEF2C/CRHBP/MEF2A	3
GO:1903671	negative regulation of sprouting angiogenesis	3/357	80/18493	0.20096	1	0.421105	ITGB1BP1/MMRN2/ADAMTS9	3
GO:0007519	skeletal muscle tissue development	5/357	161/18493	0.200984	1	0.421105	MEF2C/VAMP5/MYL6/GPX1/SVIL	5
GO:0035821	modification of morphology or physiology of other organism	5/357	161/18493	0.200984	1	0.421105	RPS19/CALM1/ROMO1/CALM2/CALM3	5
GO:0010907	positive regulation of glucose metabolic process	2/357	43/18493	0.201368	1	0.421105	SORBS1/HMGB1	2
GO:0021795	cerebral cortex cell migration	2/357	43/18493	0.201368	1	0.421105	NRP2/NRP1	2
GO:0021983	pituitary gland development	2/357	43/18493	0.201368	1	0.421105	ETS1/HES1	2
GO:0030490	maturation of SSU-rRNA	2/357	43/18493	0.201368	1	0.421105	RPS19/RPS14	2
GO:0031113	regulation of microtubule polymerization	2/357	43/18493	0.201368	1	0.421105	STMN1/RAC1	2
GO:0046688	response to copper ion	2/357	43/18493	0.201368	1	0.421105	MT2A/PARK7	2
GO:0038061	NIK/NF-kappaB signaling	4/357	120/18493	0.20218	1	0.421105	TMSB4X/HMGB1/SKP1/NFKBIA	4
GO:0071621	granulocyte chemotaxis	4/357	120/18493	0.20218	1	0.421105	DYSF/PDE4B/VAV3/RAC1	4
GO:0032869	cellular response to insulin stimulus	6/357	204/18493	0.202743	1	0.421105	PTPRE/SORBS1/RAB8B/EIF4EBP1/ATP6V1G1/ATP6V0E1	6
GO:0050670	regulation of lymphocyte proliferation	6/357	205/18493	0.205748	1	0.421105	MEF2C/HLA-E/VAV3/PRKAR1A/HMGB1/HES1	6
GO:0050772	positive regulation of axonogenesis	3/357	81/18493	0.205935	1	0.421105	NRP1/RAB11A/PLXND1	3
GO:1903845	negative regulation of cellular response to transforming growth factor beta stimulus	3/357	81/18493	0.205935	1	0.421105	UBB/ZNF451/UBA52	3
GO:0045667	regulation of osteoblast differentiation	4/357	121/18493	0.206173	1	0.421105	MEF2C/CLIC1/IFITM1/ATRAID	4
GO:0035051	cardiocyte differentiation	5/357	163/18493	0.207793	1	0.421105	MEF2C/ITGB1/SPRY1/MEF2A/HES1	5
GO:0034080	CENP-A containing nucleosome assembly	2/357	44/18493	0.208442	1	0.421105	CENPW/CENPN	2
GO:0035850	epithelial cell differentiation involved in kidney development	2/357	44/18493	0.208442	1	0.421105	MEF2C/LHX1	2
GO:0050798	activated T cell proliferation	2/357	44/18493	0.208442	1	0.421105	PRKAR1A/HMGB1	2
GO:0051646	mitochondrion localization	2/357	44/18493	0.208442	1	0.421105	UBB/MEF2A	2
GO:0061614	pri-miRNA transcription from RNA polymerase II promoter	2/357	44/18493	0.208442	1	0.421105	ETS1/APLN	2
GO:0061641	CENP-A containing chromatin organization	2/357	44/18493	0.208442	1	0.421105	CENPW/CENPN	2
GO:0002371	dendritic cell cytokine production	1/357	12/18493	0.208631	1	0.421105	DDX1	1
GO:0002551	mast cell chemotaxis	1/357	12/18493	0.208631	1	0.421105	RAC1	1
GO:0002716	negative regulation of natural killer cell mediated immunity	1/357	12/18493	0.208631	1	0.421105	HLA-E	1
GO:0002864	regulation of acute inflammatory response to antigenic stimulus	1/357	12/18493	0.208631	1	0.421105	PARK7	1
GO:0006465	signal peptide processing	1/357	12/18493	0.208631	1	0.421105	SPCS3	1
GO:0006857	oligopeptide transport	1/357	12/18493	0.208631	1	0.421105	CA2	1
GO:0010459	negative regulation of heart rate	1/357	12/18493	0.208631	1	0.421105	SRI	1
GO:0010561	negative regulation of glycoprotein biosynthetic process	1/357	12/18493	0.208631	1	0.421105	TMEM59	1
GO:0018206	peptidyl-methionine modification	1/357	12/18493	0.208631	1	0.421105	NAA20	1
GO:0021559	trigeminal nerve development	1/357	12/18493	0.208631	1	0.421105	NRP1	1
GO:0021903	rostrocaudal neural tube patterning	1/357	12/18493	0.208631	1	0.421105	HES1	1
GO:0030950	establishment or maintenance of actin cytoskeleton polarity	1/357	12/18493	0.208631	1	0.421105	RHOC	1
GO:0031115	negative regulation of microtubule polymerization	1/357	12/18493	0.208631	1	0.421105	STMN1	1
GO:0031507	heterochromatin assembly	1/357	12/18493	0.208631	1	0.421105	H3F3B	1
GO:0032230	positive regulation of synaptic transmission, GABAergic	1/357	12/18493	0.208631	1	0.421105	CA2	1
GO:0035437	maintenance of protein localization in endoplasmic reticulum	1/357	12/18493	0.208631	1	0.421105	RER1	1
GO:0038110	interleukin-2-mediated signaling pathway	1/357	12/18493	0.208631	1	0.421105	JAK1	1
GO:0042416	dopamine biosynthetic process	1/357	12/18493	0.208631	1	0.421105	PARK7	1
GO:0043476	pigment accumulation	1/357	12/18493	0.208631	1	0.421105	CD63	1
GO:0043482	cellular pigment accumulation	1/357	12/18493	0.208631	1	0.421105	CD63	1
GO:0043970	histone H3-K9 acetylation	1/357	12/18493	0.208631	1	0.421105	ZNF451	1
GO:0045602	negative regulation of endothelial cell differentiation	1/357	12/18493	0.208631	1	0.421105	ZEB1	1
GO:0045955	negative regulation of calcium ion-dependent exocytosis	1/357	12/18493	0.208631	1	0.421105	RAP1B	1
GO:0046929	negative regulation of neurotransmitter secretion	1/357	12/18493	0.208631	1	0.421105	RAP1B	1
GO:0048505	regulation of timing of cell differentiation	1/357	12/18493	0.208631	1	0.421105	HES1	1
GO:0048715	negative regulation of oligodendrocyte differentiation	1/357	12/18493	0.208631	1	0.421105	HES1	1
GO:0051956	negative regulation of amino acid transport	1/357	12/18493	0.208631	1	0.421105	ARL6IP5	1
GO:0051988	regulation of attachment of spindle microtubules to kinetochore	1/357	12/18493	0.208631	1	0.421105	CDC42	1
GO:0055015	ventricular cardiac muscle cell development	1/357	12/18493	0.208631	1	0.421105	MEF2A	1
GO:0060019	radial glial cell differentiation	1/357	12/18493	0.208631	1	0.421105	HES1	1
GO:0060081	membrane hyperpolarization	1/357	12/18493	0.208631	1	0.421105	PARK7	1
GO:0060391	positive regulation of SMAD protein import into nucleus	1/357	12/18493	0.208631	1	0.421105	DAB2	1
GO:0061450	trophoblast cell migration	1/357	12/18493	0.208631	1	0.421105	TIMP1	1
GO:0061478	response to platelet aggregation inhibitor	1/357	12/18493	0.208631	1	0.421105	GNAI1	1
GO:0070486	leukocyte aggregation	1/357	12/18493	0.208631	1	0.421105	MSN	1
GO:0071679	commissural neuron axon guidance	1/357	12/18493	0.208631	1	0.421105	NRP1	1
GO:0071712	ER-associated misfolded protein catabolic process	1/357	12/18493	0.208631	1	0.421105	SDF2	1
GO:0071888	macrophage apoptotic process	1/357	12/18493	0.208631	1	0.421105	MEF2C	1
GO:0072178	nephric duct morphogenesis	1/357	12/18493	0.208631	1	0.421105	LHX1	1
GO:0072520	seminiferous tubule development	1/357	12/18493	0.208631	1	0.421105	UBB	1
GO:0090085	regulation of protein deubiquitination	1/357	12/18493	0.208631	1	0.421105	PARK7	1
GO:0097201	negative regulation of transcription from RNA polymerase II promoter in response to stress	1/357	12/18493	0.208631	1	0.421105	TMBIM6	1
GO:0097499	protein localization to non-motile cilium	1/357	12/18493	0.208631	1	0.421105	BBIP1	1
GO:1901163	regulation of trophoblast cell migration	1/357	12/18493	0.208631	1	0.421105	TIMP1	1
GO:1901298	regulation of hydrogen peroxide-mediated programmed cell death	1/357	12/18493	0.208631	1	0.421105	PARK7	1
GO:1901550	regulation of endothelial cell development	1/357	12/18493	0.208631	1	0.421105	CDH5	1
GO:1903140	regulation of establishment of endothelial barrier	1/357	12/18493	0.208631	1	0.421105	CDH5	1
GO:1904424	regulation of GTP binding	1/357	12/18493	0.208631	1	0.421105	STMN1	1
GO:1905244	regulation of modification of synaptic structure	1/357	12/18493	0.208631	1	0.421105	CDC42	1
GO:1990403	embryonic brain development	1/357	12/18493	0.208631	1	0.421105	RPL10	1
GO:2000052	positive regulation of non-canonical Wnt signaling pathway	1/357	12/18493	0.208631	1	0.421105	DAB2	1
GO:2000121	regulation of removal of superoxide radicals	1/357	12/18493	0.208631	1	0.421105	PARK7	1
GO:2000543	positive regulation of gastrulation	1/357	12/18493	0.208631	1	0.421105	LHX1	1
GO:0032944	regulation of mononuclear cell proliferation	6/357	206/18493	0.208769	1	0.421105	MEF2C/HLA-E/VAV3/PRKAR1A/HMGB1/HES1	6
GO:0071219	cellular response to molecule of bacterial origin	6/357	206/18493	0.208769	1	0.421105	TFPI/MEF2C/VIM/PDE4B/HMGB2/NFKBIA	6
GO:0050853	B cell receptor signaling pathway	4/357	122/18493	0.210189	1	0.423694	MEF2C/VAV3/ELF1/ELF2	4
GO:0050818	regulation of coagulation	3/357	82/18493	0.210939	1	0.42438	TFPI/PROCR/ANXA5	3
GO:0097194	execution phase of apoptosis	3/357	82/18493	0.210939	1	0.42438	HMGB1/HMGB2/H1F0	3
GO:0110110	NA	3/357	82/18493	0.210939	1	0.42438	SPRY1/PTN/LHX1	3
GO:0016079	synaptic vesicle exocytosis	4/357	123/18493	0.214227	1	0.428037	CALM1/RAP1B/CALM3/RAB5A	4
GO:0090101	negative regulation of transmembrane receptor protein serine/threonine kinase signaling pathway	4/357	123/18493	0.214227	1	0.428037	UBB/ZNF451/SOST/UBA52	4
GO:0006338	chromatin remodeling	5/357	165/18493	0.214676	1	0.428037	H3F3B/HMGB1/CENPW/HMGB2/CENPN	5
GO:0060759	regulation of response to cytokine stimulus	5/357	165/18493	0.214676	1	0.428037	JAK1/IFNGR1/SUMO1/ELF1/TAX1BP1	5
GO:0009266	response to temperature stimulus	6/357	208/18493	0.214857	1	0.428037	LXN/HSBP1/SUMO1/DNAJC3/YWHAE/NFKBIA	6
GO:0016197	endosomal transport	6/357	208/18493	0.214857	1	0.428037	UBB/RAB11A/VPS29/TMEM50A/MICALL1/UBA52	6
GO:0050900	leukocyte migration	12/357	478/18493	0.215433	1	0.428037	FLT1/ITGB1/DYSF/TEK/RPS19/PDE4B/MSN/VAV3/YES1/PECAM1/HMGB1/RAC1	12
GO:0006904	vesicle docking involved in exocytosis	2/357	45/18493	0.21554	1	0.428037	RALB/RAB8B	2
GO:0010463	mesenchymal cell proliferation	2/357	45/18493	0.21554	1	0.428037	ZEB1/PTN	2
GO:0014075	response to amine	2/357	45/18493	0.21554	1	0.428037	CALM1/CALM3	2
GO:0030261	chromosome condensation	2/357	45/18493	0.21554	1	0.428037	H3F3B/H1F0	2
GO:0031018	endocrine pancreas development	2/357	45/18493	0.21554	1	0.428037	SOX4/HES1	2
GO:0032480	negative regulation of type I interferon production	2/357	45/18493	0.21554	1	0.428037	TAX1BP1/ISG15	2
GO:0044764	multi-organism cellular process	2/357	45/18493	0.21554	1	0.428037	ROMO1/SEC14L1	2
GO:0048701	embryonic cranial skeleton morphogenesis	2/357	45/18493	0.21554	1	0.428037	MEF2C/LHX1	2
GO:0060412	ventricular septum morphogenesis	2/357	45/18493	0.21554	1	0.428037	SOX4/HES1	2
GO:1900034	regulation of cellular response to heat	2/357	45/18493	0.21554	1	0.428037	HSBP1/YWHAE	2
GO:1904036	negative regulation of epithelial cell apoptotic process	2/357	45/18493	0.21554	1	0.428037	KDR/TEK	2
GO:0042058	regulation of epidermal growth factor receptor signaling pathway	3/357	83/18493	0.215969	1	0.428037	SPRY1/CDH13/CDC42	3
GO:0018108	peptidyl-tyrosine phosphorylation	10/357	387/18493	0.21668	1	0.428037	KDR/FLT1/JAK1/TAL1/TEK/SAMSN1/NRP1/YES1/PECAM1/HES1	10
GO:0001708	cell fate specification	3/357	84/18493	0.221024	1	0.428037	ITGB1/ETV2/NRP1	3
GO:0002690	positive regulation of leukocyte chemotaxis	3/357	84/18493	0.221024	1	0.428037	DYSF/HMGB1/RAC1	3
GO:0050886	endocrine process	3/357	84/18493	0.221024	1	0.428037	RAB8B/APLN/CRHBP	3
GO:0007269	neurotransmitter secretion	5/357	167/18493	0.22163	1	0.428037	MEF2C/CALM1/RAP1B/CALM3/RAB5A	5
GO:0099643	signal release from synapse	5/357	167/18493	0.22163	1	0.428037	MEF2C/CALM1/RAP1B/CALM3/RAB5A	5
GO:0002711	positive regulation of T cell mediated immunity	2/357	46/18493	0.22266	1	0.428037	B2M/HLA-E	2
GO:0021517	ventral spinal cord development	2/357	46/18493	0.22266	1	0.428037	LHX1/SOX4	2
GO:0030857	negative regulation of epithelial cell differentiation	2/357	46/18493	0.22266	1	0.428037	ZEB1/HES1	2
GO:0045981	positive regulation of nucleotide metabolic process	2/357	46/18493	0.22266	1	0.428037	TMSB4X/PARK7	2
GO:0061512	protein localization to cilium	2/357	46/18493	0.22266	1	0.428037	ARF4/BBIP1	2
GO:0090051	negative regulation of cell migration involved in sprouting angiogenesis	2/357	46/18493	0.22266	1	0.428037	ITGB1BP1/MMRN2	2
GO:0090102	cochlea development	2/357	46/18493	0.22266	1	0.428037	ZEB1/HES1	2
GO:1900544	positive regulation of purine nucleotide metabolic process	2/357	46/18493	0.22266	1	0.428037	TMSB4X/PARK7	2
GO:0018212	peptidyl-tyrosine modification	10/357	390/18493	0.223386	1	0.428037	KDR/FLT1/JAK1/TAL1/TEK/SAMSN1/NRP1/YES1/PECAM1/HES1	10
GO:0001771	immunological synapse formation	1/357	13/18493	0.223918	1	0.428037	MSN	1
GO:0001886	endothelial cell morphogenesis	1/357	13/18493	0.223918	1	0.428037	PECAM1	1
GO:0001967	suckling behavior	1/357	13/18493	0.223918	1	0.428037	DERL2	1
GO:0006089	lactate metabolic process	1/357	13/18493	0.223918	1	0.428037	PARK7	1
GO:0006596	polyamine biosynthetic process	1/357	13/18493	0.223918	1	0.428037	SAT1	1
GO:0006995	cellular response to nitrogen starvation	1/357	13/18493	0.223918	1	0.428037	MAP1LC3B	1
GO:0007183	SMAD protein complex assembly	1/357	13/18493	0.223918	1	0.428037	FKBP1A	1
GO:0009265	2'-deoxyribonucleotide biosynthetic process	1/357	13/18493	0.223918	1	0.428037	GUK1	1
GO:0009650	UV protection	1/357	13/18493	0.223918	1	0.428037	GPX1	1
GO:0010745	negative regulation of macrophage derived foam cell differentiation	1/357	13/18493	0.223918	1	0.428037	NFKBIA	1
GO:0014819	regulation of skeletal muscle contraction	1/357	13/18493	0.223918	1	0.428037	GSTO1	1
GO:0021781	glial cell fate commitment	1/357	13/18493	0.223918	1	0.428037	TAL1	1
GO:0030011	maintenance of cell polarity	1/357	13/18493	0.223918	1	0.428037	ARPC5	1
GO:0030497	fatty acid elongation	1/357	13/18493	0.223918	1	0.428037	ELOVL5	1
GO:0031274	positive regulation of pseudopodium assembly	1/357	13/18493	0.223918	1	0.428037	CDC42	1
GO:0031650	regulation of heat generation	1/357	13/18493	0.223918	1	0.428037	APLN	1
GO:0032754	positive regulation of interleukin-5 production	1/357	13/18493	0.223918	1	0.428037	IL1RL1	1
GO:0035020	regulation of Rac protein signal transduction	1/357	13/18493	0.223918	1	0.428037	DYNLT1	1
GO:0035723	interleukin-15-mediated signaling pathway	1/357	13/18493	0.223918	1	0.428037	JAK1	1
GO:0036109	alpha-linolenic acid metabolic process	1/357	13/18493	0.223918	1	0.428037	ELOVL5	1
GO:0040034	regulation of development, heterochronic	1/357	13/18493	0.223918	1	0.428037	HES1	1
GO:0042761	very long-chain fatty acid biosynthetic process	1/357	13/18493	0.223918	1	0.428037	ELOVL5	1
GO:0043562	cellular response to nitrogen levels	1/357	13/18493	0.223918	1	0.428037	MAP1LC3B	1
GO:0043568	positive regulation of insulin-like growth factor receptor signaling pathway	1/357	13/18493	0.223918	1	0.428037	IGFBP4	1
GO:0044090	positive regulation of vacuole organization	1/357	13/18493	0.223918	1	0.428037	RALB	1
GO:0045605	negative regulation of epidermal cell differentiation	1/357	13/18493	0.223918	1	0.428037	HES1	1
GO:0045759	negative regulation of action potential	1/357	13/18493	0.223918	1	0.428037	SUMO1	1
GO:0046385	deoxyribose phosphate biosynthetic process	1/357	13/18493	0.223918	1	0.428037	GUK1	1
GO:0051451	myoblast migration	1/357	13/18493	0.223918	1	0.428037	ITGB1BP1	1
GO:0070307	lens fiber cell development	1/357	13/18493	0.223918	1	0.428037	VIM	1
GO:0070431	nucleotide-binding oligomerization domain containing 2 signaling pathway	1/357	13/18493	0.223918	1	0.428037	NFKBIA	1
GO:0070986	left/right axis specification	1/357	13/18493	0.223918	1	0.428037	HSPB11	1
GO:0071027	nuclear RNA surveillance	1/357	13/18493	0.223918	1	0.428037	EXOSC8	1
GO:0071028	nuclear mRNA surveillance	1/357	13/18493	0.223918	1	0.428037	EXOSC8	1
GO:0071350	cellular response to interleukin-15	1/357	13/18493	0.223918	1	0.428037	JAK1	1
GO:0071352	cellular response to interleukin-2	1/357	13/18493	0.223918	1	0.428037	JAK1	1
GO:0071696	ectodermal placode development	1/357	13/18493	0.223918	1	0.428037	NRP1	1
GO:0071872	cellular response to epinephrine stimulus	1/357	13/18493	0.223918	1	0.428037	PDE4B	1
GO:0072182	regulation of nephron tubule epithelial cell differentiation	1/357	13/18493	0.223918	1	0.428037	LHX1	1
GO:0090197	positive regulation of chemokine secretion	1/357	13/18493	0.223918	1	0.428037	IL1RL1	1
GO:0097531	mast cell migration	1/357	13/18493	0.223918	1	0.428037	RAC1	1
GO:0098712	L-glutamate import across plasma membrane	1/357	13/18493	0.223918	1	0.428037	ARL6IP5	1
GO:1901626	regulation of postsynaptic membrane organization	1/357	13/18493	0.223918	1	0.428037	PTN	1
GO:1902855	regulation of non-motile cilium assembly	1/357	13/18493	0.223918	1	0.428037	2019-09-07	1
GO:1903025	regulation of RNA polymerase II regulatory region sequence-specific DNA binding	1/357	13/18493	0.223918	1	0.428037	TMSB4X	1
GO:1903960	negative regulation of anion transmembrane transport	1/357	13/18493	0.223918	1	0.428037	ARL6IP5	1
GO:2000345	regulation of hepatocyte proliferation	1/357	13/18493	0.223918	1	0.428037	PTN	1
GO:0048660	regulation of smooth muscle cell proliferation	5/357	168/18493	0.225133	1	0.42983	MEF2C/CALCRL/CDH13/APLN/GNAI3	5
GO:0051897	positive regulation of protein kinase B signaling	5/357	168/18493	0.225133	1	0.42983	ITGB1/TEK/ITGB1BP1/PARK7/GPX1	5
GO:1904951	positive regulation of establishment of protein localization	11/357	437/18493	0.225861	1	0.430787	HLA-E/HK1/ITGB1BP1/UBL5/HMGB1/IL1RL1/ACSL3/YWHAE/CDC42/SOX4/SRI	11
GO:0071674	mononuclear cell migration	3/357	85/18493	0.226103	1	0.430787	FLT1/RPS19/HMGB1	3
GO:1901992	positive regulation of mitotic cell cycle phase transition	3/357	85/18493	0.226103	1	0.430787	RDX/RAB11A/TMOD3	3
GO:0003231	cardiac ventricle development	4/357	126/18493	0.226466	1	0.430787	MEF2C/FKBP1A/SOX4/HES1	4
GO:0043280	positive regulation of cysteine-type endopeptidase activity involved in apoptotic process	4/357	126/18493	0.226466	1	0.430787	SOX7/ARL6IP5/TNFSF10/HMGB1	4
GO:0043487	regulation of RNA stability	4/357	126/18493	0.226466	1	0.430787	VIM/UBB/EXOSC8/UBA52	4
GO:0030324	lung development	5/357	169/18493	0.228652	1	0.433488	SPRY1/PTN/HSPB11/HMGB1/HES1	5
GO:0050821	protein stabilization	5/357	169/18493	0.228652	1	0.433488	PARK7/AAK1/SUMO1/PFN1/SOX4	5
GO:0000209	protein polyubiquitination	7/357	257/18493	0.229611	1	0.433488	DYSF/RBX1/UBB/SKP1/ANAPC13/UBA52/UBE2V2	7
GO:0045165	cell fate commitment	7/357	257/18493	0.229611	1	0.433488	MEF2C/ITGB1/ETV2/TAL1/NRP1/ZNF521/HES1	7
GO:0007528	neuromuscular junction development	2/357	47/18493	0.229798	1	0.433488	PTN/RER1	2
GO:0051339	regulation of lyase activity	2/357	47/18493	0.229798	1	0.433488	PARK7/GNAI3	2
GO:0060042	retina morphogenesis in camera-type eye	2/357	47/18493	0.229798	1	0.433488	PTN/LHX1	2
GO:1901185	negative regulation of ERBB signaling pathway	2/357	47/18493	0.229798	1	0.433488	SPRY1/CDC42	2
GO:0007254	JNK cascade	6/357	213/18493	0.230338	1	0.433488	GADD45A/UBB/HMGB1/CDC42/TNIK/UBA52	6
GO:0045814	negative regulation of gene expression, epigenetic	4/357	127/18493	0.230585	1	0.433488	H3F3B/HMGB1/HAT1/H1F0	4
GO:0071333	cellular response to glucose stimulus	4/357	127/18493	0.230585	1	0.433488	LGALS1/SOX4/ENY2/SRI	4
GO:0070167	regulation of biomineral tissue development	3/357	86/18493	0.231205	1	0.433488	MEF2C/ATRAID/ISG15	3
GO:0048659	smooth muscle cell proliferation	5/357	170/18493	0.232188	1	0.433488	MEF2C/CALCRL/CDH13/APLN/GNAI3	5
GO:0048771	tissue remodeling	5/357	170/18493	0.232188	1	0.433488	MEF2C/CA2/TIMP1/HMGB1/RAC1	5
GO:0060538	skeletal muscle organ development	5/357	170/18493	0.232188	1	0.433488	MEF2C/VAMP5/MYL6/GPX1/SVIL	5
GO:2001235	positive regulation of apoptotic signaling pathway	5/357	170/18493	0.232188	1	0.433488	MLLT11/TNFSF10/UBB/PARK7/YWHAE	5
GO:0009100	glycoprotein metabolic process	10/357	394/18493	0.232453	1	0.433488	ST8SIA4/DAD1/OST4/TMEM59/SDF2/PHLDA1/PARK7/DERL2/TMEM258/ADAMTS9	10
GO:0046887	positive regulation of hormone secretion	4/357	128/18493	0.234723	1	0.433488	RAB8B/APLN/SOX4/SRI	4
GO:0050709	negative regulation of protein secretion	4/357	128/18493	0.234723	1	0.433488	TMSB4X/TMBIM6/ENY2/ANXA5	4
GO:0060537	muscle tissue development	10/357	395/18493	0.234742	1	0.433488	MEF2C/VAMP5/MYL6/ITGB1/FKBP1A/PRKAR1A/GPX1/MEF2A/ADAMTS9/SVIL	10
GO:0032868	response to insulin	7/357	259/18493	0.235301	1	0.433488	PTPRE/SORBS1/RAB8B/TNFSF10/EIF4EBP1/ATP6V1G1/ATP6V0E1	7
GO:0010950	positive regulation of endopeptidase activity	5/357	171/18493	0.235739	1	0.433488	SOX7/ARL6IP5/TNFSF10/IFI16/HMGB1	5
GO:0032874	positive regulation of stress-activated MAPK cascade	5/357	171/18493	0.235739	1	0.433488	ARL6IP5/GADD45A/HMGB1/CDC42/TNIK	5
GO:0032612	interleukin-1 production	3/357	87/18493	0.236327	1	0.433488	IFI16/HK1/HMGB1	3
GO:0050829	defense response to Gram-negative bacterium	3/357	87/18493	0.236327	1	0.433488	RPS19/ROMO1/HMGB2	3
GO:1904705	regulation of vascular smooth muscle cell proliferation	3/357	87/18493	0.236327	1	0.433488	MEF2C/APLN/GNAI3	3
GO:1990874	vascular smooth muscle cell proliferation	3/357	87/18493	0.236327	1	0.433488	MEF2C/APLN/GNAI3	3
GO:0003254	regulation of membrane depolarization	2/357	48/18493	0.236951	1	0.433488	KDR/MLLT11	2
GO:0009409	response to cold	2/357	48/18493	0.236951	1	0.433488	DNAJC3/NFKBIA	2
GO:0010712	regulation of collagen metabolic process	2/357	48/18493	0.236951	1	0.433488	VIM/ITGB1	2
GO:0010972	negative regulation of G2/M transition of mitotic cell cycle	2/357	48/18493	0.236951	1	0.433488	RBX1/SKP1	2
GO:0016339	calcium-dependent cell-cell adhesion via plasma membrane cell adhesion molecules	2/357	48/18493	0.236951	1	0.433488	CDH5/CDH13	2
GO:0043628	ncRNA 3'-end processing	2/357	48/18493	0.236951	1	0.433488	POLR3K/EXOSC8	2
GO:0050702	interleukin-1 beta secretion	2/357	48/18493	0.236951	1	0.433488	HK1/HMGB1	2
GO:0050999	regulation of nitric-oxide synthase activity	2/357	48/18493	0.236951	1	0.433488	CALM1/CALM3	2
GO:0061383	trabecula morphogenesis	2/357	48/18493	0.236951	1	0.433488	TEK/FKBP1A	2
GO:1900449	regulation of glutamate receptor signaling pathway	2/357	48/18493	0.236951	1	0.433488	MEF2C/CRHBP	2
GO:0071331	cellular response to hexose stimulus	4/357	129/18493	0.238879	1	0.433488	LGALS1/SOX4/ENY2/SRI	4
GO:0002834	regulation of response to tumor cell	1/357	14/18493	0.23891	1	0.433488	HMGB1	1
GO:0002837	regulation of immune response to tumor cell	1/357	14/18493	0.23891	1	0.433488	HMGB1	1
GO:0003128	heart field specification	1/357	14/18493	0.23891	1	0.433488	MEF2C	1
GO:0006122	mitochondrial electron transport, ubiquinol to cytochrome c	1/357	14/18493	0.23891	1	0.433488	UQCR10	1
GO:0006878	cellular copper ion homeostasis	1/357	14/18493	0.23891	1	0.433488	MT2A	1
GO:0007501	mesodermal cell fate specification	1/357	14/18493	0.23891	1	0.433488	ETV2	1
GO:0007512	adult heart development	1/357	14/18493	0.23891	1	0.433488	APLNR	1
GO:0009214	cyclic nucleotide catabolic process	1/357	14/18493	0.23891	1	0.433488	PDE4B	1
GO:0010421	hydrogen peroxide-mediated programmed cell death	1/357	14/18493	0.23891	1	0.433488	PARK7	1
GO:0019372	lipoxygenase pathway	1/357	14/18493	0.23891	1	0.433488	GPX1	1
GO:0021692	cerebellar Purkinje cell layer morphogenesis	1/357	14/18493	0.23891	1	0.433488	LHX1	1
GO:0021984	adenohypophysis development	1/357	14/18493	0.23891	1	0.433488	HES1	1
GO:0031272	regulation of pseudopodium assembly	1/357	14/18493	0.23891	1	0.433488	CDC42	1
GO:0032802	low-density lipoprotein particle receptor catabolic process	1/357	14/18493	0.23891	1	0.433488	AP2S1	1
GO:0034111	negative regulation of homotypic cell-cell adhesion	1/357	14/18493	0.23891	1	0.433488	RDX	1
GO:0035269	protein O-linked mannosylation	1/357	14/18493	0.23891	1	0.433488	SDF2	1
GO:0035435	phosphate ion transmembrane transport	1/357	14/18493	0.23891	1	0.433488	SLC20A1	1
GO:0036295	cellular response to increased oxygen levels	1/357	14/18493	0.23891	1	0.433488	ATP6V1G1	1
GO:0038166	angiotensin-activated signaling pathway	1/357	14/18493	0.23891	1	0.433488	CA2	1
GO:0042308	negative regulation of protein import into nucleus	1/357	14/18493	0.23891	1	0.433488	PKIG	1
GO:0043558	regulation of translational initiation in response to stress	1/357	14/18493	0.23891	1	0.433488	DNAJC3	1
GO:0046037	GMP metabolic process	1/357	14/18493	0.23891	1	0.433488	GUK1	1
GO:0048711	positive regulation of astrocyte differentiation	1/357	14/18493	0.23891	1	0.433488	HES1	1
GO:0051645	Golgi localization	1/357	14/18493	0.23891	1	0.433488	CDC42	1
GO:0051770	positive regulation of nitric-oxide synthase biosynthetic process	1/357	14/18493	0.23891	1	0.433488	KDR	1
GO:0051938	L-glutamate import	1/357	14/18493	0.23891	1	0.433488	ARL6IP5	1
GO:0060049	regulation of protein glycosylation	1/357	14/18493	0.23891	1	0.433488	TMEM59	1
GO:0070669	response to interleukin-2	1/357	14/18493	0.23891	1	0.433488	JAK1	1
GO:0070672	response to interleukin-15	1/357	14/18493	0.23891	1	0.433488	JAK1	1
GO:0071391	cellular response to estrogen stimulus	1/357	14/18493	0.23891	1	0.433488	CRHBP	1
GO:0071850	mitotic cell cycle arrest	1/357	14/18493	0.23891	1	0.433488	GADD45A	1
GO:0090110	cargo loading into COPII-coated vesicle	1/357	14/18493	0.23891	1	0.433488	SEC13	1
GO:0097202	activation of cysteine-type endopeptidase activity	1/357	14/18493	0.23891	1	0.433488	IFI16	1
GO:0097286	iron ion import	1/357	14/18493	0.23891	1	0.433488	B2M	1
GO:0097468	programmed cell death in response to reactive oxygen species	1/357	14/18493	0.23891	1	0.433488	PARK7	1
GO:1900121	negative regulation of receptor binding	1/357	14/18493	0.23891	1	0.433488	B2M	1
GO:1901070	guanosine-containing compound biosynthetic process	1/357	14/18493	0.23891	1	0.433488	GUK1	1
GO:1901386	negative regulation of voltage-gated calcium channel activity	1/357	14/18493	0.23891	1	0.433488	DYSF	1
GO:1904590	negative regulation of protein import	1/357	14/18493	0.23891	1	0.433488	PKIG	1
GO:2000095	regulation of Wnt signaling pathway, planar cell polarity pathway	1/357	14/18493	0.23891	1	0.433488	DAB2	1
GO:2001212	regulation of vasculogenesis	1/357	14/18493	0.23891	1	0.433488	KDR	1
GO:0070304	positive regulation of stress-activated protein kinase signaling cascade	5/357	172/18493	0.239305	1	0.43395	ARL6IP5/GADD45A/HMGB1/CDC42/TNIK	5
GO:0007584	response to nutrient	6/357	216/18493	0.239793	1	0.434075	DAD1/PTN/ACSL3/HAT1/TMBIM6/COX4I1	6
GO:0008406	gonad development	6/357	216/18493	0.239793	1	0.434075	H3F3B/TNFSF10/UBB/MEA1/EIF2S2/HMGB2	6
GO:0070663	regulation of leukocyte proliferation	6/357	216/18493	0.239793	1	0.434075	MEF2C/HLA-E/VAV3/PRKAR1A/HMGB1/HES1	6
GO:0046879	hormone secretion	8/357	306/18493	0.240621	1	0.43532	RAB8B/APLN/PARK7/CRHBP/SOX4/ENY2/ANXA5/SRI	8
GO:0046883	regulation of hormone secretion	7/357	261/18493	0.241036	1	0.435818	RAB8B/APLN/CRHBP/SOX4/ENY2/ANXA5/SRI	7
GO:0001776	leukocyte homeostasis	3/357	88/18493	0.241469	1	0.436346	MEF2C/PDE4B/HMGB1	3
GO:0030323	respiratory tube development	5/357	173/18493	0.242886	1	0.438396	SPRY1/PTN/HSPB11/HMGB1/HES1	5
GO:0048167	regulation of synaptic plasticity	5/357	173/18493	0.242886	1	0.438396	MEF2C/PTN/PAIP2/RAB11A/RAB5A	5
GO:0071326	cellular response to monosaccharide stimulus	4/357	130/18493	0.243052	1	0.438441	LGALS1/SOX4/ENY2/SRI	4
GO:0032648	regulation of interferon-beta production	2/357	49/18493	0.244115	1	0.439084	HMGB1/HMGB2	2
GO:0034260	negative regulation of GTPase activity	2/357	49/18493	0.244115	1	0.439084	SPRY1/RDX	2
GO:0042982	amyloid precursor protein metabolic process	2/357	49/18493	0.244115	1	0.439084	FKBP1A/PSENEN	2
GO:0050704	regulation of interleukin-1 secretion	2/357	49/18493	0.244115	1	0.439084	HK1/HMGB1	2
GO:1990090	cellular response to nerve growth factor stimulus	2/357	49/18493	0.244115	1	0.439084	ARPC3/MICALL1	2
GO:0072331	signal transduction by p53 class mediator	6/357	218/18493	0.246161	1	0.442508	PSMD10/IFI16/GADD45A/UBB/SOX4/HINT1	6
GO:0001656	metanephros development	3/357	89/18493	0.246629	1	0.443093	SPRY1/LHX1/HES1	3
GO:0002224	toll-like receptor signaling pathway	4/357	131/18493	0.247241	1	0.443334	UBB/HMGB1/UBA52/NFKBIA	4
GO:0007498	mesoderm development	4/357	131/18493	0.247241	1	0.443334	ITGB1/ETV2/TAL1/PRKAR1A	4
GO:0046651	lymphocyte proliferation	7/357	264/18493	0.249723	1	0.443334	MEF2C/HLA-E/MSN/VAV3/PRKAR1A/HMGB1/HES1	7
GO:1903311	regulation of mRNA metabolic process	7/357	264/18493	0.249723	1	0.443334	VIM/UBB/SAP18/RBM8A/EXOSC8/UBA52/SON	7
GO:0001913	T cell mediated cytotoxicity	2/357	50/18493	0.251288	1	0.443334	B2M/HLA-E	2
GO:0009311	oligosaccharide metabolic process	2/357	50/18493	0.251288	1	0.443334	ST8SIA4/NDUFAB1	2
GO:0033059	cellular pigmentation	2/357	50/18493	0.251288	1	0.443334	CD63/RAB11A	2
GO:0045666	positive regulation of neuron differentiation	9/357	356/18493	0.251575	1	0.443334	MEF2C/DYNLT1/ZEB1/SNX3/NRP1/PTN/RAB11A/PLXND1/UBE2V2	9
GO:0014909	smooth muscle cell migration	3/357	90/18493	0.251807	1	0.443334	MEF2C/NRP1/ARPC5	3
GO:0051899	membrane depolarization	3/357	90/18493	0.251807	1	0.443334	KDR/MLLT11/PARK7	3
GO:0060996	dendritic spine development	3/357	90/18493	0.251807	1	0.443334	MEF2C/ARF4/CDC42	3
GO:1901184	regulation of ERBB signaling pathway	3/357	90/18493	0.251807	1	0.443334	SPRY1/CDH13/CDC42	3
GO:1901379	regulation of potassium ion transmembrane transport	3/357	90/18493	0.251807	1	0.443334	CD63/SUMO1/YWHAE	3
GO:0000054	ribosomal subunit export from nucleus	1/357	15/18493	0.253614	1	0.443334	RPS15	1
GO:0001829	trophectodermal cell differentiation	1/357	15/18493	0.253614	1	0.443334	HOPX	1
GO:0001911	negative regulation of leukocyte mediated cytotoxicity	1/357	15/18493	0.253614	1	0.443334	HLA-E	1
GO:0002031	G-protein coupled receptor internalization	1/357	15/18493	0.253614	1	0.443334	APLN	1
GO:0002467	germinal center formation	1/357	15/18493	0.253614	1	0.443334	MEF2C	1
GO:0010715	regulation of extracellular matrix disassembly	1/357	15/18493	0.253614	1	0.443334	ETS1	1
GO:0010875	positive regulation of cholesterol efflux	1/357	15/18493	0.253614	1	0.443334	NFKBIA	1
GO:0021535	cell migration in hindbrain	1/357	15/18493	0.253614	1	0.443334	ITGB1	1
GO:0032736	positive regulation of interleukin-13 production	1/357	15/18493	0.253614	1	0.443334	HLA-E	1
GO:0033631	cell-cell adhesion mediated by integrin	1/357	15/18493	0.253614	1	0.443334	ITGB1	1
GO:0033689	negative regulation of osteoblast proliferation	1/357	15/18493	0.253614	1	0.443334	ATRAID	1
GO:0033750	ribosome localization	1/357	15/18493	0.253614	1	0.443334	RPS15	1
GO:0034616	response to laminar fluid shear stress	1/357	15/18493	0.253614	1	0.443334	ETS1	1
GO:0035729	cellular response to hepatocyte growth factor stimulus	1/357	15/18493	0.253614	1	0.443334	NRP1	1
GO:0035864	response to potassium ion	1/357	15/18493	0.253614	1	0.443334	CRHBP	1
GO:0042559	pteridine-containing compound biosynthetic process	1/357	15/18493	0.253614	1	0.443334	PTS	1
GO:0043101	purine-containing compound salvage	1/357	15/18493	0.253614	1	0.443334	DGUOK	1
GO:0043249	erythrocyte maturation	1/357	15/18493	0.253614	1	0.443334	TAL1	1
GO:0043518	negative regulation of DNA damage response, signal transduction by p53 class mediator	1/357	15/18493	0.253614	1	0.443334	PSMD10	1
GO:0045898	regulation of RNA polymerase II transcriptional preinitiation complex assembly	1/357	15/18493	0.253614	1	0.443334	HMGB1	1
GO:0050961	detection of temperature stimulus involved in sensory perception	1/357	15/18493	0.253614	1	0.443334	LXN	1
GO:0050965	detection of temperature stimulus involved in sensory perception of pain	1/357	15/18493	0.253614	1	0.443334	LXN	1
GO:0060766	negative regulation of androgen receptor signaling pathway	1/357	15/18493	0.253614	1	0.443334	DAB2	1
GO:0071025	RNA surveillance	1/357	15/18493	0.253614	1	0.443334	EXOSC8	1
GO:0071360	cellular response to exogenous dsRNA	1/357	15/18493	0.253614	1	0.443334	RALB	1
GO:0071801	regulation of podosome assembly	1/357	15/18493	0.253614	1	0.443334	MSN	1
GO:0090141	positive regulation of mitochondrial fission	1/357	15/18493	0.253614	1	0.443334	KDR	1
GO:0090196	regulation of chemokine secretion	1/357	15/18493	0.253614	1	0.443334	IL1RL1	1
GO:0090494	dopamine uptake	1/357	15/18493	0.253614	1	0.443334	PARK7	1
GO:1900029	positive regulation of ruffle assembly	1/357	15/18493	0.253614	1	0.443334	PFN1	1
GO:1902260	negative regulation of delayed rectifier potassium channel activity	1/357	15/18493	0.253614	1	0.443334	SUMO1	1
GO:1903019	negative regulation of glycoprotein metabolic process	1/357	15/18493	0.253614	1	0.443334	TMEM59	1
GO:1904874	positive regulation of telomerase RNA localization to Cajal body	1/357	15/18493	0.253614	1	0.443334	NOP10	1
GO:1990000	amyloid fibril formation	1/357	15/18493	0.253614	1	0.443334	FKBP1A	1
GO:2001185	regulation of CD8-positive, alpha-beta T cell activation	1/357	15/18493	0.253614	1	0.443334	HLA-E	1
GO:0030111	regulation of Wnt signaling pathway	8/357	311/18493	0.253983	1	0.44373	SOX7/IGFBP4/SNX3/RBX1/DAB2/RECK/SOST/SOX4	8
GO:0032943	mononuclear cell proliferation	7/357	266/18493	0.255567	1	0.445736	MEF2C/HLA-E/MSN/VAV3/PRKAR1A/HMGB1/HES1	7
GO:0034620	cellular response to unfolded protein	4/357	133/18493	0.255666	1	0.445736	DERL2/DNAJC3/TMBIM6/DNAJB11	4
GO:0090090	negative regulation of canonical Wnt signaling pathway	4/357	133/18493	0.255666	1	0.445736	IGFBP4/RBX1/DAB2/SOST	4
GO:0051047	positive regulation of secretion	10/357	404/18493	0.255705	1	0.445736	RAB8B/HLA-E/HK1/APLN/HMGB1/IL1RL1/ACSL3/SOX4/RAB5A/SRI	10
GO:0000045	autophagosome assembly	3/357	91/18493	0.257	1	0.447741	RALB/MAP1LC3B/RAB5A	3
GO:0032608	interferon-beta production	2/357	51/18493	0.258466	1	0.449037	HMGB1/HMGB2	2
GO:0035384	thioester biosynthetic process	2/357	51/18493	0.258466	1	0.449037	ACSL3/ELOVL5	2
GO:0036297	interstrand cross-link repair	2/357	51/18493	0.258466	1	0.449037	UBB/UBA52	2
GO:0048168	regulation of neuronal synaptic plasticity	2/357	51/18493	0.258466	1	0.449037	RAB11A/RAB5A	2
GO:0071616	acyl-CoA biosynthetic process	2/357	51/18493	0.258466	1	0.449037	ACSL3/ELOVL5	2
GO:0045137	development of primary sexual characteristics	6/357	222/18493	0.25904	1	0.449531	H3F3B/TNFSF10/UBB/MEA1/EIF2S2/HMGB2	6
GO:0051048	negative regulation of secretion	6/357	222/18493	0.25904	1	0.449531	TMSB4X/CRHBP/RAP1B/TMBIM6/ENY2/ANXA5	6
GO:0031098	stress-activated protein kinase signaling cascade	8/357	313/18493	0.259393	1	0.449811	ARL6IP5/GADD45A/UBB/HMGB1/SKP1/CDC42/TNIK/UBA52	8
GO:0034248	regulation of cellular amide metabolic process	11/357	453/18493	0.26098	1	0.449811	VIM/RPS14/PAIP2/EIF4EBP1/ZNF706/DNAJC3/RBM8A/DDX1/SOX4/MRPL13/RPL10	11
GO:0016525	negative regulation of angiogenesis	5/357	178/18493	0.260997	1	0.449811	TEK/PTN/ITGB1BP1/MMRN2/ADAMTS9	5
GO:0042098	T cell proliferation	5/357	178/18493	0.260997	1	0.449811	HLA-E/MSN/PRKAR1A/HMGB1/HES1	5
GO:0007548	sex differentiation	7/357	268/18493	0.261451	1	0.449811	H3F3B/TNFSF10/UBB/LHX1/MEA1/EIF2S2/HMGB2	7
GO:0009743	response to carbohydrate	6/357	223/18493	0.262288	1	0.449811	LGALS1/CALCRL/RAP1B/SOX4/ENY2/SRI	6
GO:0043484	regulation of RNA splicing	4/357	135/18493	0.264149	1	0.449811	SAP18/RBM8A/TMBIM6/SON	4
GO:0010976	positive regulation of neuron projection development	7/357	269/18493	0.264408	1	0.449811	DYNLT1/SNX3/NRP1/PTN/RAB11A/PLXND1/UBE2V2	7
GO:0034504	protein localization to nucleus	7/357	269/18493	0.264408	1	0.449811	PKIG/PARK7/SUMO1/SKP1/SEC61B/YWHAE/NFKBIA	7
GO:0060485	mesenchyme development	7/357	269/18493	0.264408	1	0.449811	MEF2C/NRP2/SPRY1/NRP1/DAB2/CORO1C/HES1	7
GO:0002221	pattern recognition receptor signaling pathway	5/357	179/18493	0.264657	1	0.449811	UBB/HMGB1/SEC14L1/UBA52/NFKBIA	5
GO:0048738	cardiac muscle tissue development	6/357	224/18493	0.265547	1	0.449811	MEF2C/ITGB1/FKBP1A/PRKAR1A/MEF2A/ADAMTS9	6
GO:0000186	activation of MAPKK activity	2/357	52/18493	0.265647	1	0.449811	TNIK/LAMTOR2	2
GO:0002090	regulation of receptor internalization	2/357	52/18493	0.265647	1	0.449811	CD63/APLN	2
GO:0030195	negative regulation of blood coagulation	2/357	52/18493	0.265647	1	0.449811	TFPI/ANXA5	2
GO:0042073	intraciliary transport	2/357	52/18493	0.265647	1	0.449811	HSPB11/DYNLRB1	2
GO:0070897	DNA-templated transcriptional preinitiation complex assembly	2/357	52/18493	0.265647	1	0.449811	HMGB1/GTF2A2	2
GO:0071320	cellular response to cAMP	2/357	52/18493	0.265647	1	0.449811	CRHBP/RAP1B	2
GO:0097366	response to bronchodilator	2/357	52/18493	0.265647	1	0.449811	CALM1/CALM3	2
GO:1900047	negative regulation of hemostasis	2/357	52/18493	0.265647	1	0.449811	TFPI/ANXA5	2
GO:2000179	positive regulation of neural precursor cell proliferation	2/357	52/18493	0.265647	1	0.449811	GNG5/LHX1	2
GO:0002181	cytoplasmic translation	3/357	93/18493	0.267429	1	0.449811	TMA7/EIF4EBP1/RPL41	3
GO:0036473	cell death in response to oxidative stress	3/357	93/18493	0.267429	1	0.449811	ARL6IP5/PARK7/GPX1	3
GO:0048704	embryonic skeletal system morphogenesis	3/357	93/18493	0.267429	1	0.449811	MEF2C/ZEB1/LHX1	3
GO:0072080	nephron tubule development	3/357	93/18493	0.267429	1	0.449811	MEF2C/LHX1/HES1	3
GO:0009914	hormone transport	8/357	316/18493	0.267574	1	0.449811	RAB8B/APLN/PARK7/CRHBP/SOX4/ENY2/ANXA5/SRI	8
GO:0002739	regulation of cytokine secretion involved in immune response	1/357	16/18493	0.268034	1	0.449811	HK1	1
GO:0006491	N-glycan processing	1/357	16/18493	0.268034	1	0.449811	ST8SIA4	1
GO:0006595	polyamine metabolic process	1/357	16/18493	0.268034	1	0.449811	SAT1	1
GO:0009263	deoxyribonucleotide biosynthetic process	1/357	16/18493	0.268034	1	0.449811	GUK1	1
GO:0016584	nucleosome positioning	1/357	16/18493	0.268034	1	0.449811	H1F0	1
GO:0016973	poly(A)+ mRNA export from nucleus	1/357	16/18493	0.268034	1	0.449811	ENY2	1
GO:0017085	response to insecticide	1/357	16/18493	0.268034	1	0.449811	UBA52	1
GO:0030952	establishment or maintenance of cytoskeleton polarity	1/357	16/18493	0.268034	1	0.449811	RHOC	1
GO:0031269	pseudopodium assembly	1/357	16/18493	0.268034	1	0.449811	CDC42	1
GO:0032780	negative regulation of ATPase activity	1/357	16/18493	0.268034	1	0.449811	CNN3	1
GO:0032930	positive regulation of superoxide anion generation	1/357	16/18493	0.268034	1	0.449811	GNAI3	1
GO:0034134	toll-like receptor 2 signaling pathway	1/357	16/18493	0.268034	1	0.449811	HMGB1	1
GO:0034975	protein folding in endoplasmic reticulum	1/357	16/18493	0.268034	1	0.449811	DNAJC3	1
GO:0035067	negative regulation of histone acetylation	1/357	16/18493	0.268034	1	0.449811	ZNF451	1
GO:0045056	transcytosis	1/357	16/18493	0.268034	1	0.449811	RAB5A	1
GO:0045986	negative regulation of smooth muscle contraction	1/357	16/18493	0.268034	1	0.449811	CALCRL	1
GO:0045989	positive regulation of striated muscle contraction	1/357	16/18493	0.268034	1	0.449811	GSTO1	1
GO:0048070	regulation of developmental pigmentation	1/357	16/18493	0.268034	1	0.449811	ADAMTS9	1
GO:0051127	positive regulation of actin nucleation	1/357	16/18493	0.268034	1	0.449811	BRK1	1
GO:0051444	negative regulation of ubiquitin-protein transferase activity	1/357	16/18493	0.268034	1	0.449811	PARK7	1
GO:0051447	negative regulation of meiotic cell cycle	1/357	16/18493	0.268034	1	0.449811	PRKAR1A	1
GO:0055119	relaxation of cardiac muscle	1/357	16/18493	0.268034	1	0.449811	PDE4B	1
GO:0060413	atrial septum morphogenesis	1/357	16/18493	0.268034	1	0.449811	SOX4	1
GO:0071786	endoplasmic reticulum tubular network organization	1/357	16/18493	0.268034	1	0.449811	RAB18	1
GO:0071871	response to epinephrine	1/357	16/18493	0.268034	1	0.449811	PDE4B	1
GO:0072176	nephric duct development	1/357	16/18493	0.268034	1	0.449811	LHX1	1
GO:0072224	metanephric glomerulus development	1/357	16/18493	0.268034	1	0.449811	LHX1	1
GO:0072283	metanephric renal vesicle morphogenesis	1/357	16/18493	0.268034	1	0.449811	LHX1	1
GO:0072574	hepatocyte proliferation	1/357	16/18493	0.268034	1	0.449811	PTN	1
GO:0072575	epithelial cell proliferation involved in liver morphogenesis	1/357	16/18493	0.268034	1	0.449811	PTN	1
GO:0090493	catecholamine uptake	1/357	16/18493	0.268034	1	0.449811	PARK7	1
GO:0098877	neurotransmitter receptor transport to plasma membrane	1/357	16/18493	0.268034	1	0.449811	RAB11A	1
GO:0098969	neurotransmitter receptor transport to postsynaptic membrane	1/357	16/18493	0.268034	1	0.449811	RAB11A	1
GO:1903209	positive regulation of oxidative stress-induced cell death	1/357	16/18493	0.268034	1	0.449811	PARK7	1
GO:2001267	regulation of cysteine-type endopeptidase activity involved in apoptotic signaling pathway	1/357	16/18493	0.268034	1	0.449811	PARK7	1
GO:2000181	negative regulation of blood vessel morphogenesis	5/357	180/18493	0.268329	1	0.449955	TEK/PTN/ITGB1BP1/MMRN2/ADAMTS9	5
GO:0050880	regulation of blood vessel size	4/357	136/18493	0.26841	1	0.449955	ITGB1BP1/APLN/NTS/GPX1	4
GO:0072522	purine-containing compound biosynthetic process	7/357	271/18493	0.270349	1	0.45296	TMSB4X/HK1/ACSL3/COX5B/ELOVL5/GUK1/DGUOK	7
GO:0050830	defense response to Gram-positive bacterium	3/357	94/18493	0.272662	1	0.454663	HLA-E/ROMO1/HMGB2	3
GO:0060993	kidney morphogenesis	3/357	94/18493	0.272662	1	0.454663	LHX1/SOX4/HES1	3
GO:1900542	regulation of purine nucleotide metabolic process	3/357	94/18493	0.272662	1	0.454663	TMSB4X/COX7A2/PARK7	3
GO:1905037	autophagosome organization	3/357	94/18493	0.272662	1	0.454663	RALB/MAP1LC3B/RAB5A	3
GO:0035150	regulation of tube size	4/357	137/18493	0.272684	1	0.454663	ITGB1BP1/APLN/NTS/GPX1	4
GO:0007632	visual behavior	2/357	53/18493	0.272828	1	0.454663	ITGB1/DYNLRB1	2
GO:0032722	positive regulation of chemokine production	2/357	53/18493	0.272828	1	0.454663	HMGB1/IL1RL1	2
GO:0048488	synaptic vesicle endocytosis	2/357	53/18493	0.272828	1	0.454663	CALM1/CALM3	2
GO:0060563	neuroepithelial cell differentiation	2/357	53/18493	0.272828	1	0.454663	SOX4/HES1	2
GO:0140238	NA	2/357	53/18493	0.272828	1	0.454663	CALM1/CALM3	2
GO:0060560	developmental growth involved in morphogenesis	6/357	227/18493	0.275384	1	0.458675	NRP2/ITGB1/SPRY1/NRP1/LHX1/RAB11A	6
GO:0002367	cytokine production involved in immune response	3/357	95/18493	0.277906	1	0.459793	B2M/HK1/DDX1	3
GO:0060191	regulation of lipase activity	3/357	95/18493	0.277906	1	0.459793	FLT1/RHOC/ARF4	3
GO:0061326	renal tubule development	3/357	95/18493	0.277906	1	0.459793	MEF2C/LHX1/HES1	3
GO:0003229	ventricular cardiac muscle tissue development	2/357	54/18493	0.280006	1	0.459793	FKBP1A/ADAMTS9	2
GO:0006749	glutathione metabolic process	2/357	54/18493	0.280006	1	0.459793	PARK7/GPX1	2
GO:0045123	cellular extravasation	2/357	54/18493	0.280006	1	0.459793	ITGB1/PECAM1	2
GO:0071216	cellular response to biotic stimulus	6/357	229/18493	0.281989	1	0.459793	TFPI/MEF2C/VIM/PDE4B/HMGB2/NFKBIA	6
GO:0001522	pseudouridine synthesis	1/357	17/18493	0.282177	1	0.459793	NOP10	1
GO:0001573	ganglioside metabolic process	1/357	17/18493	0.282177	1	0.459793	ST8SIA4	1
GO:0002418	immune response to tumor cell	1/357	17/18493	0.282177	1	0.459793	HMGB1	1
GO:0002643	regulation of tolerance induction	1/357	17/18493	0.282177	1	0.459793	HMGB1	1
GO:0015919	peroxisomal membrane transport	1/357	17/18493	0.282177	1	0.459793	RAB8B	1
GO:0031268	pseudopodium organization	1/357	17/18493	0.282177	1	0.459793	CDC42	1
GO:0031649	heat generation	1/357	17/18493	0.282177	1	0.459793	APLN	1
GO:0035518	histone H2A monoubiquitination	1/357	17/18493	0.282177	1	0.459793	SKP1	1
GO:0035728	response to hepatocyte growth factor	1/357	17/18493	0.282177	1	0.459793	NRP1	1
GO:0039535	regulation of RIG-I signaling pathway	1/357	17/18493	0.282177	1	0.459793	SEC14L1	1
GO:0042776	mitochondrial ATP synthesis coupled proton transport	1/357	17/18493	0.282177	1	0.459793	COX5B	1
GO:0043651	linoleic acid metabolic process	1/357	17/18493	0.282177	1	0.459793	ELOVL5	1
GO:0045324	late endosome to vacuole transport	1/357	17/18493	0.282177	1	0.459793	TMEM50A	1
GO:0045683	negative regulation of epidermis development	1/357	17/18493	0.282177	1	0.459793	HES1	1
GO:0045725	positive regulation of glycogen biosynthetic process	1/357	17/18493	0.282177	1	0.459793	SORBS1	1
GO:0045780	positive regulation of bone resorption	1/357	17/18493	0.282177	1	0.459793	CA2	1
GO:0046852	positive regulation of bone remodeling	1/357	17/18493	0.282177	1	0.459793	CA2	1
GO:0048311	mitochondrion distribution	1/357	17/18493	0.282177	1	0.459793	MEF2A	1
GO:0055070	copper ion homeostasis	1/357	17/18493	0.282177	1	0.459793	MT2A	1
GO:0060850	regulation of transcription involved in cell fate commitment	1/357	17/18493	0.282177	1	0.459793	ETV2	1
GO:0060977	coronary vasculature morphogenesis	1/357	17/18493	0.282177	1	0.459793	NRP1	1
GO:0061081	positive regulation of myeloid leukocyte cytokine production involved in immune response	1/357	17/18493	0.282177	1	0.459793	DDX1	1
GO:0070102	interleukin-6-mediated signaling pathway	1/357	17/18493	0.282177	1	0.459793	JAK1	1
GO:0070828	heterochromatin organization	1/357	17/18493	0.282177	1	0.459793	H3F3B	1
GO:0071428	rRNA-containing ribonucleoprotein complex export from nucleus	1/357	17/18493	0.282177	1	0.459793	RPS15	1
GO:0071605	monocyte chemotactic protein-1 production	1/357	17/18493	0.282177	1	0.459793	HMGB1	1
GO:0071637	regulation of monocyte chemotactic protein-1 production	1/357	17/18493	0.282177	1	0.459793	HMGB1	1
GO:0072576	liver morphogenesis	1/357	17/18493	0.282177	1	0.459793	PTN	1
GO:0090195	chemokine secretion	1/357	17/18493	0.282177	1	0.459793	IL1RL1	1
GO:0140058	neuron projection arborization	1/357	17/18493	0.282177	1	0.459793	NRP1	1
GO:1901317	regulation of flagellated sperm motility	1/357	17/18493	0.282177	1	0.459793	ANXA5	1
GO:1903540	establishment of protein localization to postsynaptic membrane	1/357	17/18493	0.282177	1	0.459793	RAB11A	1
GO:1904380	endoplasmic reticulum mannose trimming	1/357	17/18493	0.282177	1	0.459793	DERL2	1
GO:2000811	negative regulation of anoikis	1/357	17/18493	0.282177	1	0.459793	ITGB1	1
GO:0006399	tRNA metabolic process	5/357	184/18493	0.283126	1	0.459793	POLR3K/TPRKB/GTF3C6/DDX1/EXOSC8	5
GO:0034404	nucleobase-containing small molecule biosynthetic process	5/357	184/18493	0.283126	1	0.459793	PDE4B/HK1/GPX1/GUK1/HINT1	5
GO:0001657	ureteric bud development	3/357	96/18493	0.28316	1	0.459793	SPRY1/LHX1/HES1	3
GO:0009119	ribonucleoside metabolic process	3/357	96/18493	0.28316	1	0.459793	GUK1/DGUOK/GNAI3	3
GO:0010771	negative regulation of cell morphogenesis involved in differentiation	3/357	96/18493	0.28316	1	0.459793	NRP1/ITGB1BP1/CORO1C	3
GO:0099175	NA	3/357	96/18493	0.28316	1	0.459793	NRP2/PTN/ARF4	3
GO:2001243	negative regulation of intrinsic apoptotic signaling pathway	3/357	96/18493	0.28316	1	0.459793	PARK7/GPX1/TMBIM6	3
GO:0051402	neuron apoptotic process	6/357	230/18493	0.285305	1	0.462742	MEF2C/NRP1/PARK7/GPX1/CDC42/UBE2V2	6
GO:0009166	nucleotide catabolic process	4/357	140/18493	0.285572	1	0.462742	PDE4B/HK1/GPX1/HINT1	4
GO:0046330	positive regulation of JNK cascade	4/357	140/18493	0.285572	1	0.462742	GADD45A/HMGB1/CDC42/TNIK	4
GO:0061013	regulation of mRNA catabolic process	4/357	140/18493	0.285572	1	0.462742	VIM/UBB/EXOSC8/UBA52	4
GO:0001912	positive regulation of leukocyte mediated cytotoxicity	2/357	55/18493	0.287179	1	0.463413	B2M/HLA-E	2
GO:0002043	blood vessel endothelial cell proliferation involved in sprouting angiogenesis	2/357	55/18493	0.287179	1	0.463413	APLNR/ITGB1BP1	2
GO:0010043	response to zinc ion	2/357	55/18493	0.287179	1	0.463413	CA2/MT2A	2
GO:0046324	regulation of glucose import	2/357	55/18493	0.287179	1	0.463413	SORBS1/MEF2A	2
GO:0061178	regulation of insulin secretion involved in cellular response to glucose stimulus	2/357	55/18493	0.287179	1	0.463413	ENY2/SRI	2
GO:1900408	negative regulation of cellular response to oxidative stress	2/357	55/18493	0.287179	1	0.463413	PARK7/GPX1	2
GO:1903202	negative regulation of oxidative stress-induced cell death	2/357	55/18493	0.287179	1	0.463413	PARK7/GPX1	2
GO:2000242	negative regulation of reproductive process	2/357	55/18493	0.287179	1	0.463413	TIMP1/PRKAR1A	2
GO:0051146	striated muscle cell differentiation	7/357	277/18493	0.288379	1	0.463973	MEF2C/ITGB1/DYSF/PRKAR1A/GPX1/TMOD3/MEF2A	7
GO:0006892	post-Golgi vesicle-mediated transport	3/357	97/18493	0.288422	1	0.463973	VAMP5/ACSL3/ARF4	3
GO:0042102	positive regulation of T cell proliferation	3/357	97/18493	0.288422	1	0.463973	HLA-E/HMGB1/HES1	3
GO:0072163	mesonephric epithelium development	3/357	97/18493	0.288422	1	0.463973	SPRY1/LHX1/HES1	3
GO:0072164	mesonephric tubule development	3/357	97/18493	0.288422	1	0.463973	SPRY1/LHX1/HES1	3
GO:1903008	organelle disassembly	3/357	97/18493	0.288422	1	0.463973	PARK7/MAP1LC3B/VDAC1	3
GO:0050804	modulation of chemical synaptic transmission	10/357	418/18493	0.289487	1	0.464452	MEF2C/CA2/ITGB1/PTN/CALM1/PAIP2/RAB11A/RAP1B/CALM3/RAB5A	10
GO:0070372	regulation of ERK1 and ERK2 cascade	8/357	324/18493	0.289739	1	0.464452	KDR/FLT1/SPRY1/TEK/NRP1/ITGB1BP1/HMGB1/RAP1B	8
GO:0008643	carbohydrate transport	4/357	141/18493	0.289888	1	0.464452	SORBS1/YES1/SLC2A3/MEF2A	4
GO:0045807	positive regulation of endocytosis	4/357	141/18493	0.289888	1	0.464452	B2M/CD63/DAB2/APLN	4
GO:0071236	cellular response to antibiotic	4/357	141/18493	0.289888	1	0.464452	MEF2C/ETS1/GNAI1/PARK7	4
GO:0006367	transcription initiation from RNA polymerase II promoter	5/357	186/18493	0.290583	1	0.464452	SUB1/HMGB1/ZNF451/GTF2A2/MED4	5
GO:0050731	positive regulation of peptidyl-tyrosine phosphorylation	5/357	186/18493	0.290583	1	0.464452	TAL1/NRP1/YES1/PECAM1/HES1	5
GO:0099177	NA	10/357	419/18493	0.291948	1	0.464452	MEF2C/CA2/ITGB1/PTN/CALM1/PAIP2/RAB11A/RAP1B/CALM3/RAB5A	10
GO:0006140	regulation of nucleotide metabolic process	3/357	98/18493	0.293692	1	0.464452	TMSB4X/COX7A2/PARK7	3
GO:0048661	positive regulation of smooth muscle cell proliferation	3/357	98/18493	0.293692	1	0.464452	CALCRL/CDH13/GNAI3	3
GO:0051591	response to cAMP	3/357	98/18493	0.293692	1	0.464452	TEK/CRHBP/RAP1B	3
GO:0030518	intracellular steroid hormone receptor signaling pathway	4/357	142/18493	0.294213	1	0.464452	DAB2/PARK7/BUD31/MED4	4
GO:0006977	DNA damage response, signal transduction by p53 class mediator resulting in cell cycle arrest	2/357	56/18493	0.294344	1	0.464452	GADD45A/SOX4	2
GO:0018208	peptidyl-proline modification	2/357	56/18493	0.294344	1	0.464452	FKBP1A/FKBP3	2
GO:0022029	telencephalon cell migration	2/357	56/18493	0.294344	1	0.464452	NRP2/NRP1	2
GO:0050701	interleukin-1 secretion	2/357	56/18493	0.294344	1	0.464452	HK1/HMGB1	2
GO:0099601	regulation of neurotransmitter receptor activity	2/357	56/18493	0.294344	1	0.464452	MEF2C/CRHBP	2
GO:1903749	positive regulation of establishment of protein localization to mitochondrion	2/357	56/18493	0.294344	1	0.464452	UBL5/YWHAE	2
GO:1903532	positive regulation of secretion by cell	9/357	373/18493	0.295228	1	0.464452	RAB8B/HLA-E/HK1/APLN/HMGB1/IL1RL1/SOX4/RAB5A/SRI	9
GO:0042593	glucose homeostasis	6/357	233/18493	0.295304	1	0.464452	LGALS1/HK1/PARK7/SOX4/ENY2/SRI	6
GO:0001710	mesodermal cell fate commitment	1/357	18/18493	0.296047	1	0.464452	ETV2	1
GO:0002726	positive regulation of T cell cytokine production	1/357	18/18493	0.296047	1	0.464452	B2M	1
GO:0005980	glycogen catabolic process	1/357	18/18493	0.296047	1	0.464452	HMGB1	1
GO:0006521	regulation of cellular amino acid metabolic process	1/357	18/18493	0.296047	1	0.464452	PARK7	1
GO:0006825	copper ion transport	1/357	18/18493	0.296047	1	0.464452	COX17	1
GO:0007194	negative regulation of adenylate cyclase activity	1/357	18/18493	0.296047	1	0.464452	GNAI3	1
GO:0007221	positive regulation of transcription of Notch receptor target	1/357	18/18493	0.296047	1	0.464452	PLXND1	1
GO:0010310	regulation of hydrogen peroxide metabolic process	1/357	18/18493	0.296047	1	0.464452	RAC1	1
GO:0030540	female genitalia development	1/357	18/18493	0.296047	1	0.464452	LHX1	1
GO:0031293	membrane protein intracellular domain proteolysis	1/357	18/18493	0.296047	1	0.464452	PSENEN	1
GO:0031342	negative regulation of cell killing	1/357	18/18493	0.296047	1	0.464452	HLA-E	1
GO:0032717	negative regulation of interleukin-8 production	1/357	18/18493	0.296047	1	0.464452	TMSB4X	1
GO:0033599	regulation of mammary gland epithelial cell proliferation	1/357	18/18493	0.296047	1	0.464452	GPX1	1
GO:0034312	diol biosynthetic process	1/357	18/18493	0.296047	1	0.464452	PTS	1
GO:0043555	regulation of translation in response to stress	1/357	18/18493	0.296047	1	0.464452	DNAJC3	1
GO:0045063	T-helper 1 cell differentiation	1/357	18/18493	0.296047	1	0.464452	HMGB1	1
GO:0051767	nitric-oxide synthase biosynthetic process	1/357	18/18493	0.296047	1	0.464452	KDR	1
GO:0051769	regulation of nitric-oxide synthase biosynthetic process	1/357	18/18493	0.296047	1	0.464452	KDR	1
GO:0060219	camera-type eye photoreceptor cell differentiation	1/357	18/18493	0.296047	1	0.464452	PTN	1
GO:0061298	retina vasculature development in camera-type eye	1/357	18/18493	0.296047	1	0.464452	NRP1	1
GO:0070262	peptidyl-serine dephosphorylation	1/357	18/18493	0.296047	1	0.464452	YWHAE	1
GO:0071071	regulation of phospholipid biosynthetic process	1/357	18/18493	0.296047	1	0.464452	ACSL3	1
GO:0071243	cellular response to arsenic-containing substance	1/357	18/18493	0.296047	1	0.464452	GSTO1	1
GO:0090026	positive regulation of monocyte chemotaxis	1/357	18/18493	0.296047	1	0.464452	HMGB1	1
GO:1900409	positive regulation of cellular response to oxidative stress	1/357	18/18493	0.296047	1	0.464452	PARK7	1
GO:1904683	regulation of metalloendopeptidase activity	1/357	18/18493	0.296047	1	0.464452	RECK	1
GO:1904872	regulation of telomerase RNA localization to Cajal body	1/357	18/18493	0.296047	1	0.464452	NOP10	1
GO:2000269	regulation of fibroblast apoptotic process	1/357	18/18493	0.296047	1	0.464452	IER3IP1	1
GO:2000696	regulation of epithelial cell differentiation involved in kidney development	1/357	18/18493	0.296047	1	0.464452	LHX1	1
GO:0030900	forebrain development	9/357	374/18493	0.297857	1	0.467056	ETS1/NRP2/NRP1/PTN/UBB/LHX1/TAL2/HES1/ARPC5	9
GO:1901657	glycosyl compound metabolic process	4/357	143/18493	0.298547	1	0.467832	GUK1/DGUOK/ERH/GNAI3	4
GO:0033500	carbohydrate homeostasis	6/357	234/18493	0.298653	1	0.467832	LGALS1/HK1/PARK7/SOX4/ENY2/SRI	6
GO:0016073	snRNA metabolic process	3/357	99/18493	0.298968	1	0.467854	NOP10/GTF2A2/EXOSC8	3
GO:0048024	regulation of mRNA splicing, via spliceosome	3/357	99/18493	0.298968	1	0.467854	SAP18/RBM8A/SON	3
GO:0017001	antibiotic catabolic process	2/357	57/18493	0.301499	1	0.469684	GPX1/PRDX5	2
GO:0050854	regulation of antigen receptor-mediated signaling pathway	2/357	57/18493	0.301499	1	0.469684	ELF1/ELF2	2
GO:0065002	intracellular protein transmembrane transport	2/357	57/18493	0.301499	1	0.469684	SEC61B/ROMO1	2
GO:0070527	platelet aggregation	2/357	57/18493	0.301499	1	0.469684	CLIC1/MYL12A	2
GO:0072431	signal transduction involved in mitotic G1 DNA damage checkpoint	2/357	57/18493	0.301499	1	0.469684	GADD45A/SOX4	2
GO:0097755	positive regulation of blood vessel diameter	2/357	57/18493	0.301499	1	0.469684	APLN/GPX1	2
GO:1902400	intracellular signal transduction involved in G1 DNA damage checkpoint	2/357	57/18493	0.301499	1	0.469684	GADD45A/SOX4	2
GO:1902883	negative regulation of response to oxidative stress	2/357	57/18493	0.301499	1	0.469684	PARK7/GPX1	2
GO:2001244	positive regulation of intrinsic apoptotic signaling pathway	2/357	57/18493	0.301499	1	0.469684	UBB/PARK7	2
GO:0010952	positive regulation of peptidase activity	5/357	189/18493	0.301833	1	0.469734	SOX7/ARL6IP5/TNFSF10/IFI16/HMGB1	5
GO:0035966	response to topologically incorrect protein	5/357	189/18493	0.301833	1	0.469734	SDF2/DERL2/DNAJC3/TMBIM6/DNAJB11	5
GO:0097237	cellular response to toxic substance	6/357	235/18493	0.302009	1	0.469772	KDR/ETS1/GSTO1/PARK7/GPX1/PRDX5	6
GO:0032006	regulation of TOR signaling	3/357	100/18493	0.304249	1	0.470122	SEC13/LAMTOR5/LAMTOR2	3
GO:1901989	positive regulation of cell cycle phase transition	3/357	100/18493	0.304249	1	0.470122	RDX/RAB11A/TMOD3	3
[truncated: 1,714 more rows]

## Sheet: CPC_enriched_KEGG
ID	Description	GeneRatio	BgRatio	pvalue	p.adjust	qvalue	geneID	Count
hsa05012	Parkinson disease	25/212	142/7469	1.24961e-13	2.89908e-11	2.42029e-11	1347/2770/4709/7314/4708/11315/1345/4700/55967/1337/29796/1329/4710/1349/4697/1340/4702/4717/4706/4694/4696/2773/1327/54539/7416	25
hsa00190	Oxidative phosphorylation	23/212	133/7469	1.88345e-12	2.1848e-10	1.82397e-10	1347/4709/4708/1345/4700/55967/1337/29796/1329/4710/1349/4697/1340/4702/10063/4717/4706/9550/4694/8992/4696/1327/54539	23
hsa05010	Alzheimer disease	24/212	171/7469	6.15779e-11	4.76202e-09	3.97555e-09	1347/801/4709/4708/1345/4700/55967/1337/29796/1329/4710/1349/805/4697/1340/4702/808/4717/4706/4694/4696/1327/54539/55851	24
hsa04932	Non-alcoholic fatty liver disease (NAFLD)	22/212	149/7469	1.48822e-10	8.63166e-09	7.2061e-09	1347/4709/4708/1345/4700/55967/1337/29796/1329/4710/5879/1349/4697/1340/4702/998/4717/4706/4694/4696/1327/54539	22
hsa05016	Huntington disease	23/212	193/7469	4.26247e-09	1.97778e-07	1.65114e-07	1347/4709/4708/1345/4700/55967/2876/1337/29796/1329/4710/1349/4697/1340/4702/1175/4717/4706/4694/4696/1327/54539/7416	23
hsa03010	Ribosome	20/212	153/7469	9.39492e-09	3.6327e-07	3.03274e-07	6224/6223/6208/6232/6166/6222/11224/29093/63931/6129/6209/6164/28998/7311/6134/6155/51023/54460/6171/51021	20
hsa04714	Thermogenesis	23/212	229/7469	1.10657e-07	3.66749e-06	3.06179e-06	1347/4709/4708/1345/4700/55967/2181/1337/29796/25915/1329/4710/1349/4697/1340/4702/10063/4717/4706/4694/4696/1327/54539	23
hsa04723	Retrograde endocannabinoid signaling	17/212	148/7469	8.42096e-07	2.44208e-05	2.03876e-05	2791/2787/2770/4709/4708/59345/4700/55967/4710/4697/4702/4717/4706/4694/4696/2773/54539	17
hsa04014	Ras signaling pathway	19/212	232/7469	2.95032e-05	0.000760527	0.000634923	2791/3791/25780/2321/2113/5898/5899/7010/2787/23179/801/59345/5879/805/5908/998/808/8036/5868	19
hsa04260	Cardiac muscle contraction	10/212	78/7469	6.39855e-05	0.00148446	0.0012393	1347/7170/1345/1337/29796/1329/1349/1340/7171/1327	10
hsa04670	Leukocyte transendothelial migration	12/212	112/7469	7.27682e-05	0.00153475	0.00128128	3688/1003/10627/4478/2770/10451/5175/103910/5879/5908/998/2773	12
hsa05131	Shigellosis	9/212	65/7469	8.11385e-05	0.00156868	0.0013096	3688/10094/5879/5216/10163/998/10109/10092/4792	9
hsa04015	Rap1 signaling pathway	16/212	206/7469	0.000236582	0.00422207	0.00352478	3791/25780/2321/3688/5898/5899/7010/801/2770/5879/805/5216/5908/998/808/2773	16
hsa03060	Protein export	5/212	23/7469	0.000389418	0.00645322	0.00538744	6727/23480/60559/10952/7095	5
hsa04371	Apelin signaling pathway	12/212	137/7469	0.000491542	0.00760252	0.00634693	2791/4208/2787/187/801/8862/2770/59345/805/808/4205/2773	12
hsa05132	Salmonella infection	9/212	86/7469	0.000697597	0.0101152	0.00844459	3459/1781/10094/5879/5216/10163/998/10109/10092	9
hsa04810	Regulation of actin cytoskeleton	15/212	213/7469	0.00103353	0.0141047	0.0117752	7114/3688/10627/4478/5962/10451/103910/55845/10094/5879/5216/10163/998/10109/10092	15
hsa05100	Bacterial invasion of epithelial cells	8/212	74/7469	0.00111241	0.0143378	0.0119698	3688/10094/5879/10163/55752/998/10109/10092	8
hsa05418	Fluid shear stress and atherosclerosis	11/212	139/7469	0.00192863	0.0235496	0.0196603	3791/4208/1003/801/9446/5175/7341/5879/805/808/4205	11
hsa04141	Protein processing in endoplasmic reticulum	12/212	165/7469	0.00249149	0.0289012	0.0241281	1603/9978/6748/23480/51009/6396/6500/5611/10952/7095/51726/27248	12
hsa05170	Human immunodeficiency virus 1 infection	14/212	212/7469	0.00276056	0.0304976	0.0254608	2791/567/2787/3133/9978/801/2770/59345/6500/5879/805/808/2773/4792	14
hsa05130	Pathogenic Escherichia coli infection	6/212	55/7469	0.0044294	0.04671	0.0389956	3688/84617/10094/998/10109/10092	6
hsa05163	Human cytomegalovirus infection	14/212	225/7469	0.00471529	0.0475629	0.0397077	2791/567/3716/2787/3133/801/2770/59345/1978/5879/805/808/2773/4792	14
hsa05034	Alcoholism	12/212	180/7469	0.00505772	0.0488913	0.0408167	2791/3021/440093/2787/3015/801/2770/59345/805/8520/808/2773	12
hsa04713	Circadian entrainment	8/212	96/7469	0.00575651	0.0534204	0.0445978	2791/2787/801/2770/59345/805/808/2773	8
hsa05167	Kaposi sarcoma-associated herpesvirus infection	12/212	186/7469	0.00654433	0.0583956	0.0487513	2791/3716/2787/3133/801/7314/3459/59345/5879/805/808/4792	12
hsa03050	Proteasome	5/212	45/7469	0.00853078	0.0733015	0.0611954	51371/5694/5710/5688/5689	5
hsa04145	Phagosome	10/212	152/7469	0.0110817	0.0918201	0.0766556	3688/84617/3133/1781/23480/10952/5879/9550/5868/8992	10
hsa04666	Fc gamma R-mediated phagocytosis	7/212	91/7469	0.0145223	0.116179	0.0969913	10451/10094/5879/10163/998/10109/10092	7
hsa04520	Adherens junction	6/212	72/7469	0.0160645	0.124232	0.103715	10580/7525/5879/10163/52/998	6
hsa05202	Transcriptional misregulation in cancer	11/212	186/7469	0.0166284	0.124445	0.103892	4208/2321/2313/3021/2078/4005/440093/6935/51274/1647/4291	11
hsa04971	Gastric acid secretion	6/212	75/7469	0.019314	0.133975	0.111848	760/801/2770/805/808/2773	6
hsa05212	Pancreatic cancer	6/212	75/7469	0.019314	0.133975	0.111848	5898/3716/5899/1647/5879/998	6
hsa04722	Neurotrophin signaling pathway	8/212	119/7469	0.0196342	0.133975	0.111848	801/5879/805/5908/7531/998/808/4792	8
hsa05133	Pertussis	6/212	76/7469	0.02049	0.135819	0.113388	3688/801/2770/805/808/2773	6
hsa04144	Endocytosis	13/212	244/7469	0.0213292	0.137455	0.114754	3133/8724/1601/7314/8766/51699/830/10094/1175/998/10109/5868/10092	13
hsa04530	Tight junction	10/212	170/7469	0.022646	0.141872	0.118442	4637/3688/10627/51762/4478/5962/103910/5879/998/10096	10
hsa04066	HIF-1 signaling pathway	7/212	100/7469	0.0232377	0.141872	0.118442	2321/7010/9978/7076/3098/3459/1978	7
hsa04216	Ferroptosis	4/212	40/7469	0.0259619	0.15444	0.128934	6303/81631/2181/2512	4
hsa04728	Dopaminergic synapse	8/212	131/7469	0.0325623	0.188862	0.15767	2791/2787/801/2770/59345/805/808/2773	8
hsa03040	Spliceosome	8/212	134/7469	0.0365328	0.202668	0.169197	27258/6637/10286/6633/51503/9939/6632/8896	8
hsa04924	Renin secretion	5/212	65/7469	0.0366899	0.202668	0.169197	801/2770/805/808/2773	5
hsa04966	Collecting duct acid secretion	3/212	27/7469	0.0399695	0.215649	0.180034	760/9550/8992	3
hsa04062	Chemokine signaling pathway	10/212	189/7469	0.0424443	0.218347	0.182286	2791/2787/2770/10451/59345/5879/5908/998/2773/4792	10
hsa05120	Epithelial cell signaling in Helicobacter pylori infection	5/212	68/7469	0.0432934	0.218347	0.182286	5879/998/9550/8992/4792	5
hsa04744	Phototransduction	3/212	28/7469	0.0438578	0.218347	0.182286	801/805/808	3
hsa05032	Morphine addiction	6/212	91/7469	0.044234	0.218347	0.182286	2791/5142/2787/2770/59345/2773	6
hsa05211	Renal cell carcinoma	5/212	69/7469	0.0456433	0.220609	0.184175	2113/9978/5879/5908/998	5
hsa04662	B cell receptor signaling pathway	5/212	71/7469	0.0505678	0.239423	0.199881	25780/8519/10451/5879/4792	5
hsa04261	Adrenergic signaling in cardiomyocytes	8/212	144/7469	0.0520859	0.239627	0.200051	1390/801/2770/7170/805/808/7171/2773	8
hsa05110	Vibrio cholerae infection	4/212	50/7469	0.0526765	0.239627	0.200051	23480/10952/9550/8992	4
hsa04024	cAMP signaling pathway	10/212	198/7469	0.0550491	0.245604	0.205041	5142/801/2770/10451/5879/805/5908/808/2773/4792	10
hsa05169	Epstein-Barr virus infection	10/212	201/7469	0.0597484	0.26154	0.218346	7431/567/3716/3133/1647/5879/5710/9636/3280/4792	10
hsa04114	Oocyte meiosis	7/212	124/7469	0.0624157	0.268156	0.223869	9978/801/6500/805/7531/808/25847	7
hsa04928	Parathyroid hormone synthesis, secretion and action	6/212	106/7469	0.0804376	0.339301	0.283264	4208/5142/2770/50964/4205/2773	6
hsa04218	Cellular senescence	8/212	160/7469	0.0848101	0.351356	0.293328	2113/3133/801/1647/1978/805/808/7416	8
hsa04022	cGMP-PKG signaling pathway	8/212	163/7469	0.0920463	0.374645	0.31277	4208/801/2770/805/808/4205/2773/7416	8
hsa04910	Insulin signaling pathway	7/212	137/7469	0.0944631	0.377852	0.315448	10580/3098/801/5573/1978/805/808	7
hsa05145	Toxoplasmosis	6/212	113/7469	0.101703	0.399919	0.33387	3688/3716/2770/3459/2773/4792	6
hsa04727	GABAergic synapse	5/212	88/7469	0.104417	0.403745	0.337064	2791/2787/2770/59345/2773	5
hsa04137	Mitophagy - animal	4/212	65/7469	0.112407	0.421654	0.352016	7314/64786/8887/9958	4
hsa04510	Focal adhesion	9/212	199/7469	0.112683	0.421654	0.352016	3791/2321/3688/10627/10451/103910/5879/5908/998	9
hsa04720	Long-term potentiation	4/212	67/7469	0.121989	0.44923	0.375037	801/805/5908/808	4
hsa05222	Small cell lung cancer	5/212	93/7469	0.124143	0.450019	0.375696	3688/1647/1164/1163/4792	5
hsa04962	Vasopressin-regulated water reabsorption	3/212	44/7469	0.128312	0.457977	0.38234	1781/8766/5868	3
hsa04611	Platelet activation	6/212	123/7469	0.136661	0.480386	0.401048	3688/10627/2770/103910/5908/2773	6
hsa04921	Oxytocin signaling pathway	7/212	152/7469	0.140879	0.484979	0.404883	4208/4637/801/2770/805/808/2773	7
hsa05214	Glioma	4/212	71/7469	0.142149	0.484979	0.404883	801/1647/805/808	4
hsa05140	Leishmaniasis	4/212	74/7469	0.158076	0.526827	0.439819	3688/3716/3459/4792	4
hsa04916	Melanogenesis	5/212	101/7469	0.158956	0.526827	0.439819	801/2770/805/808/2773	5
hsa04926	Relaxin signaling pathway	6/212	130/7469	0.164077	0.536139	0.447593	2791/2787/2770/59345/2773/4792	6
hsa05014	Amyotrophic lateral sclerosis (ALS)	3/212	51/7469	0.175624	0.562351	0.469476	2876/5879/5868	3
hsa04217	Necroptosis	7/212	162/7469	0.176947	0.562351	0.469476	3716/3015/8743/3459/3146/2512/7416	7
hsa04915	Estrogen signaling pathway	6/212	137/7469	0.193636	0.607076	0.506815	801/2770/3858/805/808/2773	6
hsa05203	Viral carcinogenesis	8/212	201/7469	0.211695	0.64004	0.534335	3716/3133/5879/7531/998/2958/5902/4792	8
hsa04725	Cholinergic synapse	5/212	112/7469	0.212383	0.64004	0.534335	2791/2787/2770/59345/2773	5
hsa03013	RNA transport	7/212	171/7469	0.212427	0.64004	0.534335	10284/1978/6396/7341/8894/9939/80145	7
hsa04710	Circadian rhythm	2/212	31/7469	0.219394	0.647879	0.540879	9978/6500	2
hsa04724	Glutamatergic synapse	5/212	114/7469	0.22267	0.647879	0.540879	2791/2787/2770/59345/2773	5
hsa05210	Colorectal cancer	4/212	86/7469	0.227437	0.647879	0.540879	5898/5899/1647/5879	4
hsa04726	Serotonergic synapse	5/212	115/7469	0.22787	0.647879	0.540879	2791/2787/2770/59345/2773	5
hsa04360	Axon guidance	7/212	175/7469	0.228992	0.647879	0.540879	3688/8829/2770/57522/5879/998/2773	7
hsa04370	VEGF signaling pathway	3/212	59/7469	0.234466	0.655374	0.547136	3791/5879/998	3
hsa04130	SNARE interactions in vesicular transport	2/212	34/7469	0.251121	0.688095	0.574453	10791/10282	2
hsa05323	Rheumatoid arthritis	4/212	90/7469	0.252104	0.688095	0.574453	2321/7010/9550/8992	4
hsa04270	Vascular smooth muscle contraction	5/212	121/7469	0.259769	0.700773	0.585038	4637/10203/801/805/808	5
hsa04721	Synaptic vesicle cycle	3/212	63/7469	0.265099	0.706931	0.590178	1175/9550/8992	3
hsa04912	GnRH signaling pathway	4/212	93/7469	0.270959	0.714348	0.59637	801/805/998/808	4
hsa04110	Cell cycle	5/212	124/7469	0.276106	0.719738	0.60087	9978/1647/6500/7531/25847	5
hsa05216	Thyroid cancer	2/212	37/7469	0.282967	0.729425	0.608958	1647/7170	2
hsa04972	Pancreatic secretion	4/212	96/7469	0.290054	0.739478	0.61735	760/8766/5879/5908	4
hsa05031	Amphetamine addiction	3/212	68/7469	0.303996	0.766598	0.639991	801/805/808	3
hsa00061	Fatty acid biosynthesis	1/212	13/7469	0.31246	0.777367	0.648982	2181	1
hsa04650	Natural killer cell mediated cytotoxicity	5/212	131/7469	0.314968	0.777367	0.648982	3133/8743/3459/10451/5879	5
hsa05162	Measles	5/212	132/7469	0.320584	0.778213	0.649688	3716/4478/8743/3459/4792	5
hsa04660	T cell receptor signaling pathway	4/212	101/7469	0.322251	0.778213	0.649688	9402/10451/998/4792	4
hsa04010	MAPK signaling pathway	10/212	295/7469	0.3277	0.778213	0.649688	3791/4208/25780/2321/7010/1647/3925/5879/5908/998	10
hsa05142	Chagas disease (American trypanosomiasis)	4/212	102/7469	0.328728	0.778213	0.649688	2770/3459/2773/4792	4
hsa04625	C-type lectin receptor signaling pathway	4/212	104/7469	0.341703	0.800491	0.668286	801/805/808/4792	4
hsa05205	Proteoglycans in cancer	7/212	201/7469	0.345039	0.800491	0.668286	3791/3688/4478/5962/967/5879/998	7
hsa03320	PPAR signaling pathway	3/212	74/7469	0.350953	0.806149	0.67301	10580/123/2181	3
hsa05164	Influenza A	6/212	171/7469	0.357627	0.813427	0.679086	3716/8743/3459/5611/4792/7416	6
hsa00730	Thiamine metabolism	1/212	16/7469	0.369463	0.832189	0.694749	52	1
hsa04961	Endocrine and other factor-regulated calcium reabsorption	2/212	47/7469	0.387217	0.840476	0.701667	8766/1175	2
hsa00910	Nitrogen metabolism	1/212	17/7469	0.387399	0.840476	0.701667	760	1
hsa01521	EGFR tyrosine kinase inhibitor resistance	3/212	79/7469	0.389844	0.840476	0.701667	3791/3716/1978	3
hsa04610	Complement and coagulation cascades	3/212	79/7469	0.389844	0.840476	0.701667	7035/2151/10544	3
hsa01212	Fatty acid metabolism	2/212	48/7469	0.397324	0.840476	0.701667	2181/60481	2
hsa04330	Notch signaling pathway	2/212	48/7469	0.397324	0.840476	0.701667	3280/55851	2
hsa05152	Tuberculosis	6/212	179/7469	0.398501	0.840476	0.701667	3716/801/3459/805/808/5868	6
hsa05030	Cocaine addiction	2/212	49/7469	0.407354	0.851406	0.710792	2770/2773	2
hsa05410	Hypertrophic cardiomyopathy (HCM)	3/212	83/7469	0.42055	0.863754	0.721101	3688/7170/7171	3
hsa04151	PI3K-Akt signaling pathway	11/212	354/7469	0.423073	0.863754	0.721101	2791/3791/2321/3688/3716/7010/2787/59345/1978/5879/7531	11
hsa04978	Mineral absorption	2/212	51/7469	0.427167	0.863754	0.721101	4502/2512	2
hsa04150	mTOR signaling pathway	5/212	151/7469	0.428154	0.863754	0.721101	1978/6396/10542/9550/28956	5
hsa05166	Human T-cell leukemia virus 1 infection	8/212	255/7469	0.437731	0.875461	0.730875	2113/3716/1390/3133/8829/5902/4792/7416	8
hsa04923	Regulation of lipolysis in adipocytes	2/212	54/7469	0.456223	0.90083	0.752054	2770/2773	2
hsa04540	Gap junction	3/212	88/7469	0.458181	0.90083	0.752054	84617/2770/2773	3
hsa04970	Salivary secretion	3/212	90/7469	0.472948	0.910972	0.760521	801/805/808	3
hsa05414	Dilated cardiomyopathy (DCM)	3/212	90/7469	0.472948	0.910972	0.760521	3688/7170/7171	3
hsa00480	Glutathione metabolism	2/212	56/7469	0.475119	0.910972	0.760521	9446/2876	2
hsa01040	Biosynthesis of unsaturated fatty acids	1/212	23/7469	0.484835	0.911088	0.760618	60481	1
hsa04964	Proximal tubule bicarbonate reclamation	1/212	23/7469	0.484835	0.911088	0.760618	760	1
hsa04658	Th1 and Th2 cell differentiation	3/212	92/7469	0.487532	0.911088	0.760618	3716/3459/4792	3
hsa04380	Osteoclast differentiation	4/212	128/7469	0.494854	0.911088	0.760618	3716/3459/5879/4792	4
hsa05416	Viral myocarditis	2/212	59/7469	0.502708	0.911088	0.760618	3133/5879	2
hsa04730	Long-term depression	2/212	60/7469	0.511695	0.911088	0.760618	2770/2773	2
hsa04925	Aldosterone synthesis and secretion	3/212	96/7469	0.516101	0.911088	0.760618	801/805/808	3
hsa05215	Prostate cancer	3/212	97/7469	0.52311	0.911088	0.760618	2078/6935/4792	3
hsa05322	Systemic lupus erythematosus	4/212	133/7469	0.525099	0.911088	0.760618	3021/440093/3015/6632	4
hsa00790	Folate biosynthesis	1/212	26/7469	0.527602	0.911088	0.760618	5805	1
hsa04950	Maturity onset diabetes of the young	1/212	26/7469	0.527602	0.911088	0.760618	3280	1
hsa04070	Phosphatidylinositol signaling system	3/212	99/7469	0.536963	0.911088	0.760618	801/805/808	3
hsa04750	Inflammatory mediator regulation of TRP channels	3/212	99/7469	0.536963	0.911088	0.760618	801/805/808	3
hsa04914	Progesterone-mediated oocyte maturation	3/212	99/7469	0.536963	0.911088	0.760618	2770/25847/2773	3
hsa05231	Choline metabolism in cancer	3/212	99/7469	0.536963	0.911088	0.760618	1978/5879/10163	3
hsa04623	Cytosolic DNA-sensing pathway	2/212	63/7469	0.538013	0.911088	0.760618	51728/4792	2
hsa04922	Glucagon signaling pathway	3/212	103/7469	0.563971	0.939394	0.784249	801/805/808	3
hsa04392	Hippo signaling pathway - multiple species	1/212	29/7469	0.566835	0.939394	0.784249	92597	1
hsa00062	Fatty acid elongation	1/212	30/7469	0.579177	0.939394	0.784249	60481	1
hsa04664	Fc epsilon RI signaling pathway	2/212	68/7469	0.579671	0.939394	0.784249	10451/5879	2
hsa04920	Adipocytokine signaling pathway	2/212	69/7469	0.587667	0.939394	0.784249	2181/4792	2
hsa04514	Cell adhesion molecules (CAMs)	4/212	144/7469	0.588388	0.939394	0.784249	3688/1003/3133/5175	4
hsa04659	Th17 cell differentiation	3/212	107/7469	0.590007	0.939394	0.784249	3716/3459/4792	3
hsa00052	Galactose metabolism	1/212	31/7469	0.59117	0.939394	0.784249	3098	1
hsa03020	RNA polymerase	1/212	31/7469	0.59117	0.939394	0.784249	51728	1
hsa04622	RIG-I-like receptor signaling pathway	2/212	70/7469	0.59555	0.939538	0.78437	9636/4792	2
hsa04310	Wnt signaling pathway	4/212	146/7469	0.599361	0.939538	0.78437	9978/6500/5879/50964	4
hsa05168	Herpes simplex infection	5/212	185/7469	0.607979	0.943587	0.787749	3716/3133/3459/6500/4792	5
hsa00051	Fructose and mannose metabolism	1/212	33/7469	0.614145	0.943587	0.787749	3098	1
hsa03410	Base excision repair	1/212	33/7469	0.614145	0.943587	0.787749	3146	1
hsa05165	Human papillomavirus infection	9/212	339/7469	0.630447	0.962261	0.803339	3688/3716/3133/1978/998/9550/9636/3280/8992	9
hsa05220	Chronic myeloid leukemia	2/212	76/7469	0.640484	0.969282	0.809201	1647/4792	2
hsa00500	Starch and sucrose metabolism	1/212	36/7469	0.646219	0.969282	0.809201	3098	1
hsa04612	Antigen processing and presentation	2/212	77/7469	0.647581	0.969282	0.809201	567/3133	2
hsa04071	Sphingolipid signaling pathway	3/212	118/7469	0.656304	0.976041	0.814844	2770/5879/2773	3
hsa03018	RNA degradation	2/212	79/7469	0.661443	0.977419	0.815994	27258/11340	2
hsa05330	Allograft rejection	1/212	38/7469	0.666113	0.978091	0.816555	3133	1
hsa04146	Peroxisome	2/212	83/7469	0.687856	0.991159	0.827465	2181/25824	2
hsa05332	Graft-versus-host disease	1/212	41/7469	0.693886	0.991159	0.827465	3133	1
hsa04350	TGF-beta signaling pathway	2/212	84/7469	0.694191	0.991159	0.827465	9978/6500	2
hsa04621	NOD-like receptor signaling pathway	4/212	168/7469	0.707942	0.991159	0.827465	3716/3428/4792/7416	4
hsa04940	Type I diabetes mellitus	1/212	43/7469	0.711111	0.991159	0.827465	3133	1
hsa00071	Fatty acid degradation	1/212	44/7469	0.719358	0.991159	0.827465	2181	1
hsa04973	Carbohydrate digestion and absorption	1/212	44/7469	0.719358	0.991159	0.827465	3098	1
hsa03022	Basal transcription factors	1/212	45/7469	0.727371	0.991159	0.827465	2958	1
hsa00230	Purine metabolism	4/212	174/7469	0.733557	0.991159	0.827465	5142/51728/2987/1716	4
hsa04930	Type II diabetes mellitus	1/212	46/7469	0.735157	0.991159	0.827465	3098	1
hsa03015	mRNA surveillance pathway	2/212	91/7469	0.735615	0.991159	0.827465	10284/9939	2
hsa03420	Nucleotide excision repair	1/212	47/7469	0.74272	0.991159	0.827465	9978	1
hsa04210	Apoptosis	3/212	136/7469	0.747548	0.991159	0.827465	8743/1647/4792	3
hsa00520	Amino sugar and nucleotide sugar metabolism	1/212	48/7469	0.750069	0.991159	0.827465	3098	1
hsa04120	Ubiquitin mediated proteolysis	3/212	137/7469	0.752001	0.991159	0.827465	9978/6500/25847	3
hsa00510	N-Glycan biosynthesis	1/212	49/7469	0.757209	0.991159	0.827465	1603	1
hsa05144	Malaria	1/212	49/7469	0.757209	0.991159	0.827465	5175	1
hsa00330	Arginine and proline metabolism	1/212	50/7469	0.764146	0.991159	0.827465	6303	1
hsa04979	Cholesterol metabolism	1/212	50/7469	0.764146	0.991159	0.827465	7416	1
hsa04020	Calcium signaling pathway	4/212	183/7469	0.76878	0.991159	0.827465	801/805/808/7416	4
hsa04933	AGE-RAGE signaling pathway in diabetic complications	2/212	99/7469	0.777035	0.991159	0.827465	5879/998	2
hsa05161	Hepatitis B	3/212	144/7469	0.781434	0.991159	0.827465	3716/10542/4792	3
hsa05320	Autoimmune thyroid disease	1/212	53/7469	0.783795	0.991159	0.827465	3133	1
hsa03460	Fanconi anemia pathway	1/212	54/7469	0.789976	0.991159	0.827465	3280	1
hsa05134	Legionellosis	1/212	55/7469	0.795981	0.991159	0.827465	4792	1
hsa04620	Toll-like receptor signaling pathway	2/212	104/7469	0.799956	0.991159	0.827465	5879/4792	2
hsa05150	Staphylococcus aureus infection	1/212	56/7469	0.801814	0.991159	0.827465	3858	1
hsa05213	Endometrial cancer	1/212	58/7469	0.812989	0.991159	0.827465	1647	1
hsa04934	Cushing syndrome	3/212	154/7469	0.818451	0.991159	0.827465	2770/5908/2773	3
hsa00590	Arachidonic acid metabolism	1/212	63/7469	0.838256	0.991159	0.827465	2876	1
hsa05217	Basal cell carcinoma	1/212	63/7469	0.838256	0.991159	0.827465	1647	1
hsa05230	Central carbon metabolism in cancer	1/212	65/7469	0.847384	0.991159	0.827465	3098	1
hsa05321	Inflammatory bowel disease (IBD)	1/212	65/7469	0.847384	0.991159	0.827465	3459	1
hsa05221	Acute myeloid leukemia	1/212	66/7469	0.851754	0.991159	0.827465	1978	1
hsa05223	Non-small cell lung cancer	1/212	66/7469	0.851754	0.991159	0.827465	1647	1
hsa05206	MicroRNAs in cancer	6/212	299/7469	0.858489	0.991159	0.827465	7431/6935/5962/3925/8434/6659	6
hsa00010	Glycolysis / Gluconeogenesis	1/212	68/7469	0.860124	0.991159	0.827465	3098	1
hsa04976	Bile secretion	1/212	71/7469	0.871804	0.991159	0.827465	760	1
hsa00982	Drug metabolism - cytochrome P450	1/212	72/7469	0.875478	0.991159	0.827465	9446	1
hsa04115	p53 signaling pathway	1/212	72/7469	0.875478	0.991159	0.827465	1647	1
hsa05218	Melanoma	1/212	72/7469	0.875478	0.991159	0.827465	1647	1
hsa05412	Arrhythmogenic right ventricular cardiomyopathy (ARVC)	1/212	72/7469	0.875478	0.991159	0.827465	3688	1
hsa01524	Platinum drug resistance	1/212	73/7469	0.879047	0.991159	0.827465	9446	1
hsa04918	Thyroid hormone synthesis	1/212	74/7469	0.882514	0.991159	0.827465	2876	1
hsa00980	Metabolism of xenobiotics by cytochrome P450	1/212	76/7469	0.889154	0.991159	0.827465	9446	1
hsa05160	Hepatitis C	2/212	131/7469	0.891089	0.991159	0.827465	3716/4792	2
hsa04068	FoxO signaling pathway	2/212	132/7469	0.893582	0.991159	0.827465	8743/1647	2
hsa00983	Drug metabolism - other enzymes	1/212	79/7469	0.89842	0.991159	0.827465	9446	1
hsa04512	ECM-receptor interaction	1/212	82/7469	0.906915	0.991159	0.827465	3688	1
hsa05204	Chemical carcinogenesis	1/212	82/7469	0.906915	0.991159	0.827465	9446	1
hsa04012	ErbB signaling pathway	1/212	85/7469	0.914703	0.991159	0.827465	1978	1
hsa04072	Phospholipase D signaling pathway	2/212	146/7469	0.923348	0.991159	0.827465	5898/5899	2
hsa04211	Longevity regulating pathway	1/212	89/7469	0.924086	0.991159	0.827465	1978	1
hsa05224	Breast cancer	2/212	147/7469	0.925144	0.991159	0.827465	1647/3280	2
hsa04657	IL-17 signaling pathway	1/212	93/7469	0.932442	0.991159	0.827465	4792	1
hsa04064	NF-kappa B signaling pathway	1/212	95/7469	0.93627	0.991159	0.827465	4792	1
hsa04390	Hippo signaling pathway	2/212	154/7469	0.936651	0.991159	0.827465	92597/7531	2
hsa05146	Amoebiasis	1/212	96/7469	0.938102	0.991159	0.827465	5868	1
hsa00240	Pyrimidine metabolism	1/212	101/7469	0.946506	0.991159	0.827465	51728	1
hsa04630	JAK-STAT signaling pathway	2/212	162/7469	0.947753	0.991159	0.827465	3716/3459	2
hsa03008	Ribosome biogenesis in eukaryotes	1/212	105/7469	0.952403	0.991159	0.827465	55505	1
hsa05225	Hepatocellular carcinoma	2/212	168/7469	0.95484	0.991159	0.827465	1647/9446	2
hsa04931	Insulin resistance	1/212	107/7469	0.955105	0.991159	0.827465	4792	1
hsa04668	TNF signaling pathway	1/212	110/7469	0.958873	0.991159	0.827465	4792	1
hsa01200	Carbon metabolism	1/212	116/7469	0.965491	0.991159	0.827465	3098	1
hsa04919	Thyroid hormone signaling pathway	1/212	116/7469	0.965491	0.991159	0.827465	29079	1
hsa04152	AMPK signaling pathway	1/212	120/7469	0.969303	0.991159	0.827465	1978	1
hsa04060	Cytokine-cytokine receptor interaction	4/212	294/7469	0.970559	0.991159	0.827465	8794/8743/3459/9173	4
hsa04142	Lysosome	1/212	123/7469	0.971884	0.991159	0.827465	967	1
hsa04140	Autophagy - animal	1/212	128/7469	0.975714	0.991159	0.827465	3146	1
hsa04550	Signaling pathways regulating pluripotency of stem cells	1/212	139/7469	0.98241	0.991159	0.827465	3716	1
hsa05226	Gastric cancer	1/212	149/7469	0.986886	0.991159	0.827465	1647	1
hsa04080	Neuroactive ligand-receptor interaction	3/212	277/7469	0.986887	0.991159	0.827465	2151/10203/187	3
hsa04740	Olfactory transduction	3/212	448/7469	0.999815	0.999815	0.834691	801/805/808	3

## Sheet: Endoderm_enriched_GO
ID	Description	GeneRatio	BgRatio	pvalue	p.adjust	qvalue	geneID	Count
GO:1900118	negative regulation of execution phase of apoptosis	4/39	23/18493	1.45261e-07	0.000141339	0.000114985	MTRNR2L1/MTRNR2L12/MTRNR2L8/MTRNR2L10	4
GO:1900115	extracellular regulation of signal transduction	4/39	36/18493	9.47457e-07	0.000921876	0.000234245	MTRNR2L1/MTRNR2L12/MTRNR2L8/MTRNR2L10	4
GO:1900116	extracellular negative regulation of signal transduction	4/39	36/18493	9.47457e-07	0.000921876	0.000234245	MTRNR2L1/MTRNR2L12/MTRNR2L8/MTRNR2L10	4
GO:1900117	regulation of execution phase of apoptosis	4/39	38/18493	1.18369e-06	0.00115173	0.000234245	MTRNR2L1/MTRNR2L12/MTRNR2L8/MTRNR2L10	4
GO:0097194	execution phase of apoptosis	4/39	82/18493	2.62402e-05	0.0255317	0.00415423	MTRNR2L1/MTRNR2L12/MTRNR2L8/MTRNR2L10	4
GO:0045214	sarcomere organization	3/39	46/18493	0.000123627	0.120289	0.01631	KRT19/ACTG1/TTN	3
GO:2000052	positive regulation of non-canonical Wnt signaling pathway	2/39	12/18493	0.000282232	0.274612	0.0307214	SFRP1/GPC3	2
GO:0030239	myofibril assembly	3/39	67/18493	0.000378384	0.368168	0.0307214	KRT19/ACTG1/TTN	3
GO:0002483	antigen processing and presentation of endogenous peptide antigen	2/39	14/18493	0.000388103	0.377624	0.0307214	HLA-B/HLA-C	2
GO:2000095	regulation of Wnt signaling pathway, planar cell polarity pathway	2/39	14/18493	0.000388103	0.377624	0.0307214	SFRP1/GPC3	2
GO:0018158	protein oxidation	2/39	15/18493	0.000447214	0.435139	0.0321823	LOXL1/TRABD2A	2
GO:0002475	antigen processing and presentation via MHC class Ib	2/39	16/18493	0.000510421	0.49664	0.0336699	HLA-B/HLA-C	2
GO:0031032	actomyosin structure organization	4/39	189/18493	0.000657181	0.639437	0.0400162	KRT19/ACTG1/TTN/SFRP1	4
GO:0019883	antigen processing and presentation of endogenous antigen	2/39	21/18493	0.000887307	0.86335	0.0464465	HLA-B/HLA-C	2
GO:2000050	regulation of non-canonical Wnt signaling pathway	2/39	22/18493	0.000974739	0.948421	0.0464465	SFRP1/GPC3	2
GO:0001738	morphogenesis of a polarized epithelium	3/39	95/18493	0.00104965	1	0.0464465	LAMA1/SFRP1/GPC3	3
GO:0001657	ureteric bud development	3/39	96/18493	0.00108193	1	0.0464465	SFRP1/GPC3/EPCAM	3
GO:0072163	mesonephric epithelium development	3/39	97/18493	0.00111484	1	0.0464465	SFRP1/GPC3/EPCAM	3
GO:0072164	mesonephric tubule development	3/39	97/18493	0.00111484	1	0.0464465	SFRP1/GPC3/EPCAM	3
GO:0001823	mesonephros development	3/39	101/18493	0.00125279	1	0.0482195	SFRP1/GPC3/EPCAM	3
GO:0001916	positive regulation of T cell mediated cytotoxicity	2/39	26/18493	0.0013641	1	0.0482195	HLA-B/HLA-C	2
GO:0002479	antigen processing and presentation of exogenous peptide antigen via MHC class I, TAP-dependent	2/39	26/18493	0.0013641	1	0.0482195	HLA-B/HLA-C	2
GO:0010927	cellular component assembly involved in morphogenesis	3/39	105/18493	0.00140106	1	0.0482195	KRT19/ACTG1/TTN	3
GO:0042590	antigen processing and presentation of exogenous peptide antigen via MHC class I	2/39	30/18493	0.00181611	1	0.0598997	HLA-B/HLA-C	2
GO:0045880	positive regulation of smoothened signaling pathway	2/39	32/18493	0.00206528	1	0.0653933	SFRP1/GPC3	2
GO:0001914	regulation of T cell mediated cytotoxicity	2/39	33/18493	0.0021956	1	0.0668459	HLA-B/HLA-C	2
GO:0072073	kidney epithelium development	3/39	140/18493	0.00317949	1	0.0932154	SFRP1/GPC3/EPCAM	3
GO:0002474	antigen processing and presentation of peptide antigen via MHC class I	2/39	46/18493	0.00423018	1	0.115466	HLA-B/HLA-C	2
GO:0002711	positive regulation of T cell mediated immunity	2/39	46/18493	0.00423018	1	0.115466	HLA-B/HLA-C	2
GO:0055002	striated muscle cell development	3/39	163/18493	0.00486847	1	0.123195	KRT19/ACTG1/TTN	3
GO:0030178	negative regulation of Wnt signaling pathway	3/39	164/18493	0.00495201	1	0.123195	TRABD2A/SFRP1/GPC3	3
GO:0001913	T cell mediated cytotoxicity	2/39	50/18493	0.00498023	1	0.123195	HLA-B/HLA-C	2
GO:0001912	positive regulation of leukocyte mediated cytotoxicity	2/39	55/18493	0.00599736	1	0.14022	HLA-B/HLA-C	2
GO:0055001	muscle cell development	3/39	176/18493	0.00602273	1	0.14022	KRT19/ACTG1/TTN	3
GO:0071346	cellular response to interferon-gamma	3/39	178/18493	0.00621359	1	0.14053	HLA-B/ACTG1/HLA-C	3
GO:0061138	morphogenesis of a branching epithelium	3/39	182/18493	0.00660613	1	0.145258	LAMA1/SFRP1/GPC3	3
GO:0006027	glycosaminoglycan catabolic process	2/39	62/18493	0.00756652	1	0.15018	VCAN/GPC3	2
GO:0060071	Wnt signaling pathway, planar cell polarity pathway	2/39	63/18493	0.00780426	1	0.15018	SFRP1/GPC3	2
GO:0031343	positive regulation of cell killing	2/39	64/18493	0.00804534	1	0.15018	HLA-B/HLA-C	2
GO:0001763	morphogenesis of a branching structure	3/39	196/18493	0.00809523	1	0.15018	LAMA1/SFRP1/GPC3	3
GO:0090175	regulation of establishment of planar polarity	2/39	65/18493	0.00828977	1	0.15018	SFRP1/GPC3	2
GO:0034341	response to interferon-gamma	3/39	198/18493	0.0083228	1	0.15018	HLA-B/ACTG1/HLA-C	3
GO:0002709	regulation of T cell mediated immunity	2/39	66/18493	0.00853751	1	0.15018	HLA-B/HLA-C	2
GO:0006026	aminoglycan catabolic process	2/39	66/18493	0.00853751	1	0.15018	VCAN/GPC3	2
GO:2000573	positive regulation of DNA biosynthetic process	2/39	66/18493	0.00853751	1	0.15018	HSP90AA1/HNRNPA1	2
GO:0055008	cardiac muscle tissue morphogenesis	2/39	69/18493	0.00930052	1	0.160046	DSP/TTN	2
GO:0006323	DNA packaging	3/39	209/18493	0.00964192	1	0.162035	NAP1L1/TTN/NASP	3
GO:0007004	telomere maintenance via telomerase	2/39	71/18493	0.00982554	1	0.162035	HSP90AA1/HNRNPA1	2
GO:0043627	response to estrogen	2/39	73/18493	0.0103635	1	0.167408	KRT19/SFRP1	2
GO:0001910	regulation of leukocyte mediated cytotoxicity	2/39	76/18493	0.0111945	1	0.167408	HLA-B/HLA-C	2
GO:0034109	homotypic cell-cell adhesion	2/39	76/18493	0.0111945	1	0.167408	ACTG1/DSP	2
GO:0006278	RNA-dependent DNA biosynthetic process	2/39	78/18493	0.0117643	1	0.167408	HSP90AA1/HNRNPA1	2
GO:0008589	regulation of smoothened signaling pathway	2/39	78/18493	0.0117643	1	0.167408	SFRP1/GPC3	2
GO:0001736	establishment of planar polarity	2/39	79/18493	0.0120539	1	0.167408	SFRP1/GPC3	2
GO:0007164	establishment of tissue polarity	2/39	79/18493	0.0120539	1	0.167408	SFRP1/GPC3	2
GO:0009798	axis specification	2/39	82/18493	0.0129414	1	0.167408	SFRP1/GPC3	2
GO:0060415	muscle tissue morphogenesis	2/39	82/18493	0.0129414	1	0.167408	DSP/TTN	2
GO:0010833	telomere maintenance via telomere lengthening	2/39	83/18493	0.0132435	1	0.167408	HSP90AA1/HNRNPA1	2
GO:0030510	regulation of BMP signaling pathway	2/39	88/18493	0.0147994	1	0.167408	SFRP1/GPC3	2
GO:0031341	regulation of cell killing	2/39	88/18493	0.0147994	1	0.167408	HLA-B/HLA-C	2
GO:0048644	muscle organ morphogenesis	2/39	88/18493	0.0147994	1	0.167408	DSP/TTN	2
GO:0060337	type I interferon signaling pathway	2/39	89/18493	0.0151197	1	0.167408	HLA-B/HLA-C	2
GO:0071357	cellular response to type I interferon	2/39	89/18493	0.0151197	1	0.167408	HLA-B/HLA-C	2
GO:0060333	interferon-gamma-mediated signaling pathway	2/39	90/18493	0.0154429	1	0.167408	HLA-B/HLA-C	2
GO:0034340	response to type I interferon	2/39	94/18493	0.0167654	1	0.167408	HLA-B/HLA-C	2
GO:0030316	osteoclast differentiation	2/39	95/18493	0.0171034	1	0.167408	SFRP1/GPC3	2
GO:0090263	positive regulation of canonical Wnt signaling pathway	2/39	97/18493	0.0177881	1	0.167408	SFRP1/GPC3	2
GO:0006260	DNA replication	3/39	268/18493	0.0187326	1	0.167408	NAP1L1/PTMS/NASP	3
GO:0002824	positive regulation of adaptive immune response based on somatic recombination of immune receptors built from immunoglobulin superfamily domains	2/39	100/18493	0.0188367	1	0.167408	HLA-B/HLA-C	2
GO:0001822	kidney development	3/39	271/18493	0.0192877	1	0.167408	SFRP1/GPC3/EPCAM	3
GO:0002456	T cell mediated immunity	2/39	102/18493	0.01955	1	0.167408	HLA-B/HLA-C	2
GO:0035567	non-canonical Wnt signaling pathway	2/39	102/18493	0.01955	1	0.167408	SFRP1/GPC3	2
GO:2000278	regulation of DNA biosynthetic process	2/39	104/18493	0.0202745	1	0.167408	HSP90AA1/HNRNPA1	2
GO:0051146	striated muscle cell differentiation	3/39	277/18493	0.0204255	1	0.167408	KRT19/ACTG1/TTN	3
GO:0001909	leukocyte mediated cytotoxicity	2/39	105/18493	0.020641	1	0.167408	HLA-B/HLA-C	2
GO:0002708	positive regulation of lymphocyte mediated immunity	2/39	105/18493	0.020641	1	0.167408	HLA-B/HLA-C	2
GO:0002821	positive regulation of adaptive immune response	2/39	105/18493	0.020641	1	0.167408	HLA-B/HLA-C	2
GO:0002934	desmosome organization	1/39	10/18493	0.0208951	1	0.167408	DSP	1
GO:0038063	collagen-activated tyrosine kinase receptor signaling pathway	1/39	10/18493	0.0208951	1	0.167408	COL4A6	1
GO:0072203	cell proliferation involved in metanephros development	1/39	10/18493	0.0208951	1	0.167408	GPC3	1
GO:1901838	positive regulation of transcription of nuclear large rRNA transcript from RNA polymerase I promoter	1/39	10/18493	0.0208951	1	0.167408	NCL	1
GO:1904338	regulation of dopaminergic neuron differentiation	1/39	10/18493	0.0208951	1	0.167408	SFRP1	1
GO:0006024	glycosaminoglycan biosynthetic process	2/39	106/18493	0.0210102	1	0.167408	VCAN/GPC3	2
GO:0071103	DNA conformation change	3/39	283/18493	0.0215998	1	0.167408	NAP1L1/TTN/NASP	3
GO:0072001	renal system development	3/39	286/18493	0.0222007	1	0.167408	SFRP1/GPC3/EPCAM	3
GO:0034330	cell junction organization	3/39	287/18493	0.022403	1	0.167408	ACTG1/DSP/SFRP1	3
GO:0002244	hematopoietic progenitor cell differentiation	2/39	111/18493	0.0228978	1	0.167408	PRRC2C/SFRP1	2
GO:0006023	aminoglycan biosynthetic process	2/39	111/18493	0.0228978	1	0.167408	VCAN/GPC3	2
GO:0009950	dorsal/ventral axis specification	1/39	11/18493	0.022961	1	0.167408	SFRP1	1
GO:0030241	skeletal muscle myosin thick filament assembly	1/39	11/18493	0.022961	1	0.167408	TTN	1
GO:0060525	prostate glandular acinus development	1/39	11/18493	0.022961	1	0.167408	SFRP1	1
GO:0061299	retina vasculature morphogenesis in camera-type eye	1/39	11/18493	0.022961	1	0.167408	LAMA1	1
GO:0061469	regulation of type B pancreatic cell proliferation	1/39	11/18493	0.022961	1	0.167408	SFRP1	1
GO:0071688	striated muscle myosin thick filament assembly	1/39	11/18493	0.022961	1	0.167408	TTN	1
GO:0070268	cornification	2/39	112/18493	0.0232834	1	0.167408	KRT19/DSP	2
GO:0070252	actin-mediated cell contraction	2/39	114/18493	0.0240628	1	0.167408	DSP/TTN	2
GO:0014029	neural crest formation	1/39	12/18493	0.0250227	1	0.167408	SFRP1	1
GO:0018206	peptidyl-methionine modification	1/39	12/18493	0.0250227	1	0.167408	METAP2	1
GO:0030208	dermatan sulfate biosynthetic process	1/39	12/18493	0.0250227	1	0.167408	VCAN	1
GO:0031034	myosin filament assembly	1/39	12/18493	0.0250227	1	0.167408	TTN	1
GO:0060442	branching involved in prostate gland morphogenesis	1/39	12/18493	0.0250227	1	0.167408	SFRP1	1
GO:0061430	bone trabecula morphogenesis	1/39	12/18493	0.0250227	1	0.167408	SFRP1	1
GO:0061684	chaperone-mediated autophagy	1/39	12/18493	0.0250227	1	0.167408	HSP90AA1	1
GO:0071481	cellular response to X-ray	1/39	12/18493	0.0250227	1	0.167408	SFRP1	1
GO:0072178	nephric duct morphogenesis	1/39	12/18493	0.0250227	1	0.167408	GPC3	1
GO:1902414	protein localization to cell junction	1/39	12/18493	0.0250227	1	0.167408	DSP	1
GO:0022612	gland morphogenesis	2/39	120/18493	0.0264646	1	0.167408	LAMA1/SFRP1	2
GO:0009635	response to herbicide	1/39	13/18493	0.0270802	1	0.167408	HNRNPA1	1
GO:0030205	dermatan sulfate metabolic process	1/39	13/18493	0.0270802	1	0.167408	VCAN	1
GO:0031033	myosin filament organization	1/39	13/18493	0.0270802	1	0.167408	TTN	1
GO:0038065	collagen-activated signaling pathway	1/39	13/18493	0.0270802	1	0.167408	COL4A6	1
GO:0090179	planar cell polarity pathway involved in neural tube closure	1/39	13/18493	0.0270802	1	0.167408	SFRP1	1
GO:1901836	regulation of transcription of nuclear large rRNA transcript from RNA polymerase I promoter	1/39	13/18493	0.0270802	1	0.167408	NCL	1
GO:0030111	regulation of Wnt signaling pathway	3/39	311/18493	0.0275639	1	0.167408	TRABD2A/SFRP1/GPC3	3
GO:0060562	epithelial tube morphogenesis	3/39	313/18493	0.0280204	1	0.167408	LAMA1/SFRP1/GPC3	3
GO:0002478	antigen processing and presentation of exogenous peptide antigen	2/39	126/18493	0.0289597	1	0.167408	HLA-B/HLA-C	2
GO:0030207	chondroitin sulfate catabolic process	1/39	14/18493	0.0291335	1	0.167408	VCAN	1
GO:0030240	skeletal muscle thin filament assembly	1/39	14/18493	0.0291335	1	0.167408	TTN	1
GO:0042790	transcription of nuclear large rRNA transcript from RNA polymerase I promoter	1/39	14/18493	0.0291335	1	0.167408	NCL	1
GO:0045198	establishment of epithelial cell apical/basal polarity	1/39	14/18493	0.0291335	1	0.167408	LAMA1	1
GO:0046851	negative regulation of bone remodeling	1/39	14/18493	0.0291335	1	0.167408	SFRP1	1
GO:0071391	cellular response to estrogen stimulus	1/39	14/18493	0.0291335	1	0.167408	SFRP1	1
GO:0086069	bundle of His cell to Purkinje myocyte communication	1/39	14/18493	0.0291335	1	0.167408	DSP	1
GO:0090178	regulation of establishment of planar polarity involved in neural tube closure	1/39	14/18493	0.0291335	1	0.167408	SFRP1	1
GO:0030010	establishment of cell polarity	2/39	128/18493	0.0298117	1	0.167408	HSP90AA1/LAMA1	2
GO:0030177	positive regulation of Wnt signaling pathway	2/39	128/18493	0.0298117	1	0.167408	SFRP1/GPC3	2
GO:0001655	urogenital system development	3/39	322/18493	0.0301249	1	0.167408	SFRP1/GPC3/EPCAM	3
GO:0007224	smoothened signaling pathway	2/39	129/18493	0.0302414	1	0.167408	SFRP1/GPC3	2
GO:0009581	detection of external stimulus	2/39	130/18493	0.0306737	1	0.167408	TTN/METAP2	2
GO:0045995	regulation of embryonic development	2/39	130/18493	0.0306737	1	0.167408	LAMA1/SFRP1	2
GO:0002705	positive regulation of leukocyte mediated immunity	2/39	131/18493	0.0311084	1	0.167408	HLA-B/HLA-C	2
GO:0033689	negative regulation of osteoblast proliferation	1/39	15/18493	0.0311825	1	0.167408	SFRP1	1
GO:0042074	cell migration involved in gastrulation	1/39	15/18493	0.0311825	1	0.167408	GPC3	1
GO:0043508	negative regulation of JUN kinase activity	1/39	15/18493	0.0311825	1	0.167408	SFRP1	1
GO:0050651	dermatan sulfate proteoglycan biosynthetic process	1/39	15/18493	0.0311825	1	0.167408	VCAN	1
GO:0060026	convergent extension	1/39	15/18493	0.0311825	1	0.167408	SFRP1	1
GO:0060766	negative regulation of androgen receptor signaling pathway	1/39	15/18493	0.0311825	1	0.167408	SFRP1	1
GO:0090151	establishment of protein localization to mitochondrial membrane	1/39	15/18493	0.0311825	1	0.167408	HSP90AA1	1
GO:0090177	establishment of planar polarity involved in neural tube closure	1/39	15/18493	0.0311825	1	0.167408	SFRP1	1
GO:0009582	detection of abiotic stimulus	2/39	133/18493	0.0319851	1	0.167408	TTN/METAP2	2
GO:0060048	cardiac muscle contraction	2/39	133/18493	0.0319851	1	0.167408	DSP/TTN	2
GO:0090090	negative regulation of canonical Wnt signaling pathway	2/39	133/18493	0.0319851	1	0.167408	SFRP1/GPC3	2
GO:0019884	antigen processing and presentation of exogenous antigen	2/39	134/18493	0.0324272	1	0.167408	HLA-B/HLA-C	2
GO:1905330	regulation of morphogenesis of an epithelium	2/39	134/18493	0.0324272	1	0.167408	SFRP1/GPC3	2
GO:0002433	immune response-regulating cell surface receptor signaling pathway involved in phagocytosis	2/39	135/18493	0.0328717	1	0.167408	HSP90AA1/ACTG1	2
GO:0008584	male gonad development	2/39	135/18493	0.0328717	1	0.167408	SFRP1/NASP	2
GO:0038096	Fc-gamma receptor signaling pathway involved in phagocytosis	2/39	135/18493	0.0328717	1	0.167408	HSP90AA1/ACTG1	2
GO:0043484	regulation of RNA splicing	2/39	135/18493	0.0328717	1	0.167408	AHNAK/HNRNPA1	2
GO:0007076	mitotic chromosome condensation	1/39	16/18493	0.0332273	1	0.167408	TTN	1
GO:0014866	skeletal myofibril assembly	1/39	16/18493	0.0332273	1	0.167408	TTN	1
GO:0017085	response to insecticide	1/39	16/18493	0.0332273	1	0.167408	HNRNPA1	1
GO:0050655	dermatan sulfate proteoglycan metabolic process	1/39	16/18493	0.0332273	1	0.167408	VCAN	1
GO:0071380	cellular response to prostaglandin E stimulus	1/39	16/18493	0.0332273	1	0.167408	SFRP1	1
GO:0072176	nephric duct development	1/39	16/18493	0.0332273	1	0.167408	GPC3	1
GO:2000047	regulation of cell-cell adhesion mediated by cadherin	1/39	16/18493	0.0332273	1	0.167408	EPCAM	1
GO:0030048	actin filament-based movement	2/39	136/18493	0.0333186	1	0.167408	DSP/TTN	2
GO:0046546	development of primary male sexual characteristics	2/39	136/18493	0.0333186	1	0.167408	SFRP1/NASP	2
GO:0038094	Fc-gamma receptor signaling pathway	2/39	138/18493	0.0342196	1	0.167408	HSP90AA1/ACTG1	2
GO:0034332	adherens junction organization	2/39	139/18493	0.0346736	1	0.167408	DSP/SFRP1	2
GO:0048002	antigen processing and presentation of peptide antigen	2/39	139/18493	0.0346736	1	0.167408	HLA-B/HLA-C	2
GO:0002431	Fc receptor mediated stimulatory signaling pathway	2/39	140/18493	0.0351301	1	0.167408	HSP90AA1/ACTG1	2
GO:0042249	establishment of planar polarity of embryonic epithelium	1/39	17/18493	0.0352679	1	0.167408	SFRP1	1
GO:0048739	cardiac muscle fiber development	1/39	17/18493	0.0352679	1	0.167408	TTN	1
GO:1902043	positive regulation of extrinsic apoptotic signaling pathway via death domain receptors	1/39	17/18493	0.0352679	1	0.167408	SFRP1	1
GO:1904948	midbrain dopaminergic neuron differentiation	1/39	17/18493	0.0352679	1	0.167408	SFRP1	1
GO:0044344	cellular response to fibroblast growth factor stimulus	2/39	142/18493	0.03605	1	0.167408	HNRNPA1/SFRP1	2
GO:0030198	extracellular matrix organization	3/39	348/18493	0.0366641	1	0.167408	VCAN/LAMA1/COL4A6	3
GO:0002822	regulation of adaptive immune response based on somatic recombination of immune receptors built from immunoglobulin superfamily domains	2/39	144/18493	0.0369793	1	0.167408	HLA-B/HLA-C	2
GO:0005980	glycogen catabolic process	1/39	18/18493	0.0373043	1	0.167408	AGL	1
GO:0035089	establishment of apical/basal cell polarity	1/39	18/18493	0.0373043	1	0.167408	LAMA1	1
GO:0061298	retina vasculature development in camera-type eye	1/39	18/18493	0.0373043	1	0.167408	LAMA1	1
GO:0071243	cellular response to arsenic-containing substance	1/39	18/18493	0.0373043	1	0.167408	HNRNPA1	1
GO:1905276	regulation of epithelial tube formation	1/39	18/18493	0.0373043	1	0.167408	SFRP1	1
GO:2000269	regulation of fibroblast apoptotic process	1/39	18/18493	0.0373043	1	0.167408	SFRP1	1
GO:0002706	regulation of lymphocyte mediated immunity	2/39	146/18493	0.0379178	1	0.167408	HLA-B/HLA-C	2
GO:0006334	nucleosome assembly	2/39	146/18493	0.0379178	1	0.167408	NAP1L1/NASP	2
GO:0009267	cellular response to starvation	2/39	146/18493	0.0379178	1	0.167408	HNRNPA1/SFRP1	2
GO:0071774	response to fibroblast growth factor	2/39	148/18493	0.0388655	1	0.167408	HNRNPA1/SFRP1	2
GO:0009251	glucan catabolic process	1/39	19/18493	0.0393365	1	0.167408	AGL	1
GO:0030859	polarized epithelial cell differentiation	1/39	19/18493	0.0393365	1	0.167408	LAMA1	1
GO:0034104	negative regulation of tissue remodeling	1/39	19/18493	0.0393365	1	0.167408	SFRP1	1
GO:0035994	response to muscle stretch	1/39	19/18493	0.0393365	1	0.167408	TTN	1
GO:0044342	type B pancreatic cell proliferation	1/39	19/18493	0.0393365	1	0.167408	SFRP1	1
GO:0072111	cell proliferation involved in kidney development	1/39	19/18493	0.0393365	1	0.167408	GPC3	1
GO:0098911	regulation of ventricular cardiac muscle cell action potential	1/39	19/18493	0.0393365	1	0.167408	DSP	1
GO:1902074	response to salt	1/39	19/18493	0.0393365	1	0.167408	HNRNPA1	1
GO:0048754	branching morphogenesis of an epithelial tube	2/39	150/18493	0.0398222	1	0.168569	LAMA1/GPC3	2
GO:0051028	mRNA transport	2/39	151/18493	0.0403039	1	0.16878	HNRNPA1/NXT2	2
GO:0030509	BMP signaling pathway	2/39	152/18493	0.0407879	1	0.16878	SFRP1/GPC3	2
GO:0023019	signal transduction involved in regulation of gene expression	1/39	20/18493	0.0413645	1	0.16878	EPCAM	1
GO:0032211	negative regulation of telomere maintenance via telomerase	1/39	20/18493	0.0413645	1	0.16878	HNRNPA1	1
GO:0051131	chaperone-mediated protein complex assembly	1/39	20/18493	0.0413645	1	0.16878	HSP90AA1	1
GO:0061162	establishment of monopolar cell polarity	1/39	20/18493	0.0413645	1	0.16878	LAMA1	1
GO:0071305	cellular response to vitamin D	1/39	20/18493	0.0413645	1	0.16878	SFRP1	1
GO:0000723	telomere maintenance	2/39	157/18493	0.0432409	1	0.170552	HSP90AA1/HNRNPA1	2
GO:0002819	regulation of adaptive immune response	2/39	157/18493	0.0432409	1	0.170552	HLA-B/HLA-C	2
GO:0030203	glycosaminoglycan metabolic process	2/39	157/18493	0.0432409	1	0.170552	VCAN/GPC3	2
GO:0046661	male sex differentiation	2/39	157/18493	0.0432409	1	0.170552	SFRP1/NASP	2
GO:0044247	cellular polysaccharide catabolic process	1/39	21/18493	0.0433884	1	0.170552	AGL	1
GO:0044346	fibroblast apoptotic process	1/39	21/18493	0.0433884	1	0.170552	SFRP1	1
GO:0061339	establishment or maintenance of monopolar cell polarity	1/39	21/18493	0.0433884	1	0.170552	LAMA1	1
GO:0042692	muscle cell differentiation	3/39	373/18493	0.0435887	1	0.170552	KRT19/ACTG1/TTN	3
GO:0001906	cell killing	2/39	158/18493	0.043738	1	0.170552	HLA-B/HLA-C	2
GO:0045109	intermediate filament organization	1/39	22/18493	0.0454081	1	0.174102	DSP	1
GO:0045943	positive regulation of transcription from RNA polymerase I promoter	1/39	22/18493	0.0454081	1	0.174102	NCL	1
GO:0071379	cellular response to prostaglandin stimulus	1/39	22/18493	0.0454081	1	0.174102	SFRP1	1
GO:0001503	ossification	3/39	380/18493	0.045638	1	0.174102	VCAN/SFRP1/GPC3	3
GO:0050680	negative regulation of epithelial cell proliferation	2/39	162/18493	0.0457481	1	0.174102	SFRP1/GPC3	2
GO:0071772	response to BMP	2/39	165/18493	0.0472778	1	0.175959	SFRP1/GPC3	2
GO:0071773	cellular response to BMP stimulus	2/39	165/18493	0.0472778	1	0.175959	SFRP1/GPC3	2
GO:0000272	polysaccharide catabolic process	1/39	23/18493	0.0474236	1	0.175959	AGL	1
GO:0034695	response to prostaglandin E	1/39	23/18493	0.0474236	1	0.175959	SFRP1	1
GO:0060445	branching involved in salivary gland morphogenesis	1/39	23/18493	0.0474236	1	0.175959	LAMA1	1
GO:0018108	peptidyl-tyrosine phosphorylation	3/39	387/18493	0.0477349	1	0.175959	HSP90AA1/TTN/SFRP1	3
GO:0031497	chromatin assembly	2/39	166/18493	0.0477919	1	0.175959	NAP1L1/NASP	2
GO:0006022	aminoglycan metabolic process	2/39	167/18493	0.0483081	1	0.177036	VCAN/GPC3	2
GO:0018212	peptidyl-tyrosine modification	3/39	390/18493	0.0486481	1	0.177293	HSP90AA1/TTN/SFRP1	3
GO:0006941	striated muscle contraction	2/39	168/18493	0.0488263	1	0.177293	DSP/TTN	2
GO:0030324	lung development	2/39	169/18493	0.0493466	1	0.177871	LAMA1/GPC3	2
GO:0022400	regulation of rhodopsin mediated signaling pathway	1/39	24/18493	0.049435	1	0.177871	METAP2	1
GO:0032200	telomere organization	2/39	170/18493	0.0498689	1	0.178621	HSP90AA1/HNRNPA1	2
GO:0030206	chondroitin sulfate biosynthetic process	1/39	25/18493	0.0514423	1	0.1802	VCAN	1
GO:0032461	positive regulation of protein oligomerization	1/39	25/18493	0.0514423	1	0.1802	TRABD2A	1
GO:0051894	positive regulation of focal adhesion assembly	1/39	25/18493	0.0514423	1	0.1802	SFRP1	1
GO:0060343	trabecula formation	1/39	25/18493	0.0514423	1	0.1802	SFRP1	1
GO:0030323	respiratory tube development	2/39	173/18493	0.051448	1	0.1802	LAMA1/GPC3	2
GO:0043062	extracellular structure organization	3/39	402/18493	0.0523874	1	0.181513	VCAN/LAMA1/COL4A6	3
GO:0019882	antigen processing and presentation	2/39	175/18493	0.0525108	1	0.181513	HLA-B/HLA-C	2
GO:0021953	central nervous system neuron differentiation	2/39	175/18493	0.0525108	1	0.181513	HSP90AA1/SFRP1	2
GO:0042026	protein refolding	1/39	26/18493	0.0534454	1	0.181572	HSP90AA1	1
GO:0055003	cardiac myofibril assembly	1/39	26/18493	0.0534454	1	0.181572	TTN	1
GO:0060706	cell differentiation involved in embryonic placenta development	1/39	26/18493	0.0534454	1	0.181572	KRT19	1
GO:0060740	prostate gland epithelium morphogenesis	1/39	26/18493	0.0534454	1	0.181572	SFRP1	1
GO:0051170	nuclear import	2/39	178/18493	0.0541197	1	0.182868	HNRNPA1/NXT2	2
GO:0045577	regulation of B cell differentiation	1/39	27/18493	0.0554444	1	0.182868	SFRP1	1
GO:0045671	negative regulation of osteoclast differentiation	1/39	27/18493	0.0554444	1	0.182868	SFRP1	1
GO:1904357	negative regulation of telomere maintenance via telomere lengthening	1/39	27/18493	0.0554444	1	0.182868	HNRNPA1	1
GO:0007369	gastrulation	2/39	181/18493	0.0557462	1	0.182868	SFRP1/GPC3	2
GO:0034728	nucleosome organization	2/39	181/18493	0.0557462	1	0.182868	NAP1L1/NASP	2
GO:0042594	response to starvation	2/39	183/18493	0.0568401	1	0.182868	HNRNPA1/SFRP1	2
GO:0033688	regulation of osteoblast proliferation	1/39	28/18493	0.0574393	1	0.182868	SFRP1	1
GO:0035116	embryonic hindlimb morphogenesis	1/39	28/18493	0.0574393	1	0.182868	GPC3	1
GO:0060512	prostate gland morphogenesis	1/39	28/18493	0.0574393	1	0.182868	SFRP1	1
GO:0071478	cellular response to radiation	2/39	186/18493	0.0584952	1	0.182868	METAP2/SFRP1	2
GO:0038093	Fc receptor signaling pathway	2/39	187/18493	0.0590506	1	0.182868	HSP90AA1/ACTG1	2
GO:0016056	rhodopsin mediated signaling pathway	1/39	29/18493	0.0594301	1	0.182868	METAP2	1
GO:0031365	N-terminal protein amino acid modification	1/39	29/18493	0.0594301	1	0.182868	METAP2	1
GO:0050869	negative regulation of B cell activation	1/39	29/18493	0.0594301	1	0.182868	SFRP1	1
GO:0060441	epithelial tube branching involved in lung morphogenesis	1/39	29/18493	0.0594301	1	0.182868	LAMA1	1
GO:0060765	regulation of androgen receptor signaling pathway	1/39	29/18493	0.0594301	1	0.182868	SFRP1	1
GO:0071295	cellular response to vitamin	1/39	29/18493	0.0594301	1	0.182868	SFRP1	1
GO:0090162	establishment of epithelial cell polarity	1/39	29/18493	0.0594301	1	0.182868	LAMA1	1
GO:0060249	anatomical structure homeostasis	3/39	425/18493	0.0599352	1	0.182868	HSP90AA1/ACTG1/HNRNPA1	3
GO:0071897	DNA biosynthetic process	2/39	189/18493	0.060167	1	0.182868	HSP90AA1/HNRNPA1	2
GO:1901136	carbohydrate derivative catabolic process	2/39	189/18493	0.060167	1	0.182868	VCAN/GPC3	2
GO:1901654	response to ketone	2/39	190/18493	0.060728	1	0.182868	SFRP1/NASP	2
GO:0048608	reproductive structure development	3/39	428/18493	0.060956	1	0.182868	KRT19/SFRP1/NASP	3
GO:0009303	rRNA transcription	1/39	30/18493	0.0614168	1	0.182868	NCL	1
GO:0010165	response to X-ray	1/39	30/18493	0.0614168	1	0.182868	SFRP1	1
GO:0010719	negative regulation of epithelial to mesenchymal transition	1/39	30/18493	0.0614168	1	0.182868	SFRP1	1
GO:0010737	protein kinase A signaling	1/39	30/18493	0.0614168	1	0.182868	TTN	1
GO:0045879	negative regulation of smoothened signaling pathway	1/39	30/18493	0.0614168	1	0.182868	GPC3	1
GO:0046685	response to arsenic-containing substance	1/39	30/18493	0.0614168	1	0.182868	HNRNPA1	1
GO:0050650	chondroitin sulfate proteoglycan biosynthetic process	1/39	30/18493	0.0614168	1	0.182868	VCAN	1
GO:0006333	chromatin assembly or disassembly	2/39	192/18493	0.0618554	1	0.182868	NAP1L1/NASP	2
GO:0061458	reproductive system development	3/39	431/18493	0.0619851	1	0.182868	KRT19/SFRP1/NASP	3
GO:0060541	respiratory system development	2/39	194/18493	0.0629901	1	0.182868	LAMA1/GPC3	2
GO:0003401	axis elongation	1/39	31/18493	0.0633994	1	0.182868	SFRP1	1
GO:0033687	osteoblast proliferation	1/39	31/18493	0.0633994	1	0.182868	SFRP1	1
GO:0034694	response to prostaglandin	1/39	31/18493	0.0633994	1	0.182868	SFRP1	1
GO:0038128	ERBB2 signaling pathway	1/39	31/18493	0.0633994	1	0.182868	HSP90AA1	1
GO:1903393	positive regulation of adherens junction organization	1/39	31/18493	0.0633994	1	0.182868	SFRP1	1
GO:0050657	nucleic acid transport	2/39	195/18493	0.0635601	1	0.182868	HNRNPA1/NXT2	2
GO:0050658	RNA transport	2/39	195/18493	0.0635601	1	0.182868	HNRNPA1/NXT2	2
GO:0002703	regulation of leukocyte mediated immunity	2/39	196/18493	0.0641319	1	0.182868	HLA-B/HLA-C	2
GO:0017148	negative regulation of translation	2/39	196/18493	0.0641319	1	0.182868	ILF3/NCL	2
GO:0002573	myeloid leukocyte differentiation	2/39	197/18493	0.0647055	1	0.182868	SFRP1/GPC3	2
GO:0051236	establishment of RNA localization	2/39	198/18493	0.0652809	1	0.182868	HNRNPA1/NXT2	2
GO:0006335	DNA replication-dependent nucleosome assembly	1/39	32/18493	0.0653779	1	0.182868	NASP	1
GO:0006356	regulation of transcription from RNA polymerase I promoter	1/39	32/18493	0.0653779	1	0.182868	NCL	1
GO:0030513	positive regulation of BMP signaling pathway	1/39	32/18493	0.0653779	1	0.182868	GPC3	1
GO:0034723	DNA replication-dependent nucleosome organization	1/39	32/18493	0.0653779	1	0.182868	NASP	1
GO:1901890	positive regulation of cell junction assembly	1/39	32/18493	0.0653779	1	0.182868	SFRP1	1
GO:0007163	establishment or maintenance of cell polarity	2/39	199/18493	0.0658579	1	0.182918	HSP90AA1/LAMA1	2
GO:0048863	stem cell differentiation	2/39	199/18493	0.0658579	1	0.182918	SFRP1/EPCAM	2
GO:0021955	central nervous system neuron axonogenesis	1/39	33/18493	0.0673523	1	0.18512	HSP90AA1	1
GO:0046326	positive regulation of glucose import	1/39	33/18493	0.0673523	1	0.18512	GPC3	1
GO:0048147	negative regulation of fibroblast proliferation	1/39	33/18493	0.0673523	1	0.18512	SFRP1	1
GO:0007603	phototransduction, visible light	1/39	34/18493	0.0693227	1	0.187285	METAP2	1
GO:0032212	positive regulation of telomere maintenance via telomerase	1/39	34/18493	0.0693227	1	0.187285	HNRNPA1	1
GO:0060218	hematopoietic stem cell differentiation	1/39	34/18493	0.0693227	1	0.187285	SFRP1	1
GO:0071392	cellular response to estradiol stimulus	1/39	34/18493	0.0693227	1	0.187285	SFRP1	1
GO:0098901	regulation of cardiac muscle cell action potential	1/39	34/18493	0.0693227	1	0.187285	DSP	1
GO:2000027	regulation of organ morphogenesis	2/39	208/18493	0.0711289	1	0.1896	SFRP1/GPC3	2
GO:0007435	salivary gland morphogenesis	1/39	35/18493	0.0712891	1	0.1896	LAMA1	1
GO:0033280	response to vitamin D	1/39	35/18493	0.0712891	1	0.1896	SFRP1	1
GO:0071542	dopaminergic neuron differentiation	1/39	35/18493	0.0712891	1	0.1896	SFRP1	1
GO:0002699	positive regulation of immune effector process	2/39	209/18493	0.071723	1	0.1896	HLA-B/HLA-C	2
GO:0009952	anterior/posterior pattern specification	2/39	211/18493	0.0729161	1	0.1896	SFRP1/GPC3	2
GO:0032205	negative regulation of telomere maintenance	1/39	36/18493	0.0732513	1	0.1896	HNRNPA1	1
GO:0033144	negative regulation of intracellular steroid hormone receptor signaling pathway	1/39	36/18493	0.0732513	1	0.1896	SFRP1	1
GO:0035137	hindlimb morphogenesis	1/39	36/18493	0.0732513	1	0.1896	GPC3	1
GO:0051973	positive regulation of telomerase activity	1/39	36/18493	0.0732513	1	0.1896	HSP90AA1	1
GO:1901385	regulation of voltage-gated calcium channel activity	1/39	36/18493	0.0732513	1	0.1896	AHNAK	1
GO:0016055	Wnt signaling pathway	3/39	463/18493	0.0734667	1	0.1896	TRABD2A/SFRP1/GPC3	3
GO:0045732	positive regulation of protein catabolic process	2/39	212/18493	0.0735151	1	0.1896	HSP90AA1/GPC3	2
GO:0034249	negative regulation of cellular amide metabolic process	2/39	213/18493	0.0741157	1	0.1896	ILF3/NCL	2
GO:0198738	cell-cell signaling by wnt	3/39	465/18493	0.0742143	1	0.1896	TRABD2A/SFRP1/GPC3	3
GO:0001649	osteoblast differentiation	2/39	214/18493	0.0747179	1	0.1896	VCAN/SFRP1	2
GO:0017038	protein import	2/39	214/18493	0.0747179	1	0.1896	HSP90AA1/NXT2	2
GO:0046329	negative regulation of JNK cascade	1/39	37/18493	0.0752096	1	0.1896	SFRP1	1
GO:1904358	positive regulation of telomere maintenance via telomere lengthening	1/39	37/18493	0.0752096	1	0.1896	HNRNPA1	1
GO:2000279	negative regulation of DNA biosynthetic process	1/39	37/18493	0.0752096	1	0.1896	HNRNPA1	1
GO:2000648	positive regulation of stem cell proliferation	1/39	37/18493	0.0752096	1	0.1896	EPCAM	1
GO:0007584	response to nutrient	2/39	216/18493	0.0759272	1	0.189693	SFRP1/AGL	2
GO:0008406	gonad development	2/39	216/18493	0.0759272	1	0.189693	SFRP1/NASP	2
GO:0007431	salivary gland development	1/39	38/18493	0.0771638	1	0.189693	LAMA1	1
GO:0030204	chondroitin sulfate metabolic process	1/39	38/18493	0.0771638	1	0.189693	VCAN	1
GO:0045197	establishment or maintenance of epithelial cell apical/basal polarity	1/39	38/18493	0.0771638	1	0.189693	LAMA1	1
GO:0046676	negative regulation of insulin secretion	1/39	38/18493	0.0771638	1	0.189693	SFRP1	1
GO:0086005	ventricular cardiac muscle cell action potential	1/39	38/18493	0.0771638	1	0.189693	DSP	1
GO:0086091	regulation of heart rate by cardiac conduction	1/39	38/18493	0.0771638	1	0.189693	DSP	1
GO:0051054	positive regulation of DNA metabolic process	2/39	220/18493	0.0783646	1	0.192049	HSP90AA1/HNRNPA1	2
GO:0030049	muscle filament sliding	1/39	39/18493	0.079114	1	0.192672	TTN	1
GO:0033275	actin-myosin filament sliding	1/39	39/18493	0.079114	1	0.192672	TTN	1
GO:0002009	morphogenesis of an epithelium	3/39	479/18493	0.0795442	1	0.192672	LAMA1/SFRP1/GPC3	3
GO:0045137	development of primary sexual characteristics	2/39	222/18493	0.0795927	1	0.192672	SFRP1/NASP	2
GO:0031667	response to nutrient levels	3/39	481/18493	0.0803192	1	0.19327	HNRNPA1/SFRP1/AGL	3
GO:0031424	keratinization	2/39	224/18493	0.0808269	1	0.19327	KRT19/DSP	2
GO:0048738	cardiac muscle tissue development	2/39	224/18493	0.0808269	1	0.19327	DSP/TTN	2
GO:0010828	positive regulation of glucose transport	1/39	40/18493	0.0810601	1	0.19327	GPC3	1
GO:0044275	cellular carbohydrate catabolic process	1/39	40/18493	0.0810601	1	0.19327	AGL	1
GO:0043312	neutrophil degranulation	3/39	485/18493	0.0818793	1	0.193944	HSP90AA1/DSP/AGL	3
GO:0060560	developmental growth involved in morphogenesis	2/39	227/18493	0.0826895	1	0.193944	HSP90AA1/SFRP1	2
GO:0033574	response to testosterone	1/39	41/18493	0.0830023	1	0.193944	NASP	1
GO:0035088	establishment or maintenance of apical/basal cell polarity	1/39	41/18493	0.0830023	1	0.193944	LAMA1	1
GO:0050982	detection of mechanical stimulus	1/39	41/18493	0.0830023	1	0.193944	TTN	1
GO:0061245	establishment or maintenance of bipolar cell polarity	1/39	41/18493	0.0830023	1	0.193944	LAMA1	1
GO:0002283	neutrophil activation involved in immune response	3/39	488/18493	0.0830581	1	0.193944	HSP90AA1/DSP/AGL	3
GO:0031669	cellular response to nutrient levels	2/39	228/18493	0.0833133	1	0.193968	HNRNPA1/SFRP1	2
GO:0032459	regulation of protein oligomerization	1/39	42/18493	0.0849404	1	0.194327	TRABD2A	1
GO:0042149	cellular response to glucose starvation	1/39	42/18493	0.0849404	1	0.194327	HNRNPA1	1
GO:0044331	cell-cell adhesion mediated by cadherin	1/39	42/18493	0.0849404	1	0.194327	EPCAM	1
GO:0045429	positive regulation of nitric oxide biosynthetic process	1/39	42/18493	0.0849404	1	0.194327	HSP90AA1	1
GO:0086004	regulation of cardiac muscle cell contraction	1/39	42/18493	0.0849404	1	0.194327	DSP	1
GO:1904407	positive regulation of nitric oxide metabolic process	1/39	42/18493	0.0849404	1	0.194327	HSP90AA1	1
GO:0006403	RNA localization	2/39	231/18493	0.0851937	1	0.194345	HNRNPA1/NXT2	2
GO:0050654	chondroitin sulfate proteoglycan metabolic process	1/39	43/18493	0.0868746	1	0.197326	VCAN	1
GO:0042119	neutrophil activation	3/39	498/18493	0.0870414	1	0.197326	HSP90AA1/DSP/AGL	3
GO:0002446	neutrophil mediated immunity	3/39	499/18493	0.0874442	1	0.197326	HSP90AA1/DSP/AGL	3
GO:0090092	regulation of transmembrane receptor protein serine/threonine kinase signaling pathway	2/39	235/18493	0.0877212	1	0.197326	SFRP1/GPC3	2
GO:0060828	regulation of canonical Wnt signaling pathway	2/39	236/18493	0.0883567	1	0.197326	SFRP1/GPC3	2
GO:0034080	CENP-A containing nucleosome assembly	1/39	44/18493	0.0888048	1	0.197326	NASP	1
GO:0046850	regulation of bone remodeling	1/39	44/18493	0.0888048	1	0.197326	SFRP1	1
GO:0061641	CENP-A containing chromatin organization	1/39	44/18493	0.0888048	1	0.197326	NASP	1
GO:0071364	cellular response to epidermal growth factor stimulus	1/39	44/18493	0.0888048	1	0.197326	NCL	1
GO:0015931	nucleobase-containing compound transport	2/39	237/18493	0.0889935	1	0.197326	HNRNPA1/NXT2	2
GO:0034329	cell junction assembly	2/39	238/18493	0.0896318	1	0.198186	ACTG1/SFRP1	2
GO:0010463	mesenchymal cell proliferation	1/39	45/18493	0.090731	1	0.198249	GPC3	1
GO:0030261	chromosome condensation	1/39	45/18493	0.090731	1	0.198249	TTN	1
GO:0090278	negative regulation of peptide hormone secretion	1/39	45/18493	0.090731	1	0.198249	SFRP1	1
GO:1900034	regulation of cellular response to heat	1/39	45/18493	0.090731	1	0.198249	HSP90AA1	1
GO:0016072	rRNA metabolic process	2/39	240/18493	0.0909125	1	0.198249	NCL/NOP56	2
GO:0005978	glycogen biosynthetic process	1/39	46/18493	0.0926532	1	0.200938	AGL	1
GO:0009250	glucan biosynthetic process	1/39	46/18493	0.0926532	1	0.200938	AGL	1
GO:0060047	heart contraction	2/39	244/18493	0.0934903	1	0.201781	DSP/TTN	2
GO:0002762	negative regulation of myeloid leukocyte differentiation	1/39	47/18493	0.0945715	1	0.201781	SFRP1	1
GO:0009948	anterior/posterior axis specification	1/39	47/18493	0.0945715	1	0.201781	GPC3	1
GO:0030850	prostate gland development	1/39	47/18493	0.0945715	1	0.201781	SFRP1	1
GO:0055010	ventricular cardiac muscle tissue morphogenesis	1/39	47/18493	0.0945715	1	0.201781	DSP	1
GO:1903115	regulation of actin filament-based movement	1/39	47/18493	0.0945715	1	0.201781	DSP	1
GO:0009409	response to cold	1/39	48/18493	0.0964859	1	0.202029	HSP90AA1	1
GO:0031055	chromatin remodeling at centromere	1/39	48/18493	0.0964859	1	0.202029	NASP	1
GO:0050999	regulation of nitric-oxide synthase activity	1/39	48/18493	0.0964859	1	0.202029	HSP90AA1	1
GO:0051972	regulation of telomerase activity	1/39	48/18493	0.0964859	1	0.202029	HSP90AA1	1
GO:0061383	trabecula morphogenesis	1/39	48/18493	0.0964859	1	0.202029	SFRP1	1
GO:0070849	response to epidermal growth factor	1/39	48/18493	0.0964859	1	0.202029	NCL	1
GO:0032873	negative regulation of stress-activated MAPK cascade	1/39	49/18493	0.0983962	1	0.202029	SFRP1	1
GO:0035272	exocrine system development	1/39	49/18493	0.0983962	1	0.202029	LAMA1	1
GO:0045104	intermediate filament cytoskeleton organization	1/39	49/18493	0.0983962	1	0.202029	DSP	1
GO:0048546	digestive tract morphogenesis	1/39	49/18493	0.0983962	1	0.202029	SFRP1	1
GO:0050732	negative regulation of peptidyl-tyrosine phosphorylation	1/39	49/18493	0.0983962	1	0.202029	SFRP1	1
GO:0060976	coronary vasculature development	1/39	49/18493	0.0983962	1	0.202029	GPC3	1
GO:0070303	negative regulation of stress-activated protein kinase signaling cascade	1/39	49/18493	0.0983962	1	0.202029	SFRP1	1
GO:0003015	heart process	2/39	252/18493	0.09871	1	0.202029	DSP/TTN	2
GO:0003007	heart morphogenesis	2/39	253/18493	0.0993683	1	0.202029	DSP/TTN	2
GO:0065004	protein-DNA complex assembly	2/39	254/18493	0.100028	1	0.202029	NAP1L1/NASP	2
GO:0001954	positive regulation of cell-matrix adhesion	1/39	50/18493	0.100303	1	0.202029	SFRP1	1
GO:0010171	body morphogenesis	1/39	50/18493	0.100303	1	0.202029	GPC3	1
GO:0045103	intermediate filament-based process	1/39	50/18493	0.100303	1	0.202029	DSP	1
GO:0045668	negative regulation of osteoblast differentiation	1/39	50/18493	0.100303	1	0.202029	SFRP1	1
GO:0060425	lung morphogenesis	1/39	50/18493	0.100303	1	0.202029	LAMA1	1
GO:2001238	positive regulation of extrinsic apoptotic signaling pathway	1/39	50/18493	0.100303	1	0.202029	SFRP1	1
GO:0030514	negative regulation of BMP signaling pathway	1/39	51/18493	0.102205	1	0.203787	SFRP1	1
GO:0032206	positive regulation of telomere maintenance	1/39	51/18493	0.102205	1	0.203787	HNRNPA1	1
GO:0045620	negative regulation of lymphocyte differentiation	1/39	51/18493	0.102205	1	0.203787	SFRP1	1
GO:0051496	positive regulation of stress fiber assembly	1/39	51/18493	0.102205	1	0.203787	SFRP1	1
GO:0031668	cellular response to extracellular stimulus	2/39	258/18493	0.102679	1	0.204217	HNRNPA1/SFRP1	2
GO:0031334	positive regulation of protein complex assembly	2/39	259/18493	0.103345	1	0.205026	HSP90AA1/TRABD2A	2
GO:0045926	negative regulation of growth	2/39	260/18493	0.104012	1	0.205502	SFRP1/GPC3	2
GO:2000179	positive regulation of neural precursor cell proliferation	1/39	52/18493	0.104104	1	0.205502	NAP1L1	1
GO:0032210	regulation of telomere maintenance via telomerase	1/39	53/18493	0.105998	1	0.207176	HNRNPA1	1
GO:0045071	negative regulation of viral genome replication	1/39	53/18493	0.105998	1	0.207176	ILF3	1
GO:0048488	synaptic vesicle endocytosis	1/39	53/18493	0.105998	1	0.207176	ACTG1	1
GO:0140238	NA	1/39	53/18493	0.105998	1	0.207176	ACTG1	1
GO:0003229	ventricular cardiac muscle tissue development	1/39	54/18493	0.107889	1	0.209321	DSP	1
GO:0006336	DNA replication-independent nucleosome assembly	1/39	54/18493	0.107889	1	0.209321	NASP	1
GO:0098900	regulation of action potential	1/39	54/18493	0.107889	1	0.209321	DSP	1
GO:0007548	sex differentiation	2/39	268/18493	0.109391	1	0.209389	SFRP1/NASP	2
GO:0002011	morphogenesis of an epithelial sheet	1/39	55/18493	0.109776	1	0.209389	LAMA1	1
GO:0034724	DNA replication-independent nucleosome organization	1/39	55/18493	0.109776	1	0.209389	NASP	1
GO:0046324	regulation of glucose import	1/39	55/18493	0.109776	1	0.209389	GPC3	1
GO:0070936	protein K48-linked ubiquitination	1/39	55/18493	0.109776	1	0.209389	TTC3	1
GO:0071398	cellular response to fatty acid	1/39	55/18493	0.109776	1	0.209389	SFRP1	1
GO:1903428	positive regulation of reactive oxygen species biosynthetic process	1/39	55/18493	0.109776	1	0.209389	HSP90AA1	1
GO:0034508	centromere complex assembly	1/39	56/18493	0.111659	1	0.209945	NASP	1
GO:0035904	aorta development	1/39	56/18493	0.111659	1	0.209945	LOXL1	1
GO:0044273	sulfur compound catabolic process	1/39	56/18493	0.111659	1	0.209945	VCAN	1
GO:0060688	regulation of morphogenesis of a branching structure	1/39	56/18493	0.111659	1	0.209945	SFRP1	1
GO:0086002	cardiac muscle cell action potential involved in contraction	1/39	56/18493	0.111659	1	0.209945	DSP	1
GO:0086065	cell communication involved in cardiac conduction	1/39	56/18493	0.111659	1	0.209945	DSP	1
GO:0070527	platelet aggregation	1/39	57/18493	0.113538	1	0.212973	ACTG1	1
GO:0043486	histone exchange	1/39	58/18493	0.115414	1	0.215469	NASP	1
GO:1902041	regulation of extrinsic apoptotic signaling pathway via death domain receptors	1/39	58/18493	0.115414	1	0.215469	SFRP1	1
GO:0007602	phototransduction	1/39	59/18493	0.117285	1	0.217324	METAP2	1
GO:0034113	heterotypic cell-cell adhesion	1/39	59/18493	0.117285	1	0.217324	DSP	1
GO:0046847	filopodium assembly	1/39	59/18493	0.117285	1	0.217324	FGD6	1
GO:0090287	regulation of cellular response to growth factor stimulus	2/39	282/18493	0.118981	1	0.217324	SFRP1/GPC3	2
GO:0001658	branching involved in ureteric bud morphogenesis	1/39	60/18493	0.119152	1	0.217324	GPC3	1
GO:0018149	peptide cross-linking	1/39	60/18493	0.119152	1	0.217324	DSP	1
GO:0030166	proteoglycan biosynthetic process	1/39	60/18493	0.119152	1	0.217324	VCAN	1
GO:0035019	somatic stem cell population maintenance	1/39	60/18493	0.119152	1	0.217324	SFRP1	1
GO:0051893	regulation of focal adhesion assembly	1/39	60/18493	0.119152	1	0.217324	SFRP1	1
GO:0090109	regulation of cell-substrate junction assembly	1/39	60/18493	0.119152	1	0.217324	SFRP1	1
GO:0060070	canonical Wnt signaling pathway	2/39	284/18493	0.120368	1	0.218707	SFRP1/GPC3	2
GO:0009584	detection of visible light	1/39	61/18493	0.121016	1	0.218707	METAP2	1
GO:0048747	muscle fiber development	1/39	61/18493	0.121016	1	0.218707	TTN	1
GO:1904356	regulation of telomere maintenance via telomere lengthening	1/39	61/18493	0.121016	1	0.218707	HNRNPA1	1
GO:0001824	blastocyst development	1/39	62/18493	0.122876	1	0.220059	NASP	1
GO:0032233	positive regulation of actin filament bundle assembly	1/39	62/18493	0.122876	1	0.220059	SFRP1	1
GO:0032768	regulation of monooxygenase activity	1/39	62/18493	0.122876	1	0.220059	HSP90AA1	1
GO:0045428	regulation of nitric oxide biosynthetic process	1/39	62/18493	0.122876	1	0.220059	HSP90AA1	1
GO:0071824	protein-DNA complex subunit organization	2/39	290/18493	0.124554	1	0.221877	NAP1L1/NASP	2
GO:0006360	transcription from RNA polymerase I promoter	1/39	63/18493	0.124732	1	0.221877	NCL	1
GO:0046323	glucose import	1/39	63/18493	0.124732	1	0.221877	GPC3	1
GO:0045600	positive regulation of fat cell differentiation	1/39	64/18493	0.126584	1	0.223664	SFRP1	1
GO:0045670	regulation of osteoclast differentiation	1/39	64/18493	0.126584	1	0.223664	SFRP1	1
GO:0072091	regulation of stem cell proliferation	1/39	64/18493	0.126584	1	0.223664	EPCAM	1
GO:0000381	regulation of alternative mRNA splicing, via spliceosome	1/39	65/18493	0.128432	1	0.224921	HNRNPA1	1
GO:0036465	synaptic vesicle recycling	1/39	65/18493	0.128432	1	0.224921	ACTG1	1
GO:0046888	negative regulation of hormone secretion	1/39	65/18493	0.128432	1	0.224921	SFRP1	1
GO:0060675	ureteric bud morphogenesis	1/39	65/18493	0.128432	1	0.224921	GPC3	1
GO:0072171	mesonephric tubule morphogenesis	1/39	66/18493	0.130277	1	0.227147	GPC3	1
GO:1903391	regulation of adherens junction organization	1/39	66/18493	0.130277	1	0.227147	SFRP1	1
GO:0030216	keratinocyte differentiation	2/39	299/18493	0.130901	1	0.227732	KRT19/DSP	2
GO:0086003	cardiac muscle cell contraction	1/39	67/18493	0.132118	1	0.229346	DSP	1
GO:0031670	cellular response to nutrient	1/39	68/18493	0.133955	1	0.231519	SFRP1	1
GO:0033692	cellular polysaccharide biosynthetic process	1/39	68/18493	0.133955	1	0.231519	AGL	1
GO:0071479	cellular response to ionizing radiation	1/39	69/18493	0.135788	1	0.234176	SFRP1	1
GO:0030521	androgen receptor signaling pathway	1/39	70/18493	0.137617	1	0.236815	SFRP1	1
GO:0001701	in utero embryonic development	2/39	311/18493	0.139479	1	0.239498	KRT19/NASP	2
GO:0001756	somitogenesis	1/39	72/18493	0.141265	1	0.24107	SFRP1	1
GO:0003208	cardiac ventricle morphogenesis	1/39	72/18493	0.141265	1	0.24107	DSP	1
GO:0001895	retina homeostasis	1/39	73/18493	0.143083	1	0.24107	ACTG1	1
GO:0005977	glycogen metabolic process	1/39	73/18493	0.143083	1	0.24107	AGL	1
GO:0006809	nitric oxide biosynthetic process	1/39	73/18493	0.143083	1	0.24107	HSP90AA1	1
GO:0009583	detection of light stimulus	1/39	73/18493	0.143083	1	0.24107	METAP2	1
GO:0090150	establishment of protein localization to membrane	2/39	317/18493	0.143815	1	0.24107	HSP90AA1/RPL27A	2
GO:0000271	polysaccharide biosynthetic process	1/39	74/18493	0.144897	1	0.24107	AGL	1
GO:0006073	cellular glucan metabolic process	1/39	74/18493	0.144897	1	0.24107	AGL	1
GO:0010827	regulation of glucose transport	1/39	74/18493	0.144897	1	0.24107	GPC3	1
GO:0021954	central nervous system neuron development	1/39	74/18493	0.144897	1	0.24107	HSP90AA1	1
GO:0044042	glucan metabolic process	1/39	74/18493	0.144897	1	0.24107	AGL	1
GO:0072078	nephron tubule morphogenesis	1/39	74/18493	0.144897	1	0.24107	GPC3	1
GO:0086001	cardiac muscle cell action potential	1/39	74/18493	0.144897	1	0.24107	DSP	1
GO:0071214	cellular response to abiotic stimulus	2/39	319/18493	0.145267	1	0.24107	METAP2/SFRP1	2
GO:0104004	cellular response to environmental stimulus	2/39	319/18493	0.145267	1	0.24107	METAP2/SFRP1	2
GO:0000380	alternative mRNA splicing, via spliceosome	1/39	75/18493	0.146708	1	0.242951	HNRNPA1	1
GO:0046677	response to antibiotic	2/39	323/18493	0.14818	1	0.244409	HSP90AA1/HNRNPA1	2
GO:0043407	negative regulation of MAP kinase activity	1/39	76/18493	0.148514	1	0.244409	SFRP1	1
GO:0072088	nephron epithelium morphogenesis	1/39	76/18493	0.148514	1	0.244409	GPC3	1
GO:0046209	nitric oxide metabolic process	1/39	77/18493	0.150318	1	0.246352	HSP90AA1	1
GO:1903901	negative regulation of viral life cycle	1/39	77/18493	0.150318	1	0.246352	ILF3	1
GO:0071496	cellular response to external stimulus	2/39	328/18493	0.151839	1	0.24763	HNRNPA1/SFRP1	2
GO:0061333	renal tubule morphogenesis	1/39	78/18493	0.152117	1	0.24763	GPC3	1
GO:0072028	nephron morphogenesis	1/39	78/18493	0.152117	1	0.24763	GPC3	1
GO:0007045	cell-substrate adherens junction assembly	1/39	79/18493	0.153913	1	0.24763	SFRP1	1
GO:0030279	negative regulation of ossification	1/39	79/18493	0.153913	1	0.24763	SFRP1	1
GO:0032204	regulation of telomere maintenance	1/39	79/18493	0.153913	1	0.24763	HNRNPA1	1
GO:0033143	regulation of intracellular steroid hormone receptor signaling pathway	1/39	79/18493	0.153913	1	0.24763	SFRP1	1
GO:0048041	focal adhesion assembly	1/39	79/18493	0.153913	1	0.24763	SFRP1	1
GO:0055117	regulation of cardiac muscle contraction	1/39	79/18493	0.153913	1	0.24763	DSP	1
GO:0048013	ephrin receptor signaling pathway	1/39	80/18493	0.155705	1	0.249499	ACTG1	1
GO:2001057	reactive nitrogen species metabolic process	1/39	80/18493	0.155705	1	0.249499	HSP90AA1	1
GO:0043044	ATP-dependent chromatin remodeling	1/39	81/18493	0.157493	1	0.251855	NASP	1
GO:0007178	transmembrane receptor protein serine/threonine kinase signaling pathway	2/39	340/18493	0.160696	1	0.254738	SFRP1/GPC3	2
GO:0034637	cellular carbohydrate biosynthetic process	1/39	83/18493	0.161058	1	0.254738	AGL	1
GO:0046849	bone remodeling	1/39	83/18493	0.161058	1	0.254738	SFRP1	1
GO:0051492	regulation of stress fiber assembly	1/39	83/18493	0.161058	1	0.254738	SFRP1	1
GO:0003002	regionalization	2/39	341/18493	0.161438	1	0.254738	SFRP1/GPC3	2
GO:0006909	phagocytosis	2/39	342/18493	0.162181	1	0.254738	HSP90AA1/ACTG1	2
GO:0008625	extrinsic apoptotic signaling pathway via death domain receptors	1/39	84/18493	0.162836	1	0.254738	SFRP1	1
GO:0034103	regulation of tissue remodeling	1/39	84/18493	0.162836	1	0.254738	SFRP1	1
GO:0070542	response to fatty acid	1/39	84/18493	0.162836	1	0.254738	SFRP1	1
GO:0097306	cellular response to alcohol	1/39	84/18493	0.162836	1	0.254738	SFRP1	1
GO:2000177	regulation of neural precursor cell proliferation	1/39	84/18493	0.162836	1	0.254738	NAP1L1	1
GO:0002449	lymphocyte mediated immunity	2/39	344/18493	0.16367	1	0.255537	HLA-B/HLA-C	2
GO:0001523	retinoid metabolic process	1/39	86/18493	0.166379	1	0.257734	GPC3	1
GO:0006029	proteoglycan metabolic process	1/39	86/18493	0.166379	1	0.257734	VCAN	1
GO:0014033	neural crest cell differentiation	1/39	86/18493	0.166379	1	0.257734	SFRP1	1
GO:1901019	regulation of calcium ion transmembrane transporter activity	1/39	86/18493	0.166379	1	0.257734	AHNAK	1
GO:0006112	energy reserve metabolic process	1/39	87/18493	0.168145	1	0.258526	AGL	1
GO:0055013	cardiac muscle cell development	1/39	87/18493	0.168145	1	0.258526	TTN	1
GO:1901888	regulation of cell junction assembly	1/39	87/18493	0.168145	1	0.258526	SFRP1	1
GO:0006936	muscle contraction	2/39	351/18493	0.168899	1	0.258526	DSP/TTN	2
GO:0009913	epidermal cell differentiation	2/39	351/18493	0.168899	1	0.258526	KRT19/DSP	2
GO:0001892	embryonic placenta development	1/39	88/18493	0.169908	1	0.258526	KRT19	1
GO:0010717	regulation of epithelial to mesenchymal transition	1/39	88/18493	0.169908	1	0.258526	SFRP1	1
GO:0034333	adherens junction assembly	1/39	88/18493	0.169908	1	0.258526	SFRP1	1
GO:0043506	regulation of JUN kinase activity	1/39	88/18493	0.169908	1	0.258526	SFRP1	1
GO:0002460	adaptive immune response based on somatic recombination of immune receptors built from immunoglobulin superfamily domains	2/39	354/18493	0.17115	1	0.258526	HLA-B/HLA-C	2
GO:0001656	metanephros development	1/39	89/18493	0.171667	1	0.258526	GPC3	1
GO:0001843	neural tube closure	1/39	89/18493	0.171667	1	0.258526	SFRP1	1
GO:0009953	dorsal/ventral pattern formation	1/39	89/18493	0.171667	1	0.258526	SFRP1	1
GO:0033273	response to vitamin	1/39	89/18493	0.171667	1	0.258526	SFRP1	1
GO:0035690	cellular response to drug	2/39	355/18493	0.171901	1	0.258526	HNRNPA1/SFRP1	2
GO:0006913	nucleocytoplasmic transport	2/39	357/18493	0.173405	1	0.258526	HNRNPA1/NXT2	2
GO:0045069	regulation of viral genome replication	1/39	90/18493	0.173422	1	0.258526	ILF3	1
GO:0045638	negative regulation of myeloid cell differentiation	1/39	90/18493	0.173422	1	0.258526	SFRP1	1
GO:0048145	regulation of fibroblast proliferation	1/39	90/18493	0.173422	1	0.258526	SFRP1	1
GO:0060606	tube closure	1/39	90/18493	0.173422	1	0.258526	SFRP1	1
GO:0048010	vascular endothelial growth factor receptor signaling pathway	1/39	91/18493	0.175174	1	0.259185	HSP90AA1	1
GO:0048144	fibroblast proliferation	1/39	91/18493	0.175174	1	0.259185	SFRP1	1
GO:0048525	negative regulation of viral process	1/39	91/18493	0.175174	1	0.259185	ILF3	1
GO:0061053	somite development	1/39	91/18493	0.175174	1	0.259185	SFRP1	1
GO:0051169	nuclear transport	2/39	360/18493	0.175666	1	0.25932	HNRNPA1/NXT2	2
GO:0043687	post-translational protein modification	2/39	361/18493	0.176421	1	0.25932	VCAN/GPC3	2
GO:0016101	diterpenoid metabolic process	1/39	92/18493	0.176922	1	0.25932	GPC3	1
GO:0030901	midbrain development	1/39	92/18493	0.176922	1	0.25932	SFRP1	1
GO:0006942	regulation of striated muscle contraction	1/39	93/18493	0.178666	1	0.25932	DSP	1
GO:0055006	cardiac cell development	1/39	93/18493	0.178666	1	0.25932	TTN	1
GO:0072080	nephron tubule development	1/39	93/18493	0.178666	1	0.25932	GPC3	1
GO:1901655	cellular response to ketone	1/39	93/18493	0.178666	1	0.25932	SFRP1	1
GO:0060840	artery development	1/39	94/18493	0.180407	1	0.25932	LOXL1	1
GO:0060993	kidney morphogenesis	1/39	94/18493	0.180407	1	0.25932	GPC3	1
GO:0110020	regulation of actomyosin structure organization	1/39	94/18493	0.180407	1	0.25932	SFRP1	1
GO:1903426	regulation of reactive oxygen species biosynthetic process	1/39	94/18493	0.180407	1	0.25932	HSP90AA1	1
GO:0050678	regulation of epithelial cell proliferation	2/39	368/18493	0.181719	1	0.25932	SFRP1/GPC3	2
GO:0007044	cell-substrate junction assembly	1/39	95/18493	0.182145	1	0.25932	SFRP1	1
GO:0030038	contractile actin filament bundle assembly	1/39	95/18493	0.182145	1	0.25932	SFRP1	1
GO:0043149	stress fiber assembly	1/39	95/18493	0.182145	1	0.25932	SFRP1	1
GO:0061326	renal tubule development	1/39	95/18493	0.182145	1	0.25932	GPC3	1
GO:0097327	response to antineoplastic agent	1/39	95/18493	0.182145	1	0.25932	HNRNPA1	1
GO:0097711	ciliary basal body-plasma membrane docking	1/39	95/18493	0.182145	1	0.25932	HSP90AA1	1
GO:1990823	response to leukemia inhibitory factor	1/39	95/18493	0.182145	1	0.25932	NCL	1
GO:1990830	cellular response to leukemia inhibitory factor	1/39	95/18493	0.182145	1	0.25932	NCL	1
GO:0014020	primary neural tube formation	1/39	96/18493	0.183878	1	0.261318	SFRP1	1
GO:0032231	regulation of actin filament bundle assembly	1/39	97/18493	0.185608	1	0.263304	SFRP1	1
GO:0042176	regulation of protein catabolic process	2/39	375/18493	0.187043	1	0.263393	HSP90AA1/GPC3	2
GO:0006626	protein targeting to mitochondrion	1/39	98/18493	0.187335	1	0.263393	HSP90AA1	1
GO:0008585	female gonad development	1/39	98/18493	0.187335	1	0.263393	SFRP1	1
GO:1902106	negative regulation of leukocyte differentiation	1/39	98/18493	0.187335	1	0.263393	SFRP1	1
GO:2000379	positive regulation of reactive oxygen species metabolic process	1/39	98/18493	0.187335	1	0.263393	HSP90AA1	1
GO:0032970	regulation of actin filament-based process	2/39	376/18493	0.187805	1	0.263476	DSP/SFRP1	2
GO:0002027	regulation of heart rate	1/39	99/18493	0.189058	1	0.263476	DSP	1
GO:0044264	cellular polysaccharide metabolic process	1/39	99/18493	0.189058	1	0.263476	AGL	1
GO:0048024	regulation of mRNA splicing, via spliceosome	1/39	99/18493	0.189058	1	0.263476	HNRNPA1	1
GO:0051341	regulation of oxidoreductase activity	1/39	99/18493	0.189058	1	0.263476	HSP90AA1	1
GO:0014706	striated muscle tissue development	2/39	379/18493	0.190096	1	0.264456	DSP/TTN	2
GO:1904659	glucose transmembrane transport	1/39	101/18493	0.192493	1	0.267322	GPC3	1
GO:0035282	segmentation	1/39	102/18493	0.194205	1	0.268288	SFRP1	1
GO:0035335	peptidyl-tyrosine dephosphorylation	1/39	102/18493	0.194205	1	0.268288	PTPN13	1
GO:0042136	neurotransmitter biosynthetic process	1/39	102/18493	0.194205	1	0.268288	HSP90AA1	1
GO:0033138	positive regulation of peptidyl-serine phosphorylation	1/39	103/18493	0.195914	1	0.268772	HSP90AA1	1
GO:0046545	development of primary female sexual characteristics	1/39	103/18493	0.195914	1	0.268772	SFRP1	1
GO:0090100	positive regulation of transmembrane receptor protein serine/threonine kinase signaling pathway	1/39	103/18493	0.195914	1	0.268772	GPC3	1
GO:0098781	ncRNA transcription	1/39	103/18493	0.195914	1	0.268772	NCL	1
GO:0001841	neural tube formation	1/39	104/18493	0.197619	1	0.269245	SFRP1	1
GO:0006721	terpenoid metabolic process	1/39	104/18493	0.197619	1	0.269245	GPC3	1
GO:0030282	bone mineralization	1/39	104/18493	0.197619	1	0.269245	GPC3	1
GO:0034605	cellular response to heat	1/39	104/18493	0.197619	1	0.269245	HSP90AA1	1
GO:0048545	response to steroid hormone	2/39	390/18493	0.198527	1	0.270017	SFRP1/AGL	2
GO:0006614	SRP-dependent cotranslational protein targeting to membrane	1/39	105/18493	0.199321	1	0.270632	RPL27A	1
GO:0014066	regulation of phosphatidylinositol 3-kinase signaling	1/39	106/18493	0.201019	1	0.27247	PTPN13	1
GO:0060537	muscle tissue development	2/39	395/18493	0.202376	1	0.273363	DSP/TTN	2
GO:0003300	cardiac muscle hypertrophy	1/39	107/18493	0.202714	1	0.273363	TTN	1
GO:0048640	negative regulation of developmental growth	1/39	107/18493	0.202714	1	0.273363	SFRP1	1
GO:0007015	actin filament organization	2/39	397/18493	0.203918	1	0.27452	TTN/SFRP1	2
GO:0008645	hexose transport	1/39	108/18493	0.204405	1	0.274708	GPC3	1
GO:0005976	polysaccharide metabolic process	1/39	109/18493	0.206093	1	0.275108	AGL	1
GO:0006613	cotranslational protein targeting to membrane	1/39	109/18493	0.206093	1	0.275108	RPL27A	1
GO:0014897	striated muscle hypertrophy	1/39	109/18493	0.206093	1	0.275108	TTN	1
GO:0072009	nephron epithelium development	1/39	109/18493	0.206093	1	0.275108	GPC3	1
GO:0006342	chromatin silencing	1/39	110/18493	0.207777	1	0.275502	KCNQ1OT1	1
GO:0015749	monosaccharide transport	1/39	110/18493	0.207777	1	0.275502	GPC3	1
GO:1903510	mucopolysaccharide metabolic process	1/39	110/18493	0.207777	1	0.275502	VCAN	1
GO:0006417	regulation of translation	2/39	402/18493	0.20778	1	0.275502	ILF3/NCL	2
GO:0007517	muscle organ development	2/39	403/18493	0.208554	1	0.276065	DSP/TTN	2
GO:0014896	muscle hypertrophy	1/39	111/18493	0.209458	1	0.276337	TTN	1
GO:0061337	cardiac conduction	1/39	111/18493	0.209458	1	0.276337	DSP	1
GO:0030099	myeloid cell differentiation	2/39	405/18493	0.210102	1	0.276726	SFRP1/GPC3	2
GO:0034219	carbohydrate transmembrane transport	1/39	112/18493	0.211135	1	0.277625	GPC3	1
GO:0009896	positive regulation of catabolic process	2/39	407/18493	0.211651	1	0.277842	HSP90AA1/GPC3	2
GO:0008543	fibroblast growth factor receptor signaling pathway	1/39	113/18493	0.212809	1	0.278899	HNRNPA1	1
GO:0002761	regulation of myeloid leukocyte differentiation	1/39	114/18493	0.214479	1	0.28016	SFRP1	1
GO:0072089	stem cell proliferation	1/39	114/18493	0.214479	1	0.28016	EPCAM	1
GO:0043588	skin development	2/39	412/18493	0.21553	1	0.280606	KRT19/DSP	2
GO:0051052	regulation of DNA metabolic process	2/39	412/18493	0.21553	1	0.280606	HSP90AA1/HNRNPA1	2
GO:1903409	reactive oxygen species biosynthetic process	1/39	115/18493	0.216146	1	0.280947	HSP90AA1	1
GO:0002429	immune response-activating cell surface receptor signaling pathway	2/39	414/18493	0.217083	1	0.281702	HSP90AA1/ACTG1	2
GO:0048675	axon extension	1/39	116/18493	0.217809	1	0.282182	HSP90AA1	1
GO:0001952	regulation of cell-matrix adhesion	1/39	117/18493	0.219469	1	0.282944	SFRP1	1
GO:0019079	viral genome replication	1/39	117/18493	0.219469	1	0.282944	ILF3	1
GO:0045047	protein targeting to ER	1/39	117/18493	0.219469	1	0.282944	RPL27A	1
GO:0010811	positive regulation of cell-substrate adhesion	1/39	118/18493	0.221126	1	0.284154	SFRP1	1
GO:0046660	female sex differentiation	1/39	118/18493	0.221126	1	0.284154	SFRP1	1
GO:0050673	epithelial cell proliferation	2/39	420/18493	0.22175	1	0.284494	SFRP1/GPC3	2
GO:0000184	nuclear-transcribed mRNA catabolic process, nonsense-mediated decay	1/39	120/18493	0.224429	1	0.287465	RPL27A	1
GO:0006605	protein targeting	2/39	424/18493	0.224867	1	0.287561	HSP90AA1/RPL27A	2
GO:0045667	regulation of osteoblast differentiation	1/39	121/18493	0.226075	1	0.288174	SFRP1	1
GO:0072599	establishment of protein localization to endoplasmic reticulum	1/39	121/18493	0.226075	1	0.288174	RPL27A	1
GO:0006720	isoprenoid metabolic process	1/39	123/18493	0.229357	1	0.29142	GPC3	1
GO:0090101	negative regulation of transmembrane receptor protein serine/threonine kinase signaling pathway	1/39	123/18493	0.229357	1	0.29142	SFRP1	1
GO:0001838	embryonic epithelial tube formation	1/39	124/18493	0.230994	1	0.292351	SFRP1	1
GO:0030183	B cell differentiation	1/39	125/18493	0.232626	1	0.292351	SFRP1	1
GO:0030326	embryonic limb morphogenesis	1/39	125/18493	0.232626	1	0.292351	GPC3	1
GO:0035113	embryonic appendage morphogenesis	1/39	125/18493	0.232626	1	0.292351	GPC3	1
GO:0071482	cellular response to light stimulus	1/39	125/18493	0.232626	1	0.292351	METAP2	1
GO:0007389	pattern specification process	2/39	434/18493	0.232676	1	0.292351	SFRP1/GPC3	2
GO:0048732	gland development	2/39	434/18493	0.232676	1	0.292351	LAMA1/SFRP1	2
GO:0003231	cardiac ventricle development	1/39	126/18493	0.234256	1	0.29387	DSP	1
GO:0050708	regulation of protein secretion	2/39	438/18493	0.235805	1	0.294509	TTN/SFRP1	2
GO:0032355	response to estradiol	1/39	127/18493	0.235882	1	0.294509	SFRP1	1
GO:0045814	negative regulation of gene expression, epigenetic	1/39	127/18493	0.235882	1	0.294509	KCNQ1OT1	1
GO:0002697	regulation of immune effector process	2/39	439/18493	0.236588	1	0.294676	HLA-B/HLA-C	2
GO:0002576	platelet degranulation	1/39	128/18493	0.237504	1	0.294676	TTN	1
GO:0045598	regulation of fat cell differentiation	1/39	128/18493	0.237504	1	0.294676	SFRP1	1
GO:0050709	negative regulation of protein secretion	1/39	128/18493	0.237504	1	0.294676	SFRP1	1
GO:0003206	cardiac chamber morphogenesis	1/39	129/18493	0.239123	1	0.295296	DSP	1
GO:0032273	positive regulation of protein polymerization	1/39	129/18493	0.239123	1	0.295296	HSP90AA1	1
GO:0055007	cardiac muscle cell differentiation	1/39	129/18493	0.239123	1	0.295296	TTN	1
GO:0009314	response to radiation	2/39	443/18493	0.23972	1	0.295573	METAP2/SFRP1	2
GO:0071347	cellular response to interleukin-1	1/39	130/18493	0.240739	1	0.296367	SFRP1	1
GO:0002768	immune response-regulating cell surface receptor signaling pathway	2/39	445/18493	0.241288	1	0.296508	HSP90AA1/ACTG1	2
GO:0007006	mitochondrial membrane organization	1/39	131/18493	0.242352	1	0.296508	HSP90AA1	1
GO:0048565	digestive tract development	1/39	131/18493	0.242352	1	0.296508	SFRP1	1
GO:0072175	epithelial tube formation	1/39	131/18493	0.242352	1	0.296508	SFRP1	1
GO:0001508	action potential	1/39	133/18493	0.245567	1	0.299978	DSP	1
GO:0043254	regulation of protein complex assembly	2/39	451/18493	0.245994	1	0.300036	HSP90AA1/TRABD2A	2
GO:0071901	negative regulation of protein serine/threonine kinase activity	1/39	134/18493	0.247169	1	0.300641	SFRP1	1
GO:0034248	regulation of cellular amide metabolic process	2/39	453/18493	0.247563	1	0.300641	ILF3/NCL	2
GO:0001837	epithelial to mesenchymal transition	1/39	135/18493	0.248769	1	0.300641	SFRP1	1
GO:0002792	negative regulation of peptide secretion	1/39	135/18493	0.248769	1	0.300641	SFRP1	1
GO:0033135	regulation of peptidyl-serine phosphorylation	1/39	135/18493	0.248769	1	0.300641	HSP90AA1	1
GO:0072655	establishment of protein localization to mitochondrion	1/39	135/18493	0.248769	1	0.300641	HSP90AA1	1
GO:0003012	muscle system process	2/39	456/18493	0.249919	1	0.300733	DSP/TTN	2
GO:0014065	phosphatidylinositol 3-kinase signaling	1/39	136/18493	0.250365	1	0.300733	PTPN13	1
GO:0035023	regulation of Rho protein signal transduction	1/39	136/18493	0.250365	1	0.300733	FGD6	1
GO:0072006	nephron development	1/39	136/18493	0.250365	1	0.300733	GPC3	1
GO:0008544	epidermis development	2/39	458/18493	0.25149	1	0.300821	KRT19/DSP	2
GO:0006405	RNA export from nucleus	1/39	137/18493	0.251957	1	0.300821	HNRNPA1	1
GO:0050684	regulation of mRNA processing	1/39	137/18493	0.251957	1	0.300821	HNRNPA1	1
GO:0051250	negative regulation of lymphocyte activation	1/39	137/18493	0.251957	1	0.300821	SFRP1	1
GO:1903364	positive regulation of cellular protein catabolic process	1/39	138/18493	0.253547	1	0.302262	HSP90AA1	1
GO:0070585	protein localization to mitochondrion	1/39	139/18493	0.255133	1	0.30358	HSP90AA1	1
GO:0008380	RNA splicing	2/39	463/18493	0.255419	1	0.30358	AHNAK/HNRNPA1	2
GO:1903900	regulation of viral life cycle	1/39	140/18493	0.256715	1	0.304257	ILF3	1
GO:0002791	regulation of peptide secretion	2/39	465/18493	0.256991	1	0.304257	TTN/SFRP1	2
GO:0008643	carbohydrate transport	1/39	141/18493	0.258295	1	0.304257	GPC3	1
GO:0045807	positive regulation of endocytosis	1/39	141/18493	0.258295	1	0.304257	GPC3	1
GO:0060041	retina development in camera-type eye	1/39	141/18493	0.258295	1	0.304257	LAMA1	1
GO:0071236	cellular response to antibiotic	1/39	141/18493	0.258295	1	0.304257	HNRNPA1	1
GO:0030518	intracellular steroid hormone receptor signaling pathway	1/39	142/18493	0.259871	1	0.305205	SFRP1	1
GO:2000241	regulation of reproductive process	1/39	142/18493	0.259871	1	0.305205	SFRP1	1
GO:0038127	ERBB signaling pathway	1/39	143/18493	0.261444	1	0.305692	HSP90AA1	1
GO:0055123	digestive system development	1/39	143/18493	0.261444	1	0.305692	SFRP1	1
GO:0061351	neural precursor cell proliferation	1/39	143/18493	0.261444	1	0.305692	NAP1L1	1
GO:0019827	stem cell population maintenance	1/39	144/18493	0.263014	1	0.305767	SFRP1	1
GO:2001251	negative regulation of chromosome organization	1/39	144/18493	0.263014	1	0.305767	HNRNPA1	1
GO:0008277	regulation of G-protein coupled receptor protein signaling pathway	1/39	145/18493	0.26458	1	0.305767	METAP2	1
GO:0009408	response to heat	1/39	145/18493	0.26458	1	0.305767	HSP90AA1	1
GO:0035148	tube formation	1/39	145/18493	0.26458	1	0.305767	SFRP1	1
GO:1903169	regulation of calcium ion transmembrane transport	1/39	145/18493	0.26458	1	0.305767	AHNAK	1
GO:0006661	phosphatidylinositol biosynthetic process	1/39	146/18493	0.266143	1	0.305767	PTPN13	1
GO:0010212	response to ionizing radiation	1/39	146/18493	0.266143	1	0.305767	SFRP1	1
GO:0035107	appendage morphogenesis	1/39	146/18493	0.266143	1	0.305767	GPC3	1
GO:0035108	limb morphogenesis	1/39	146/18493	0.266143	1	0.305767	GPC3	1
GO:0051592	response to calcium ion	1/39	146/18493	0.266143	1	0.305767	TTN	1
GO:0070972	protein localization to endoplasmic reticulum	1/39	146/18493	0.266143	1	0.305767	RPL27A	1
GO:0098727	maintenance of cell number	1/39	147/18493	0.267703	1	0.307113	SFRP1	1
GO:0042133	neurotransmitter metabolic process	1/39	148/18493	0.26926	1	0.308369	HSP90AA1	1
GO:0043087	regulation of GTPase activity	2/39	481/18493	0.269577	1	0.308369	FGD6/SFRP1	2
GO:0001890	placenta development	1/39	149/18493	0.270813	1	0.308446	KRT19	1
GO:0016331	morphogenesis of embryonic epithelium	1/39	149/18493	0.270813	1	0.308446	SFRP1	1
GO:0051384	response to glucocorticoid	1/39	149/18493	0.270813	1	0.308446	AGL	1
GO:0031214	biomineral tissue development	1/39	150/18493	0.272364	1	0.308846	GPC3	1
GO:1903707	negative regulation of hemopoiesis	1/39	150/18493	0.272364	1	0.308846	SFRP1	1
GO:0016049	cell growth	2/39	485/18493	0.272725	1	0.308846	HSP90AA1/SFRP1	2
GO:0022613	ribonucleoprotein complex biogenesis	2/39	485/18493	0.272725	1	0.308846	HSP90AA1/NOP56	2
GO:0008360	regulation of cell shape	1/39	151/18493	0.273911	1	0.309282	FGD6	1
GO:0051017	actin filament bundle assembly	1/39	151/18493	0.273911	1	0.309282	SFRP1	1
GO:0016052	carbohydrate catabolic process	1/39	152/18493	0.275455	1	0.309282	AGL	1
GO:0030168	platelet activation	1/39	152/18493	0.275455	1	0.309282	ACTG1	1
GO:0051053	negative regulation of DNA metabolic process	1/39	152/18493	0.275455	1	0.309282	HNRNPA1	1
GO:0070555	response to interleukin-1	1/39	152/18493	0.275455	1	0.309282	SFRP1	1
GO:0000070	mitotic sister chromatid segregation	1/39	153/18493	0.276995	1	0.310132	TTN	1
GO:0010389	regulation of G2/M transition of mitotic cell cycle	1/39	153/18493	0.276995	1	0.310132	HSP90AA1	1
GO:0008015	blood circulation	2/39	492/18493	0.278234	1	0.311079	DSP/TTN	2
GO:0045216	cell-cell junction organization	1/39	155/18493	0.280067	1	0.312247	DSP	1
GO:0061572	actin filament bundle organization	1/39	155/18493	0.280067	1	0.312247	SFRP1	1
GO:2001236	regulation of extrinsic apoptotic signaling pathway	1/39	156/18493	0.281598	1	0.313512	SFRP1	1
GO:0006606	protein import into nucleus	1/39	157/18493	0.283126	1	0.314771	NXT2	1
GO:0003013	circulatory system process	2/39	500/18493	0.284528	1	0.315886	DSP/TTN	2
GO:0071456	cellular response to hypoxia	1/39	160/18493	0.287691	1	0.318504	SFRP1	1
GO:0090288	negative regulation of cellular response to growth factor stimulus	1/39	160/18493	0.287691	1	0.318504	SFRP1	1
GO:0021915	neural tube development	1/39	161/18493	0.289206	1	0.319288	SFRP1	1
GO:1990138	neuron projection extension	1/39	161/18493	0.289206	1	0.319288	HSP90AA1	1
GO:2001257	regulation of cation channel activity	1/39	162/18493	0.290718	1	0.32051	AHNAK	1
GO:0030307	positive regulation of cell growth	1/39	163/18493	0.292227	1	0.321279	SFRP1	1
GO:0035051	cardiocyte differentiation	1/39	163/18493	0.292227	1	0.321279	TTN	1
GO:0002695	negative regulation of leukocyte activation	1/39	164/18493	0.293733	1	0.321595	SFRP1	1
GO:0006937	regulation of muscle contraction	1/39	164/18493	0.293733	1	0.321595	DSP	1
GO:0048015	phosphatidylinositol-mediated signaling	1/39	164/18493	0.293733	1	0.321595	PTPN13	1
GO:0006338	chromatin remodeling	1/39	165/18493	0.295236	1	0.322348	NASP	1
GO:2001252	positive regulation of chromosome organization	1/39	165/18493	0.295236	1	0.322348	HNRNPA1	1
GO:0031960	response to corticosteroid	1/39	166/18493	0.296736	1	0.323095	AGL	1
GO:0045619	regulation of lymphocyte differentiation	1/39	166/18493	0.296736	1	0.323095	SFRP1	1
GO:0003205	cardiac chamber development	1/39	167/18493	0.298232	1	0.323833	DSP	1
GO:0048017	inositol lipid-mediated signaling	1/39	167/18493	0.298232	1	0.323833	PTPN13	1
GO:0051897	positive regulation of protein kinase B signaling	1/39	168/18493	0.299726	1	0.32424	HSP90AA1	1
GO:0140056	organelle localization by membrane tethering	1/39	168/18493	0.299726	1	0.32424	HSP90AA1	1
GO:0006986	response to unfolded protein	1/39	169/18493	0.301216	1	0.32424	HSP90AA1	1
GO:0043901	negative regulation of multi-organism process	1/39	169/18493	0.301216	1	0.32424	ILF3	1
GO:0050821	protein stabilization	1/39	169/18493	0.301216	1	0.32424	HSP90AA1	1
GO:0022408	negative regulation of cell-cell adhesion	1/39	170/18493	0.302703	1	0.32424	EPCAM	1
GO:0036294	cellular response to decreased oxygen levels	1/39	170/18493	0.302703	1	0.32424	SFRP1	1
GO:0048771	tissue remodeling	1/39	170/18493	0.302703	1	0.32424	SFRP1	1
GO:1902749	regulation of cell cycle G2/M phase transition	1/39	170/18493	0.302703	1	0.32424	HSP90AA1	1
GO:2001235	positive regulation of apoptotic signaling pathway	1/39	170/18493	0.302703	1	0.32424	SFRP1	1
GO:0050796	regulation of insulin secretion	1/39	172/18493	0.305669	1	0.326974	SFRP1	1
GO:0048736	appendage development	1/39	175/18493	0.310094	1	0.330813	GPC3	1
GO:0060173	limb development	1/39	175/18493	0.310094	1	0.330813	GPC3	1
GO:0035637	multicellular organismal signaling	1/39	176/18493	0.311562	1	0.331933	DSP	1
GO:0022406	membrane docking	1/39	177/18493	0.313028	1	0.332599	HSP90AA1	1
GO:0050792	regulation of viral process	1/39	177/18493	0.313028	1	0.332599	ILF3	1
GO:0051224	negative regulation of protein transport	1/39	181/18493	0.318861	1	0.338343	SFRP1	1
GO:0043409	negative regulation of MAPK cascade	1/39	182/18493	0.320312	1	0.339427	SFRP1	1
GO:0050864	regulation of B cell activation	1/39	183/18493	0.321759	1	0.340215	SFRP1	1
GO:0030308	negative regulation of cell growth	1/39	184/18493	0.323204	1	0.340215	SFRP1	1
GO:0046328	regulation of JNK cascade	1/39	184/18493	0.323204	1	0.340215	SFRP1	1
GO:0050866	negative regulation of cell activation	1/39	184/18493	0.323204	1	0.340215	SFRP1	1
GO:1904950	negative regulation of establishment of protein localization	1/39	184/18493	0.323204	1	0.340215	SFRP1	1
GO:0000819	sister chromatid segregation	1/39	185/18493	0.324646	1	0.340826	TTN	1
GO:2000377	regulation of reactive oxygen species metabolic process	1/39	185/18493	0.324646	1	0.340826	HSP90AA1	1
GO:0044272	sulfur compound biosynthetic process	1/39	187/18493	0.32752	1	0.342934	VCAN	1
GO:0071453	cellular response to oxygen levels	1/39	187/18493	0.32752	1	0.342934	SFRP1	1
GO:0007219	Notch signaling pathway	1/39	189/18493	0.330382	1	0.345018	KRT19	1
GO:0035966	response to topologically incorrect protein	1/39	189/18493	0.330382	1	0.345018	HSP90AA1	1
GO:0043401	steroid hormone mediated signaling pathway	1/39	191/18493	0.333233	1	0.347536	SFRP1	1
GO:0034764	positive regulation of transmembrane transport	1/39	192/18493	0.334654	1	0.348559	GPC3	1
GO:0030278	regulation of ossification	1/39	193/18493	0.336072	1	0.349576	SFRP1	1
GO:0006413	translational initiation	1/39	194/18493	0.337486	1	0.350127	RPL27A	1
GO:0051168	nuclear export	1/39	194/18493	0.337486	1	0.350127	HNRNPA1	1
GO:0031396	regulation of protein ubiquitination	1/39	195/18493	0.338898	1	0.350673	HSP90AA1	1
GO:0099504	synaptic vesicle cycle	1/39	195/18493	0.338898	1	0.350673	ACTG1	1
GO:1903531	negative regulation of secretion by cell	1/39	196/18493	0.340307	1	0.351671	SFRP1	1
GO:0006612	protein targeting to membrane	1/39	198/18493	0.343117	1	0.354112	RPL27A	1
GO:0000086	G2/M transition of mitotic cell cycle	1/39	199/18493	0.344517	1	0.354633	HSP90AA1	1
GO:0007266	Rho protein signal transduction	1/39	199/18493	0.344517	1	0.354633	FGD6	1
GO:1902905	positive regulation of supramolecular fiber organization	1/39	200/18493	0.345915	1	0.355609	SFRP1	1
GO:0030073	insulin secretion	1/39	203/18493	0.350089	1	0.35804	SFRP1	1
GO:0043903	regulation of symbiosis, encompassing mutualism through parasitism	1/39	203/18493	0.350089	1	0.35804	ILF3	1
GO:0050679	positive regulation of epithelial cell proliferation	1/39	203/18493	0.350089	1	0.35804	SFRP1	1
GO:0090276	regulation of peptide hormone secretion	1/39	203/18493	0.350089	1	0.35804	SFRP1	1
GO:0009612	response to mechanical stimulus	1/39	204/18493	0.351475	1	0.358994	TTN	1
GO:0006364	rRNA processing	1/39	205/18493	0.352858	1	0.359479	NOP56	1
GO:0099003	vesicle-mediated transport in synapse	1/39	205/18493	0.352858	1	0.359479	ACTG1	1
GO:0071229	cellular response to acid chemical	1/39	206/18493	0.354238	1	0.360421	SFRP1	1
GO:0000956	nuclear-transcribed mRNA catabolic process	1/39	207/18493	0.355615	1	0.361358	RPL27A	1
GO:0009266	response to temperature stimulus	1/39	208/18493	0.35699	1	0.361825	HSP90AA1	1
GO:0032271	regulation of protein polymerization	1/39	208/18493	0.35699	1	0.361825	HSP90AA1	1
GO:0010810	regulation of cell-substrate adhesion	1/39	209/18493	0.358361	1	0.362287	SFRP1	1
GO:0016051	carbohydrate biosynthetic process	1/39	209/18493	0.358361	1	0.362287	AGL	1
GO:0048762	mesenchymal cell differentiation	1/39	210/18493	0.35973	1	0.363207	SFRP1	1
GO:0007254	JNK cascade	1/39	213/18493	0.363819	1	0.366401	SFRP1	1
GO:0008037	cell recognition	1/39	213/18493	0.363819	1	0.366401	VCAN	1
GO:0008016	regulation of heart contraction	1/39	217/18493	0.369231	1	0.370908	DSP	1
GO:0045444	fat cell differentiation	1/39	217/18493	0.369231	1	0.370908	SFRP1	1
GO:0006457	protein folding	1/39	218/18493	0.370577	1	0.371317	HSP90AA1	1
GO:0044839	cell cycle G2/M phase transition	1/39	218/18493	0.370577	1	0.371317	HSP90AA1	1
GO:0051495	positive regulation of cytoskeleton organization	1/39	220/18493	0.37326	1	0.373376	SFRP1	1
GO:0001894	tissue homeostasis	1/39	221/18493	0.374598	1	0.373376	ACTG1	1
GO:1903320	regulation of protein modification by small protein conjugation or removal	1/39	221/18493	0.374598	1	0.373376	HSP90AA1	1
GO:0006469	negative regulation of protein kinase activity	1/39	222/18493	0.375933	1	0.373376	SFRP1	1
GO:0007160	cell-matrix adhesion	1/39	222/18493	0.375933	1	0.373376	SFRP1	1
GO:0046578	regulation of Ras protein signal transduction	1/39	222/18493	0.375933	1	0.373376	FGD6	1
GO:0051048	negative regulation of secretion	1/39	222/18493	0.375933	1	0.373376	SFRP1	1
GO:0097191	extrinsic apoptotic signaling pathway	1/39	224/18493	0.378594	1	0.375548	SFRP1	1
GO:0048588	developmental cell growth	1/39	226/18493	0.381245	1	0.377704	HSP90AA1	1
GO:0051607	defense response to virus	1/39	228/18493	0.383884	1	0.379369	ILF3	1
GO:0051896	regulation of protein kinase B signaling	1/39	228/18493	0.383884	1	0.379369	HSP90AA1	1
GO:0097305	response to alcohol	1/39	231/18493	0.387823	1	0.382783	SFRP1	1
GO:0046488	phosphatidylinositol metabolic process	1/39	233/18493	0.390435	1	0.384881	PTPN13	1
GO:0032872	regulation of stress-activated MAPK cascade	1/39	235/18493	0.393036	1	0.386003	SFRP1	1
GO:0071356	cellular response to tumor necrosis factor	1/39	235/18493	0.393036	1	0.386003	SFRP1	1
GO:0097237	cellular response to toxic substance	1/39	235/18493	0.393036	1	0.386003	HNRNPA1	1
GO:0048705	skeletal system morphogenesis	1/39	236/18493	0.394332	1	0.386797	SFRP1	1
GO:0070302	regulation of stress-activated protein kinase signaling cascade	1/39	237/18493	0.395626	1	0.387586	SFRP1	1
GO:0032412	regulation of ion transmembrane transporter activity	1/39	238/18493	0.396917	1	0.38837	AHNAK	1
GO:0051924	regulation of calcium ion transport	1/39	239/18493	0.398205	1	0.389149	AHNAK	1
GO:0009755	hormone-mediated signaling pathway	1/39	240/18493	0.399491	1	0.389925	SFRP1	1
GO:0006839	mitochondrial transport	1/39	241/18493	0.400774	1	0.390215	HSP90AA1	1
GO:0046474	glycerophospholipid biosynthetic process	1/39	241/18493	0.400774	1	0.390215	PTPN13	1
GO:0071560	cellular response to transforming growth factor beta stimulus	1/39	242/18493	0.402055	1	0.390501	SFRP1	1
GO:1903362	regulation of cellular protein catabolic process	1/39	242/18493	0.402055	1	0.390501	HSP90AA1	1
GO:0030072	peptide hormone secretion	1/39	244/18493	0.404607	1	0.392018	SFRP1	1
GO:0033673	negative regulation of kinase activity	1/39	244/18493	0.404607	1	0.392018	SFRP1	1
GO:0022898	regulation of transmembrane transporter activity	1/39	245/18493	0.40588	1	0.392291	AHNAK	1
GO:0050730	regulation of peptidyl-tyrosine phosphorylation	1/39	245/18493	0.40588	1	0.392291	SFRP1	1
GO:0050714	positive regulation of protein secretion	1/39	246/18493	0.40715	1	0.393038	TTN	1
GO:0045637	regulation of myeloid cell differentiation	1/39	248/18493	0.409681	1	0.395	SFRP1	1
GO:0071559	response to transforming growth factor beta	1/39	249/18493	0.410943	1	0.395735	SFRP1	1
GO:0090257	regulation of muscle system process	1/39	252/18493	0.414713	1	0.39888	DSP	1
GO:0043491	protein kinase B signaling	1/39	253/18493	0.415964	1	0.399598	HSP90AA1	1
GO:0000209	protein polyubiquitination	1/39	257/18493	0.420944	1	0.402914	TTC3	1
GO:0034612	response to tumor necrosis factor	1/39	257/18493	0.420944	1	0.402914	SFRP1	1
GO:0045165	cell fate commitment	1/39	257/18493	0.420944	1	0.402914	SFRP1	1
GO:0098813	nuclear chromosome segregation	1/39	258/18493	0.422182	1	0.403612	TTN	1
GO:0071383	cellular response to steroid hormone stimulus	1/39	259/18493	0.423418	1	0.40402	SFRP1	1
GO:0030100	regulation of endocytosis	1/39	260/18493	0.424651	1	0.40402	GPC3	1
GO:0032409	regulation of transporter activity	1/39	260/18493	0.424651	1	0.40402	AHNAK	1
GO:0110053	regulation of actin filament organization	1/39	260/18493	0.424651	1	0.40402	SFRP1	1
GO:0010466	negative regulation of peptidase activity	1/39	261/18493	0.425882	1	0.40422	GPC3	1
GO:0046883	regulation of hormone secretion	1/39	261/18493	0.425882	1	0.40422	SFRP1	1
GO:1903522	regulation of blood circulation	1/39	262/18493	0.42711	1	0.4049	DSP	1
GO:0000082	G1/S transition of mitotic cell cycle	1/39	263/18493	0.428335	1	0.405576	NASP	1
GO:1903311	regulation of mRNA metabolic process	1/39	264/18493	0.429558	1	0.405947	HNRNPA1	1
GO:0002793	positive regulation of peptide secretion	1/39	265/18493	0.430779	1	0.405947	TTN	1
GO:0031647	regulation of protein stability	1/39	265/18493	0.430779	1	0.405947	HSP90AA1	1
GO:1902105	regulation of leukocyte differentiation	1/39	265/18493	0.430779	1	0.405947	SFRP1	1
GO:0015980	energy derivation by oxidation of organic compounds	1/39	267/18493	0.433212	1	0.40727	AGL	1
GO:0045927	positive regulation of growth	1/39	267/18493	0.433212	1	0.40727	SFRP1	1
GO:0034504	protein localization to nucleus	1/39	269/18493	0.435635	1	0.408578	NXT2	1
GO:0060485	mesenchyme development	1/39	269/18493	0.435635	1	0.408578	SFRP1	1
GO:0045017	glycerolipid biosynthetic process	1/39	273/18493	0.440451	1	0.412606	PTPN13	1
GO:0051348	negative regulation of transferase activity	1/39	274/18493	0.441649	1	0.413239	SFRP1	1
GO:0022618	ribonucleoprotein complex assembly	1/39	275/18493	0.442844	1	0.41338	HSP90AA1	1
GO:0051258	protein polymerization	1/39	275/18493	0.442844	1	0.41338	HSP90AA1	1
GO:0007162	negative regulation of cell adhesion	1/39	276/18493	0.444037	1	0.413518	EPCAM	1
GO:0072593	reactive oxygen species metabolic process	1/39	276/18493	0.444037	1	0.413518	HSP90AA1	1
GO:0140014	mitotic nuclear division	1/39	277/18493	0.445227	1	0.414139	TTN	1
GO:0044262	cellular carbohydrate metabolic process	1/39	278/18493	0.446415	1	0.414757	AGL	1
GO:0018105	peptidyl-serine phosphorylation	1/39	282/18493	0.451141	1	0.417677	HSP90AA1	1
GO:0042254	ribosome biogenesis	1/39	282/18493	0.451141	1	0.417677	NOP56	1
GO:0044843	cell cycle G1/S phase transition	1/39	282/18493	0.451141	1	0.417677	NASP	1
GO:0008654	phospholipid biosynthetic process	1/39	284/18493	0.453489	1	0.418871	PTPN13	1
GO:0051403	stress-activated MAPK cascade	1/39	284/18493	0.453489	1	0.418871	SFRP1	1
GO:0030522	intracellular receptor signaling pathway	1/39	288/18493	0.458157	1	0.422284	SFRP1	1
GO:0019058	viral life cycle	1/39	289/18493	0.459318	1	0.422284	ILF3	1
GO:0034599	cellular response to oxidative stress	1/39	289/18493	0.459318	1	0.422284	MSRB3	1
GO:0071826	ribonucleoprotein complex subunit organization	1/39	289/18493	0.459318	1	0.422284	HSP90AA1	1
GO:0072330	monocarboxylic acid biosynthetic process	1/39	293/18493	0.463937	1	0.426035	VCAN	1
GO:0018209	peptidyl-serine modification	1/39	301/18493	0.473059	1	0.433909	HSP90AA1	1
GO:0043010	camera-type eye development	1/39	302/18493	0.474189	1	0.43394	LAMA1	1
GO:0070588	calcium ion transmembrane transport	1/39	302/18493	0.474189	1	0.43394	AHNAK	1
GO:0042113	B cell activation	1/39	303/18493	0.475316	1	0.434469	SFRP1	1
GO:0046879	hormone secretion	1/39	306/18493	0.478684	1	0.437043	SFRP1	1
GO:0006402	mRNA catabolic process	1/39	307/18493	0.479802	1	0.437559	RPL27A	1
GO:0009416	response to light stimulus	1/39	308/18493	0.480918	1	0.438072	METAP2	1
GO:0016485	protein processing	1/39	310/18493	0.483142	1	0.439592	METAP2	1
GO:0007059	chromosome segregation	1/39	312/18493	0.485357	1	0.4411	TTN	1
GO:0031098	stress-activated protein kinase signaling cascade	1/39	313/18493	0.486461	1	0.441583	SFRP1	1
GO:0001666	response to hypoxia	1/39	314/18493	0.487562	1	0.441583	SFRP1	1
GO:1904062	regulation of cation transmembrane transport	1/39	314/18493	0.487562	1	0.441583	AHNAK	1
GO:0009615	response to virus	1/39	315/18493	0.488662	1	0.442073	ILF3	1
GO:0009914	hormone transport	1/39	316/18493	0.489759	1	0.44256	SFRP1	1
GO:0006470	protein dephosphorylation	1/39	318/18493	0.491946	1	0.44403	PTPN13	1
GO:0051056	regulation of small GTPase mediated signal transduction	1/39	321/18493	0.49521	1	0.446466	FGD6	1
GO:0030336	negative regulation of cell migration	1/39	324/18493	0.498453	1	0.448369	SFRP1	1
GO:0032496	response to lipopolysaccharide	1/39	324/18493	0.498453	1	0.448369	LOXL1	1
GO:0036293	response to decreased oxygen levels	1/39	325/18493	0.499529	1	0.448827	SFRP1	1
GO:0009101	glycoprotein biosynthetic process	1/39	326/18493	0.500604	1	0.449283	VCAN	1
GO:0033044	regulation of chromosome organization	1/39	330/18493	0.504879	1	0.452606	HNRNPA1	1
GO:0032956	regulation of actin cytoskeleton organization	1/39	331/18493	0.505942	1	0.453046	SFRP1	1
GO:0001101	response to acid chemical	1/39	332/18493	0.507003	1	0.453483	SFRP1	1
GO:0007596	blood coagulation	1/39	334/18493	0.509118	1	0.454348	ACTG1	1
GO:0048638	regulation of developmental growth	1/39	334/18493	0.509118	1	0.454348	SFRP1	1
GO:0043405	regulation of MAP kinase activity	1/39	335/18493	0.510172	1	0.454776	SFRP1	1
GO:0002237	response to molecule of bacterial origin	1/39	337/18493	0.512274	1	0.456136	LOXL1	1
GO:0031589	cell-substrate adhesion	1/39	338/18493	0.513322	1	0.456362	SFRP1	1
GO:0007599	hemostasis	1/39	339/18493	0.514367	1	0.456362	ACTG1	1
GO:2000146	negative regulation of cell motility	1/39	339/18493	0.514367	1	0.456362	SFRP1	1
GO:0006401	RNA catabolic process	1/39	340/18493	0.51541	1	0.456362	RPL27A	1
GO:0050817	coagulation	1/39	340/18493	0.51541	1	0.456362	ACTG1	1
GO:1902903	regulation of supramolecular fiber organization	1/39	343/18493	0.518527	1	0.458609	SFRP1	1
GO:0030098	lymphocyte differentiation	1/39	344/18493	0.519562	1	0.459011	SFRP1	1
GO:0001505	regulation of neurotransmitter levels	1/39	346/18493	0.521624	1	0.459807	HSP90AA1	1
GO:0006898	receptor-mediated endocytosis	1/39	346/18493	0.521624	1	0.459807	HSP90AA1	1
GO:0031331	positive regulation of cellular catabolic process	1/39	347/18493	0.522652	1	0.460201	HSP90AA1	1
GO:0070482	response to oxygen levels	1/39	349/18493	0.524702	1	0.461492	SFRP1	1
GO:0022412	cellular process involved in reproduction in multicellular organism	1/39	350/18493	0.525724	1	0.461878	SFRP1	1
GO:0001654	eye development	1/39	351/18493	0.526743	1	0.46226	LAMA1	1
GO:0150063	NA	1/39	352/18493	0.527761	1	0.46264	LAMA1	1
GO:0048880	sensory system development	1/39	357/18493	0.532816	1	0.466555	LAMA1	1
GO:0010038	response to metal ion	1/39	358/18493	0.53382	1	0.466918	TTN	1
GO:0045861	negative regulation of proteolysis	1/39	359/18493	0.534823	1	0.467279	GPC3	1
GO:0018205	peptidyl-lysine modification	1/39	361/18493	0.536822	1	0.468508	LOXL1	1
GO:0006790	sulfur compound metabolic process	1/39	362/18493	0.537818	1	0.46886	VCAN	1
GO:0060271	cilium assembly	1/39	366/18493	0.541782	1	0.471797	HSP90AA1	1
GO:0006650	glycerophospholipid metabolic process	1/39	367/18493	0.542768	1	0.472136	PTPN13	1
GO:0043900	regulation of multi-organism process	1/39	371/18493	0.546691	1	0.475026	ILF3	1
GO:1903532	positive regulation of secretion by cell	1/39	373/18493	0.54864	1	0.475476	TTN	1
GO:0000377	RNA splicing, via transesterification reactions with bulged adenosine as nucleophile	1/39	374/18493	0.549611	1	0.475476	HNRNPA1	1
GO:0000398	mRNA splicing, via spliceosome	1/39	374/18493	0.549611	1	0.475476	HNRNPA1	1
GO:0051271	negative regulation of cellular component movement	1/39	374/18493	0.549611	1	0.475476	SFRP1	1
GO:1901990	regulation of mitotic cell cycle phase transition	1/39	375/18493	0.550581	1	0.475592	HSP90AA1	1
GO:0010959	regulation of metal ion transport	1/39	376/18493	0.551548	1	0.475592	AHNAK	1
GO:0034470	ncRNA processing	1/39	376/18493	0.551548	1	0.475592	NOP56	1
GO:0000375	RNA splicing, via transesterification reactions	1/39	377/18493	0.552513	1	0.475906	HNRNPA1	1
GO:0051604	protein maturation	1/39	378/18493	0.553477	1	0.476218	METAP2	1
GO:0045765	regulation of angiogenesis	1/39	381/18493	0.556355	1	0.478174	SFRP1	1
GO:0044782	cilium organization	1/39	382/18493	0.55731	1	0.478476	HSP90AA1	1
GO:0010639	negative regulation of organelle organization	1/39	384/18493	0.559214	1	0.479591	HNRNPA1	1
GO:0040013	negative regulation of locomotion	1/39	386/18493	0.561111	1	0.480697	SFRP1	1
GO:0022407	regulation of cell-cell adhesion	1/39	388/18493	0.563	1	0.481793	EPCAM	1
GO:2001233	regulation of apoptotic signaling pathway	1/39	391/18493	0.565818	1	0.483682	SFRP1	1
GO:0009100	glycoprotein metabolic process	1/39	394/18493	0.568618	1	0.485551	VCAN	1
GO:0045785	positive regulation of cell adhesion	1/39	397/18493	0.571401	1	0.487402	SFRP1	1
GO:0051222	positive regulation of protein transport	1/39	402/18493	0.576	1	0.490796	TTN	1
GO:0051047	positive regulation of secretion	1/39	404/18493	0.577826	1	0.491823	TTN	1
GO:0043547	positive regulation of GTPase activity	1/39	405/18493	0.578737	1	0.492068	SFRP1	1
GO:0001933	negative regulation of protein phosphorylation	1/39	408/18493	0.581456	1	0.49385	SFRP1	1
GO:0046394	carboxylic acid biosynthetic process	1/39	412/18493	0.585055	1	0.49554	VCAN	1
GO:1901987	regulation of cell cycle phase transition	1/39	412/18493	0.585055	1	0.49554	HSP90AA1	1
GO:0006816	calcium ion transport	1/39	413/18493	0.58595	1	0.49554	AHNAK	1
GO:0016053	organic acid biosynthetic process	1/39	413/18493	0.58595	1	0.49554	VCAN	1
GO:0000280	nuclear division	1/39	416/18493	0.588623	1	0.49674	TTN	1
GO:0001558	regulation of cell growth	1/39	416/18493	0.588623	1	0.49674	SFRP1	1
GO:1903706	regulation of hemopoiesis	1/39	418/18493	0.590397	1	0.497706	SFRP1	1
GO:1901342	regulation of vasculature development	1/39	421/18493	0.593042	1	0.499404	SFRP1	1
GO:0048568	embryonic organ development	1/39	422/18493	0.593921	1	0.499612	KRT19	1
GO:0042391	regulation of membrane potential	1/39	424/18493	0.595672	1	0.500553	DSP	1
GO:0007265	Ras protein signal transduction	1/39	430/18493	0.60088	1	0.504395	FGD6	1
GO:0002683	negative regulation of immune system process	1/39	437/18493	0.606875	1	0.508348	SFRP1	1
GO:1904951	positive regulation of establishment of protein localization	1/39	437/18493	0.606875	1	0.508348	TTN	1
GO:0006979	response to oxidative stress	1/39	441/18493	0.61026	1	0.510644	MSRB3	1
GO:0052547	regulation of peptidase activity	1/39	442/18493	0.611102	1	0.510809	GPC3	1
GO:0042326	negative regulation of phosphorylation	1/39	448/18493	0.616117	1	0.514457	SFRP1	1
GO:0007409	axonogenesis	1/39	449/18493	0.616947	1	0.514607	HSP90AA1	1
GO:0023061	signal release	1/39	453/18493	0.620248	1	0.516273	SFRP1	1
GO:0050769	positive regulation of neurogenesis	1/39	453/18493	0.620248	1	0.516273	NAP1L1	1
GO:0034765	regulation of ion transmembrane transport	1/39	454/18493	0.621069	1	0.516413	AHNAK	1
GO:0001667	ameboidal-type cell migration	1/39	456/18493	0.622706	1	0.517089	GPC3	1
GO:0048285	organelle fission	1/39	458/18493	0.624336	1	0.517089	TTN	1
GO:0051346	negative regulation of hydrolase activity	1/39	458/18493	0.624336	1	0.517089	GPC3	1
GO:0046486	glycerolipid metabolic process	1/39	459/18493	0.625148	1	0.517089	PTPN13	1
GO:0070838	divalent metal ion transport	1/39	459/18493	0.625148	1	0.517089	AHNAK	1
GO:0072511	divalent inorganic cation transport	1/39	462/18493	0.627575	1	0.518554	AHNAK	1
GO:0006914	autophagy	1/39	466/18493	0.630787	1	0.520123	HSP90AA1	1
GO:0061919	process utilizing autophagic mechanism	1/39	466/18493	0.630787	1	0.520123	HSP90AA1	1
GO:0006091	generation of precursor metabolites and energy	1/39	471/18493	0.634764	1	0.522314	AGL	1
GO:0048871	multicellular organismal homeostasis	1/39	471/18493	0.634764	1	0.522314	ACTG1	1
GO:0051249	regulation of lymphocyte activation	1/39	472/18493	0.635554	1	0.522421	SFRP1	1
GO:0006644	phospholipid metabolic process	1/39	473/18493	0.636343	1	0.522527	PTPN13	1
GO:0022604	regulation of cell morphogenesis	1/39	474/18493	0.63713	1	0.522631	FGD6	1
GO:0016311	dephosphorylation	1/39	475/18493	0.637916	1	0.522733	PTPN13	1
GO:0010975	regulation of neuron projection development	1/39	478/18493	0.640262	1	0.523572	SFRP1	1
GO:0050900	leukocyte migration	1/39	478/18493	0.640262	1	0.523572	EPCAM	1
GO:0050878	regulation of body fluid levels	1/39	493/18493	0.651773	1	0.531886	ACTG1	1
GO:0061564	axon development	1/39	493/18493	0.651773	1	0.531886	HSP90AA1	1
GO:0051051	negative regulation of transport	1/39	495/18493	0.65328	1	0.532567	SFRP1	1
GO:0071900	regulation of protein serine/threonine kinase activity	1/39	496/18493	0.654031	1	0.532631	SFRP1	1
GO:0060627	regulation of vesicle-mediated transport	1/39	498/18493	0.655529	1	0.533302	GPC3	1

## Sheet: Endoderm_enriched_KEGG
ID	Description	GeneRatio	BgRatio	pvalue	p.adjust	qvalue	geneID	Count
hsa05416	Viral myocarditis	3/19	59/7469	0.000414711	0.0273709	0.0192077	3106/71/3107	3
hsa04612	Antigen processing and presentation	3/19	77/7469	0.000906534	0.0299156	0.0209934	3106/3320/3107	3
hsa05330	Allograft rejection	2/19	38/7469	0.00408136	0.0594302	0.0417054	3106/3107	2
hsa05332	Graft-versus-host disease	2/19	41/7469	0.00473904	0.0594302	0.0417054	3106/3107	2
hsa04940	Type I diabetes mellitus	2/19	43/7469	0.00520296	0.0594302	0.0417054	3106/3107	2
hsa04514	Cell adhesion molecules (CAMs)	3/19	144/7469	0.00542276	0.0594302	0.0417054	3106/1462/3107	3
hsa04145	Phagosome	3/19	152/7469	0.0063032	0.0594302	0.0417054	3106/71/3107	3
hsa05320	Autoimmune thyroid disease	2/19	53/7469	0.00782065	0.0616181	0.0432408	3106/3107	2
hsa05130	Pathogenic Escherichia coli infection	2/19	55/7469	0.00840247	0.0616181	0.0432408	71/4691	2
hsa05165	Human papillomavirus infection	4/19	339/7469	0.00940021	0.0620414	0.0435378	3106/284217/1288/3107	4
hsa04510	Focal adhesion	3/19	199/7469	0.0131776	0.0775271	0.054405	284217/71/1288	3
hsa05412	Arrhythmogenic right ventricular cardiomyopathy (ARVC)	2/19	72/7469	0.0140958	0.0775271	0.054405	71/1832	2
hsa04512	ECM-receptor interaction	2/19	82/7469	0.0180405	0.0870168	0.0610644	284217/1288	2
hsa05410	Hypertrophic cardiomyopathy (HCM)	2/19	83/7469	0.0184581	0.0870168	0.0610644	71/7273	2
hsa05414	Dilated cardiomyopathy (DCM)	2/19	90/7469	0.0214955	0.094163	0.0660793	71/7273	2
hsa05222	Small cell lung cancer	2/19	93/7469	0.0228572	0.094163	0.0660793	284217/1288	2
hsa05146	Amoebiasis	2/19	96/7469	0.0242541	0.094163	0.0660793	284217/1288	2
hsa03008	Ribosome biogenesis in eukaryotes	2/19	105/7469	0.0286505	0.105052	0.0737206	55916/10528	2
hsa04650	Natural killer cell mediated cytotoxicity	2/19	131/7469	0.04297	0.143469	0.10068	3106/3107	2
hsa04210	Apoptosis	2/19	136/7469	0.0459798	0.143469	0.10068	5783/71	2
hsa04915	Estrogen signaling pathway	2/19	137/7469	0.0465911	0.143469	0.10068	3880/3320	2
hsa05418	Fluid shear stress and atherosclerosis	2/19	139/7469	0.0478229	0.143469	0.10068	3320/71	2
hsa04151	PI3K-Akt signaling pathway	3/19	354/7469	0.0582396	0.167122	0.117279	3320/284217/1288	3
hsa04218	Cellular senescence	2/19	160/7469	0.0614622	0.169021	0.118611	3106/3107	2
hsa05164	Influenza A	2/19	171/7469	0.0690873	0.18239	0.127993	71/55916	2
hsa05168	Herpes simplex infection	2/19	185/7469	0.0792266	0.194509	0.136498	3106/3107	2
hsa05167	Kaposi sarcoma-associated herpesvirus infection	2/19	186/7469	0.0799684	0.194509	0.136498	3106/3107	2
hsa00500	Starch and sucrose metabolism	1/19	36/7469	0.0878137	0.194509	0.136498	178	1
hsa05169	Epstein-Barr virus infection	2/19	201/7469	0.0913604	0.194509	0.136498	3106/3107	2
hsa05203	Viral carcinogenesis	2/19	201/7469	0.0913604	0.194509	0.136498	3106/3107	2
hsa05205	Proteoglycans in cancer	2/19	201/7469	0.0913604	0.194509	0.136498	71/2719	2
hsa05170	Human immunodeficiency virus 1 infection	2/19	212/7469	0.100011	0.206272	0.144752	3106/3107	2
hsa05163	Human cytomegalovirus infection	2/19	225/7469	0.110529	0.221057	0.155128	3106/3107	2
hsa05110	Vibrio cholerae infection	1/19	50/7469	0.119948	0.232841	0.163397	71	1
hsa04144	Endocytosis	2/19	244/7469	0.126419	0.23839	0.167291	3106/3107	2
hsa05166	Human T-cell leukemia virus 1 infection	2/19	255/7469	0.13587	0.249094	0.174803	3106/3107	2
hsa05131	Shigellosis	1/19	65/7469	0.153187	0.273252	0.191756	71	1
hsa04520	Adherens junction	1/19	72/7469	0.168288	0.292017	0.204924	71	1
hsa05100	Bacterial invasion of epithelial cells	1/19	74/7469	0.172555	0.292017	0.204924	71	1
hsa05132	Salmonella infection	1/19	86/7469	0.197728	0.321648	0.225718	71	1
hsa04974	Protein digestion and absorption	1/19	90/7469	0.205956	0.321648	0.225718	1288	1
hsa03015	mRNA surveillance pathway	1/19	91/7469	0.208001	0.321648	0.225718	55916	1
hsa04657	IL-17 signaling pathway	1/19	93/7469	0.212075	0.321648	0.225718	3320	1
hsa05215	Prostate cancer	1/19	97/7469	0.220164	0.321648	0.225718	3320	1
hsa04914	Progesterone-mediated oocyte maturation	1/19	99/7469	0.224179	0.321648	0.225718	3320	1
hsa04933	AGE-RAGE signaling pathway in diabetic complications	1/19	99/7469	0.224179	0.321648	0.225718	1288	1
hsa04659	Th17 cell differentiation	1/19	107/7469	0.240043	0.337082	0.236549	3320	1
hsa04670	Leukocyte transendothelial migration	1/19	112/7469	0.249802	0.339077	0.237949	71	1
hsa05145	Toxoplasmosis	1/19	113/7469	0.251739	0.339077	0.237949	284217	1
hsa04919	Thyroid hormone signaling pathway	1/19	116/7469	0.257523	0.339931	0.238548	71	1
hsa04611	Platelet activation	1/19	123/7469	0.270855	0.350518	0.245977	71	1
hsa04926	Relaxin signaling pathway	1/19	130/7469	0.283959	0.36041	0.252919	1288	1
hsa03040	Spliceosome	1/19	134/7469	0.291347	0.36281	0.254603	3178	1
hsa04310	Wnt signaling pathway	1/19	146/7469	0.31308	0.373314	0.261975	6422	1
hsa04921	Oxytocin signaling pathway	1/19	152/7469	0.323708	0.373314	0.261975	71	1
hsa03010	Ribosome	1/19	153/7469	0.325464	0.373314	0.261975	6157	1
hsa04390	Hippo signaling pathway	1/19	154/7469	0.327216	0.373314	0.261975	71	1
hsa04217	Necroptosis	1/19	162/7469	0.341076	0.373314	0.261975	3320	1
hsa04141	Protein processing in endoplasmic reticulum	1/19	165/7469	0.346203	0.373314	0.261975	3320	1
hsa04621	NOD-like receptor signaling pathway	1/19	168/7469	0.351293	0.373314	0.261975	3320	1
hsa05225	Hepatocellular carcinoma	1/19	168/7469	0.351293	0.373314	0.261975	71	1
hsa04530	Tight junction	1/19	170/7469	0.354665	0.373314	0.261975	71	1
hsa03013	RNA transport	1/19	171/7469	0.356345	0.373314	0.261975	55916	1
hsa04015	Rap1 signaling pathway	1/19	206/7469	0.412598	0.425491	0.29859	71	1
hsa04810	Regulation of actin cytoskeleton	1/19	213/7469	0.423275	0.429786	0.301605	71	1
hsa04714	Thermogenesis	1/19	229/7469	0.446993	0.446993	0.313679	71	1
