# Supplementary material for: Single-cell reconstruction of differentiation trajectory reveals a critical role of ETS1 in human cardiac lineage commitment
Source: BMC Biol. 2019 Nov 13;17:89. doi: 10.1186/s12915-019-0709-6 (PMC6854813; doi:10.1186/s12915-019-0709-6)
Supplement: Supplementary file 4 — Additional file 4. GO enrichment of genes bound by ETS1 around TSS at indicated time points. [file 12915_2019_709_MOESM4_ESM.xlsx]

## Sheet: T00_GO
ID	Description	GeneRatio	BgRatio	pvalue	p.adjust	qvalue	geneID	Count
GO:0061564	axon development	219/5138	493/18493	9.12208e-16	5.77245e-12	4.37956e-12	DNM2/ZSWIM4/ENAH/TSKU/VSTM2L/LLGL1/SKIL/UNC5A/PARD3/PIK3CA/CAMSAP2/CELSR3/PTPN11/STK25/EZR/APBB2/HSP90AB1/FN1/BRSK1/EFNB2/GDI1/PLXNB1/GSK3B/SYNGAP1/MAPK1/DVL1/SHC1/SPTBN4/KLF4/NKX6-1/COL25A1/GPC1/NFIB/USP9X/TSPAN2/CTNNA2/TRAK1/GLI3/DOK1/PLXNB2/BDNF/EXT1/ISL2/POU3F2/NTRK3/ATOH1/APP/KLF7/NREP/NEO1/APOE/DRAXIN/IST1/PARD6B/PAX6/CTTN/LRP4/TUBB2B/SEMA7A/LAMB2/AUTS2/PIK3R1/CYFIP1/L1CAM/SLITRK5/DPYSL2/SE…	219
GO:0016236	macroautophagy	131/5138	279/18493	5.34062e-12	3.37954e-08	5.12811e-09	PHF23/LAMTOR1/PRKACA/TSC1/RRAGC/RAB1A/ATG13/RAB1B/TECPR1/GAPDH/TIGAR/PIK3CA/DYNLL2/GABARAP/ATG14/TRIM13/PRKAA1/TBC1D5/TBC1D14/ATG16L2/SNX32/ATG9A/LAMTOR3/RHEB/ATG12/WDR45B/ATG101/ATP6V1A/VPS37B/MTOR/WIPI1/C6orf106/WAC/CHMP4B/MAPK8/RALB/VPS4B/BNIP3L/ATG10/RIPK2/SESN1/RUBCN/UBQLN4/TSG101/DYNLL1/CAPN1/IKBKG/RAB23/VPS26A/ATP6V1H/TRAPPC8/OPTN/SESN3/ATP6V0A1/VPS35/PRKAG2/WDR45/VCP/RETREG1/WDFY3/UVRAG/L…	131
GO:0016570	histone modification	193/5138	456/18493	1.06361e-11	6.73051e-08	8.51073e-09	USP22/KAT6B/NAA60/TRIP12/KMT2A/KMT5B/ZBTB7B/ASH1L/MORF4L1/ARID4B/ING2/PHF21A/SAP30L/RCOR1/PHC1/PAXIP1/KMT5A/RSF1/PRKAA1/EPC2/PHF1/KANSL1/ING5/RING1/KDM3A/BRPF1/NSD1/HDAC1/PHF10/EZH2/PYGO2/NAA40/TAF5L/HLCS/JADE2/KMT2B/SUPT3H/TBL1XR1/HDAC5/ATXN3/ELP3/JMJD6/KDM2A/JDP2/SATB1/RUVBL1/PCGF1/CBX8/SREBF1/CHD4/WAC/SET/MAPK8/CLOCK/MAP3K12/ZMPSTE24/CTBP1/ARID4A/NSD2/JARID2/PIWIL2/RYBP/EHMT2/UHRF1/TAF9/CUL4B/…	193
GO:0043161	proteasome-mediated ubiquitin-dependent protein catabolic process	169/5138	389/18493	1.68581e-11	1.06678e-07	1.15624e-08	SHARPIN/DERL2/UBE2I/SOCS5/PPP2R5C/SPSB3/PSMA4/MAPK9/RNF7/GIPC1/SEL1L/TMEM129/HSPA5/TRIM13/FBH1/EDEM3/HSP90AB1/GSK3B/RMND5A/SMAD7/FBXO5/DVL1/SENP1/ANAPC5/CCNF/GID4/TBL1XR1/ATXN3/TLK2/KCTD2/PSMA7/RBX1/ARAF/MDM2/DERL3/DET1/TRIB1/WAC/SYVN1/UBE2C/CLOCK/BAG5/KEAP1/PRICKLE1/UFD1/CHFR/USP5/ARRB2/ZFAND2A/WFS1/RYBP/KLHL22/TAF9/UBQLN4/FBXW7/FBXL20/CUL4A/TAF1/RNF19A/RNF121/UBB/UBE2D1/RNF217/TMUB1/FBXO45/ANAP…	169
GO:0061919	process utilizing autophagic mechanism	195/5138	466/18493	2.77917e-11	1.75866e-07	1.48255e-08	PHF23/LAMTOR1/PRKACA/TSC1/SREBF2/RRAGC/RAB1A/ATG13/RAB1B/TECPR1/GAPDH/TIGAR/PIK3CA/DYNLL2/GABARAP/ATG14/TRIM13/PRKAA1/TBC1D5/TBC1D14/ATG16L2/SNX32/ATG9A/DAP/WDR6/LAMTOR3/RHEB/ATG12/WDR45B/ATG101/ATP5IF1/ATP6V1A/ABL2/VPS37B/MTOR/TLK2/WIPI1/HMGB1/C6orf106/HSPA8/SREBF1/WAC/CHMP4B/MAPK8/RALB/ZMPSTE24/VPS4B/BNIP3L/ATG10/RIPK2/SESN1/RUBCN/KLHL22/CTTN/CAMKK2/UBQLN4/FBXW7/TSG101/DYNLL1/EEF1A1/CAPN1/TRIM8…	195
GO:0051098	regulation of binding	159/5138	369/18493	1.41777e-10	8.97162e-07	6.14086e-08	NFATC4/CALM3/CYLD/PRKACA/TDG/ADD1/CSNK2B/GNL3L/RSF1/HSPA5/ZBTB7A/FBH1/BCL3/HSP90AB1/EDF1/PIN1/GSK3B/CTBP2/SMAD2/NSD1/DVL1/HMBOX1/PYGO2/KLF4/DUT/EPB41/HDAC5/HIPK2/HMGB1/BDNF/HEY2/ID2/SPPL3/APP/MAPK8/RALB/CEBPG/ZMPSTE24/MIR148A/MDFI/ANXA2/APOE/ARRB2/RIPK2/LFNG/WFIKKN1/FBXW7/MSX2/TRIM6/TAF10/EPB41L5/ACD/PPARA/TAF1/SOX11/NRP1/HSF1/NIPBL/HIP1R/BMP4/DACT1/FAM129B/MEPCE/TMC8/PER2/CRMP1/DOT1L/TWIST1/SUMO…	159
GO:0198738	cell-cell signaling by wnt	192/5138	465/18493	1.53488e-10	9.71271e-07	6.14086e-08	NFATC4/CYLD/USP34/LRP6/TLE1/GRK6/G3BP1/TSKU/TLE6/FOXO3/CSNK2B/NDRG2/MERTK/CELSR3/NLK/PRKAA1/USP8/PIN1/GSK3B/TMEM198/HBP1/APCDD1/AMER1/DVL1/HDAC1/CALCOCO1/NPHP4/KLHL12/CHD8/PYGO2/KLF4/TLE3/TBL1XR1/DIXDC1/PFN1/RUVBL1/GLI3/XIAP/SMARCA4/RBX1/RNF213/SOX2/FZD7/FERMT2/FZD8/APP/AXL/NFATC1/TLR2/PRICKLE1/MDFI/APOE/ARRB2/DRAXIN/CXXC4/LRP4/EMD/TMEM237/ZNRF3/MLLT3/TCF7/WNT9B/JADE1/WNT2B/BCL7B/ARHGEF19/RARG/TR…	192
GO:0031647	regulation of protein stability	116/5138	265/18493	1.46966e-08	9.29999e-05	2.2761e-06	USP34/PFN2/TSC1/GAPDH/GIPC1/ISOC2/GNL3L/SEL1L/NLK/HSP90AB1/WIZ/PIN1/PRKRA/PPIB/SMAD7/PER3/MAPK1/DVL1/USP9X/CCT6A/PFN1/MDM2/HSPA8/SREBF1/SYVN1/LAMP1/BAG5/TNIP2/CHFR/WFS1/TAF9/HIP1/FBXW7/ATP1B1/ZSWIM7/CREBBP/PIK3R1/TADA3/HPS4/TAF1/HIP1R/FAM107A/DACT1/USP25/CCT4/VPS35/USP3/SUMO1/CALR/HCFC1/UBE2B/MDM4/SIRT6/STUB1/RNF5/FBXO7/SMO/USP13/PARK7/USP36/PDCD10/EFNA1/CCAR2/CHP1/BCL2/GNAQ/STK3/SMAD3/MYCNOS/PRK…	116
GO:0051188	cofactor biosynthetic process	119/5138	279/18493	5.66501e-08	0.000358482	7.15737e-06	PANK2/PANK3/ALAD/ZBTB20/STAT3/NFE2L1/NUDT12/PDP1/IBA57/PDXK/GAPDH/TIGAR/PDHA1/ZBTB7A/MLYCD/PRKAA1/ENO1/GSTZ1/MOCS1/FPGS/FASN/ATP5IF1/GCDH/FLAD1/ELOVL4/DCAKD/TPK1/PTGIS/SLC11A2/ADPGK/PFKP/HK1/ACACA/PSAT1/PDK2/ALAS1/PGM2L1/SOD1/PPARA/COQ8A/GGT7/MPC1/MMAB/MAT2A/HAGH/UBIAD1/PRKAG2/MTHFS/HMBS/SIRT6/ACTN3/MOCS2/PGM1/GSS/PPOX/RFK/PFKFB3/NADK2/ACLY/NADK/TECR/HACD2/COQ10B/ACSS2/PCBD1/MMAA/IREB2/CTNS/MTHFD…	119
GO:0032386	regulation of intracellular transport	167/5138	422/18493	8.0672e-08	0.000510493	8.42152e-06	RAB11B/CALM3/DERL2/NAPA/PDPK1/PFN2/PRKACA/SREBF2/CACNA1D/ATG13/ZC3H3/NUTF2/GIPC1/SNX12/FER/PCNT/RDX/PTPN11/PRKAA1/CHRNA4/BAG4/EZR/HSP90AB1/GDI1/GSK3B/MAPK1/DVL1/ATP5IF1/CEP131/VAMP2/GLI3/ICE1/LMAN1/NF1/MDM2/DERL3/RNF31/SREBF1/PPP1CC/LAMP1/RIOK2/CAPN10/RAPGEF3/BNIP3L/ANXA2/DNAJC13/REEP6/FBXW7/EMD/FBXL20/PIK3R1/HRAS/SETD2/PPFIA2/HPS4/TCAF1/RAB23/PPP1R12A/BMP4/CPLX1/FES/TRIM46/INPP5F/GATA2/CTDSPL2/R…	167
GO:0099177	regulation of trans-synaptic signaling	166/5138	419/18493	8.06885e-08	0.000510597	8.42152e-06	NFATC4/CALM3/NAPA/STAT3/NCDN/PFN2/PRKACA/CACNA1D/ABAT/GIPC1/CHRNA4/USP8/PRKCZ/BRSK1/GSK3B/SYNGAP1/SLC30A1/MAPK1/DVL1/YWHAG/ITPR3/DBN1/VAMP2/MTOR/IGSF9B/TPRG1L/BDNF/NF1/APP/PNKD/CHRNA7/TSHZ3/GNAI2/PPP1R9B/LRRC4/SERPINE2/APOE/ARRB2/GLUL/GRIK4/CHRNB4/TUBB2B/FBXL20/S1PR2/CYFIP1/HRAS/DLG4/PLCB4/PPFIA2/LRP8/EFNB3/RNF19A/FAM107A/ITGB1/SNAP47/NISCH/CPLX1/GRM8/PLEKHG5/RAPGEF2/MCTP1/KCNC4/NSG1/ASIC1/ABR/SH…	166
GO:0007626	locomotory behavior	88/5138	194/18493	1.13771e-07	0.000719944	1.11474e-05	TSC1/ABAT/ZDHHC8/CHRNA4/NCOA2/PBX3/SPTBN4/ETV5/HIPK2/CIART/ID2/ADCY5/APP/NOVA1/ZMPSTE24/CDH23/APOE/SLC18A2/ARRB2/SOBP/CHRNB4/SOD1/EFNB3/VPS13A/PAK5/ZNF385A/CLN8/FGF12/NR4A2/INPP5F/VPS35/UBA6/STRN/ADGRL3/APH1B/ASL/OXR1/GBX1/LSAMP/GAA/PARK7/MTA1/TAL1/SLC6A3/OLFM2/GNAO1/NKX2-1/GRIN2D/NRG1/ATP7A/CTNS/UCHL1/EN1/CLN6/ANKH/DRD4/CHL1/B4GALT2/CXCL12/NEGR1/PDE1B/PRKCE/NAV2/SNCA/HOXD9/SNAP25/CSTB/ALK/DDHD2/…	88
GO:0051656	establishment of organelle localization	187/5138	491/18493	3.40788e-07	0.00215651	3.02997e-05	DNM2/RAB11B/KPNB1/CALM3/KIF1B/NAPA/PDPK1/PFN2/ACTR3/RAB1A/TRAPPC9/CACNA1D/ANKRD28/LLGL1/RAB1B/GIPC1/FER/PEF1/STK25/CHRNA4/EZR/PRKCZ/GSK3B/CTBP2/SUN1/DCTN4/GPSM2/DVL1/KLHL12/SPIRE2/WASF1/YWHAZ/GOSR2/VAMP2/TRAK1/WIPI1/LMAN1/LLGL2/ATP6AP1/CHMP4B/LAMP1/BLOC1S3/NUP88/RIOK2/VPS4B/STX5/HOOK3/CROCC/SPRY2/PAX6/RAB6A/SEH1L/RAD21L1/ACTR2/FBXL20/PPFIA2/TMED2/MCFD2/IKBKG/UBB/CENPA/SNAP47/CPLX1/FES/TRIM46/CLMN…	187
GO:0009267	cellular response to starvation	69/5138	146/18493	3.95049e-07	0.00249987	3.32746e-05	MAX/SREBF2/RRAGC/EIF2AK3/GAS2L1/HSPA5/GABARAP/ATG14/PRKAA1/UPP1/DAP/MAPK1/HIGD1A/ATF3/MTOR/FNIP1/HSPA8/SREBF1/IMPACT/MAPK8/RALB/CPEB4/SESN1/GLUL/FOXA3/EHMT2/SEH1L/MIOS/WNT9B/WNT2B/PPM1D/WNT4/SESN3/TBL2/KPTN/BMT2/WRN/ATG5/ATF4/MAP1LC3B/UCP2/DEPDC5/SIK1B/BCL2/INHBB/SRD5A1/PRKD1/RRAGA/SIRT1/GAS6/NPRL2/NFE2L2/SLC39A4/FAS/ITFG2/RIPOR1/STK26/BMPR2/NUAK2/GCN1/COMT/CDKN1A/GABARAPL2/CTSV/MYOD1/LRRK2/BHLHA…	69
GO:1990778	protein localization to cell periphery	121/5138	294/18493	4.50155e-07	0.00284858	3.66308e-05	BCL2L1/KIF1B/PDPK1/LRP6/PPP2R5A/TSPAN15/AP4M1/RDX/DCHS1/BAG4/EZR/PRKCZ/DENND4C/GPSM2/RAB8B/SPTBN4/EPB41/PPFIA1/LAMA5/VAMP2/ARFRP1/RAB34/RILPL1/ANXA2/AKAP5/DLG2/MYADM/ATP1B1/FAM126A/GOLPH3L/PIK3R1/HRAS/TMED2/RHOQ/EFR3B/BSG/WNK3/KCNJ11/KCNB2/ITGB1/OPTN/SNAP47/ITGA3/CPLX1/PKDCC/PKP2/VPS35/FGF13/RAPGEF2/ARHGEF16/DAG1/NSG1/RAP2A/SYTL2/SQSTM1/GPR158/RAB26/ROCK2/KCNB1/KIF13A/ANKRD9/PTCH1/LYPLA1/PACS1/TS…	121
GO:0009260	ribonucleotide biosynthetic process	106/5138	253/18493	8.32385e-07	0.00526733	6.34337e-05	PANK2/PANK3/ATP5PF/ZBTB20/STAT3/PDP1/VPS9D1/GAPDH/TIGAR/PDHA1/ZBTB7A/MLYCD/PRKAA1/ATP5F1E/SLC35B2/ENO1/GSTZ1/UPP1/NME4/FASN/GCDH/ELOVL4/DCAKD/ADCY5/SLC26A2/ATP5F1B/ADPGK/PFKP/HK1/ACACA/PDK2/ATP5F1A/PGM2L1/UCKL1/FLCN/NPR2/PPARA/MPC1/AK4/UCK1/PRKAG2/VCP/SIRT6/ATP5ME/GUK1/ACTN3/PGM1/ATP5MC2/RFK/PFKFB3/ADCY2/NME3/ACLY/TECR/HACD2/ACSS2/ATP5MC1/PGK1/NME2/PFKL/INSR/PAPSS1/PANK1/PDHB/DDIT4/ADCY3/ENO2/DHT…	106
GO:0010212	response to ionizing radiation	67/5138	146/18493	2.14521e-06	0.0135749	0.000119759	DNM2/BCL2L1/ALAD/PAXIP1/TIGAR/HSPA5/INO80/TRIM13/PRKAA1/RAD54L/EEF1D/ELK1/TLK2/NABP2/MDM2/CLOCK/ZMPSTE24/RFWD3/HRAS/EGR1/HSF1/NIPBL/RPL26/RHOB/ERCC1/LZIC/WRN/POLG/LIG4/IKBIP/UIMC1/RAD9A/CLK2/DCUN1D3/MTA1/BCL2/BABAM2/CASP3/EYA1/SFRP2/RAD1/SIRT1/KDM1A/MGMT/AEN/TOPBP1/XRCC2/ATM/GRB2/SPIDR/ATR/GTF2H5/STAR/INIP/MRNIP/RECQL5/USP28/CDKN1A/PARP1/COP1/RAD51AP1/TP53BP1/TICRR/FIGNL1/NOX4/ERCC8/MEN1	67
GO:0110053	regulation of actin filament organization	106/5138	260/18493	3.78297e-06	0.0239387	0.000174637	PFN2/TSC1/ARHGEF10/ACTR3/ADD1/FER/PLEKHG2/RDX/BAG4/SPTBN4/SPIRE2/WASF1/PPFIA1/MTOR/RHOBTB2/PFN1/CFL2/CAPZB/FCHSD2/WDR1/TESK1/PHLDB2/RAPGEF3/RHOC/CTTN/RAC3/ASAP3/PXN/MYADM/ACTR2/TMSB10/DSTN/PIK3R1/CYFIP1/ARFGEF1/NCK1/PREX1/SEMA5A/CARMIL1/ADD3/NRP1/CIT/HIP1R/NCK2/WNT4/PDXP/RASA1/WASH3P/SPTB/LIMCH1/SDC4/IQGAP2/SSH3/RHOA/SHANK3/CDC42EP5/ADD2/ROCK2/TWF2/LPAR1/FMN1/MYO1C/RICTOR/WASL/SMAD3/PFN4/SPIRE1/F…	106
GO:0035966	response to topologically incorrect protein	80/5138	189/18493	1.12021e-05	0.070887	0.000378746	DERL2/EIF2AK3/SDF2L1/ADD1/TMEM129/HSPA5/DNAJB1/EDEM3/HSP90AB1/CREB3/SHC1/MANF/PDIA6/GOSR2/ATF3/ATXN3/SERP1/WIPI1/YIF1A/HSPA2/DERL3/HSPA8/SYVN1/UFD1/CREB3L4/TSPYL2/WFS1/KLHDC3/PIK3R1/NCK1/RNF121/HSF1/NCK2/DNAJB11/OPTN/TBL2/CALR/VCP/HSPA1L/ATF4/HSPA13/STUB1/RNF5/ACADVL/THBS1/FAF2/GSK3A/RHBDD1/DNAJC3/EXTL3/LMNA/GFPT1/CREB3L3/ERN1/HSP90AA1/AMFR/UBE2W/NFE2L2/FICD/PTPN1/HDAC6/HERPUD2/HSPA1B/HSPB2/EXTL2…	80
GO:0050890	cognition	111/5138	285/18493	2.59557e-05	0.164248	0.000704037	SLC12A5/FOXO6/CHRNA4/PRKCZ/BRSK1/SYNGAP1/FOS/MEIS2/MAPK1/ITPR3/KMT2B/MTOR/BDNF/NF1/APP/MDK/CHRNA7/SLC11A2/ITGA5/TLR2/BHLHB9/ATXN1L/APOE/SOBP/ACTR2/CYFIP1/DLG4/STRA6/PAK5/ZNF385A/CLN8/SGK1/NIPBL/FAM107A/HOXA1/ITGB1/ITGA3/BTG2/ATP8A1/FGF13/HMGCR/UBA6/ASIC1/SHANK3/NRXN2/CNR1/GRIA1/PJA2/JAKMIP1/PTCHD1/ARC/NTF3/NPAS4/SHROOM4/SLC6A1/KIT/CASP3/ARF4/CTNS/NTRK1/DEAF1/EN1/FOXP2/INSR/SRF/ADGRB3/ADCY3/CHL1/P…	111
GO:0031589	cell-substrate adhesion	128/5138	338/18493	3.13944e-05	0.198664	0.000816039	DNM2/ACTN1/PDPK1/TSC1/RAB1A/FER/CDKN2A/MERTK/SMAD6/PRKCZ/FN1/GSK3B/LAMC1/TBCD/PPFIA1/LAMA5/ATXN3/BCAM/NF1/LIMS1/CD63/FZD7/FERMT2/AXL/CORO1C/ONECUT2/ITGA5/PHLDB2/CTTN/RAC3/PXN/MYADM/PIK3R1/L1CAM/EPB41L5/PPFIA2/PREX1/CARMIL1/COL16A1/NRP1/LDB1/FAM107A/ITGB1/ITGA7/ITGA3/WNT4/RASA1/LIMCH1/SDC4/CALR/DAG1/PLEKHA2/RHOA/ADAMTS12/THY1/VEGFA/ACTN3/ROCK2/TAOK2/DDR1/VCL/WDPCP/DAPK3/AKIP1/TTYH1/FMN1/EFNA1/KIF1…	128
GO:0140014	mitotic nuclear division	105/5138	277/18493	0.000147636	0.934241	0.00245262	KPNB1/XRCC3/PHF23/ARHGEF10/TOM1L2/INO80/CCNI/NCAPH2/PIN1/FBXO5/ANAPC5/CCNF/SMC2/CHMP4B/UBE2C/RIOK2/PPP1R9B/VPS4B/CDC25C/KLHL22/SEH1L/BORA/STAG2/SH2B1/LRP5/NIPBL/BMP4/MAD2L1BP/GEN1/PDXP/ANAPC11/IGF2/KATNB1/RHOA/ANAPC4/UBE2S/CDC6/DUSP1/MSTO1/NSMCE2/KIF14/LCMT1/CDC14A/AURKAIP1/CAV2/CCNE1/NUMA1/CEP192/USP44/INSR/GOLGA2/CUL9/FBXW5/CDC26/PSRC1/MAD2L2/SMC1A/KIF20B/TGFA/TTK/CDC20/NEK6/CDCA5/BUB1/L3MBTL1/…	105
GO:0099643	signal release from synapse	68/5138	167/18493	0.000200528	1	0.00303706	CALM3/NAPA/PFN2/CACNA1D/GIPC1/CHRNA4/BRSK1/GSK3B/CTBP2/SLC30A1/DVL1/VAMP2/NF1/PNKD/SLC18A2/CHRNB4/FBXL20/PPFIA2/SNAP47/CPLX1/MCTP1/KCNC4/ASIC1/NCS1/NRXN2/STXBP5L/CNR1/PPFIA3/BLOC1S6/FMR1/SYT1/STX1B/CACNB2/SYT2/PSEN1/PTPRN2/HRH3/SNAPIN/SYN3/SYN1/SNCA/SCRIB/SYT13/SNAP25/ADCY1/SNCAIP/SYT10/STX11/SYT6/PIP5K1C/SEPT5/MEF2C/CASK/CPLX3/RIMS4/PRKN/PCLO/DNAJC5/SNCG/LIN7B/RAB5A/APBA2/STX4/SYT11/LRRK2/DGKI/C…	68
GO:1905037	autophagosome organization	42/5138	94/18493	0.000327703	1	0.00425221	PHF23/RAB1A/ATG13/RAB1B/GABARAP/ATG14/TBC1D14/ATG16L2/ATG9A/ATG12/WDR45B/ATG101/WIPI1/CHMP4B/RALB/RAB23/TRAPPC8/WDR45/LRSAM1/ATG5/ULK1/MAP1LC3B/SCFD1/RNF5/TP53INP2/RAB7A/RB1CC1/ULK3/TP53INP1/RAB33B/ATG2A/PSEN1/MTM1/NPRL2/UBXN2B/PIP4K2A/ATG16L1/UBXN2A/GABARAPL2/RAB5A/LRRK2/SH3GLB1	42
GO:0099111	microtubule-based transport	61/5138	149/18493	0.000349548	1	0.00441631	KIF1B/RAB1A/DYNLL2/PRKCZ/IFT140/SUN1/WASF1/IFT52/DST/CEP131/TRAK1/SSX2IP/HSPA8/APP/LAMP1/BLOC1S3/DLG2/RAB6A/DYNLL1/SOD1/UBB/TTC21B/PURA/TRIM46/UXT/BLOC1S1/KIF1C/KIF3C/DYNLRB1/SSNA1/AP3D1/KIF13A/BLOC1S6/FMR1/LRPPRC/SYNE2/KIF5A/TMEM201/UCHL1/WDR35/ARL3/SNAPIN/MAPK8IP3/MAK/ARHGAP21/BORCS5/ICK/SUN2/AP3B1/BICD2/IFT122/WDR34/SPG7/MAP1S/IFT80/SYBU/IFT74/CNIH2/TCTEX1D2/TTC21A/HAP1	61
GO:0099003	vesicle-mediated transport in synapse	79/5138	205/18493	0.000515678	1	0.00576456	DNM2/CALM3/NAPA/PFN2/CACNA1D/GIPC1/CHRNA4/EFNB2/GSK3B/CTBP2/DVL1/VAMP2/BLOC1S3/ACTG1/FBXL20/ITSN1/PPFIA2/CANX/SNAP47/CPLX1/TRIM46/VPS35/BLOC1S1/SLC2A4/NSG1/AP3D1/NCS1/STXBP5L/CNR1/SNCB/PPFIA3/ARC/SH3GL1/BLOC1S6/FMR1/SYT1/USP46/KIF5A/STX1B/CACNB2/SYT2/DRD4/PSEN1/SNAPIN/SYN1/SNCA/SCRIB/SYT13/ARF6/SNAP25/ADCY1/AP3B1/SYT10/STX11/SYT6/PIP5K1C/SEPT5/RAB27A/ATAD1/CASK/CPLX3/RIMS4/PRKN/PCLO/OPHN1/DNAJC5/…	79
GO:0035890	exit from host	19/5138	35/18493	0.000842675	1	0.00819724	TRIM35/TRIM13/VPS37B/CHMP4B/VPS4B/PC/IST1/TSG101/TRIM8/TRIM11/PPIA/RAB7A/CAV2/TRIM26/CHMP4C/SMC3/PPID/CHMP2A/CHMP2B	19
GO:0035891	exit from host cell	19/5138	35/18493	0.000842675	1	0.00819724	TRIM35/TRIM13/VPS37B/CHMP4B/VPS4B/PC/IST1/TSG101/TRIM8/TRIM11/PPIA/RAB7A/CAV2/TRIM26/CHMP4C/SMC3/PPID/CHMP2A/CHMP2B	19
GO:0052126	movement in host environment	19/5138	35/18493	0.000842675	1	0.00819724	TRIM35/TRIM13/VPS37B/CHMP4B/VPS4B/PC/IST1/TSG101/TRIM8/TRIM11/PPIA/RAB7A/CAV2/TRIM26/CHMP4C/SMC3/PPID/CHMP2A/CHMP2B	19
GO:0052192	movement in environment of other organism involved in symbiotic interaction	19/5138	35/18493	0.000842675	1	0.00819724	TRIM35/TRIM13/VPS37B/CHMP4B/VPS4B/PC/IST1/TSG101/TRIM8/TRIM11/PPIA/RAB7A/CAV2/TRIM26/CHMP4C/SMC3/PPID/CHMP2A/CHMP2B	19
GO:1905038	regulation of membrane lipid metabolic process	10/5138	14/18493	0.000857322	1	0.00821566	PRKAA1/ORMDL1/ORMDL2/ORMDL3/PRKCD/SMPD2/PLA2G6/NSMAF/SMPD3/SAMD8	10
GO:1905818	regulation of chromosome separation	29/5138	62/18493	0.00108719	1	0.00977982	XRCC3/FBXO5/ANAPC5/RIOK2/KLHL22/GEN1/ANAPC11/ANAPC4/CDC6/DUSP1/NSMCE2/CSNK2A2/LCMT1/NUMA1/USP44/CDC26/MAD2L2/TTK/CDC20/NEK6/BUB1/ATM/DYNC1LI1/PSMG2/RB1/CCNB1/CENPF/HECW2/ANAPC15	29
GO:1905330	regulation of morphogenesis of an epithelium	54/5138	134/18493	0.0011445	1	0.0100822	CELSR3/DVL1/ETV5/PDGFA/MTOR/PFN1/FZD7/PHLDB2/PRICKLE1/ARRB2/ZNRF3/MLLT3/WNT9B/WNT2B/ARHGEF19/PTK7/RXRA/BMP4/DACT1/WNT4/HOXD13/RHOA/ADAMTS12/NTN4/SIRT6/VEGFA/SMO/FGFR2/FZD5/SAPCD2/SFRP2/GREM1/RYK/NOG/STAT1/FGFR1/WNT11/CELSR2/VANGL1/AP2M1/CELSR1/BTBD7/AP2S1/RNF207/DKK1/CITED1/PHB2/GDNF/CTHRC1/DAAM1/STOX1/MAGED1/GPC3/ROR1	54
GO:0098876	vesicle-mediated transport to the plasma membrane	37/5138	85/18493	0.00130449	1	0.0111242	DNM2/RAB11B/LLGL1/VAMP2/ARFRP1/RAB34/GOLPH3L/VPS26A/ANKRD50/OPTN/SNAP47/CPLX1/PKDCC/VPS35/NSG1/RAB26/KIF13A/LYPLA1/ARF4/STX1B/ARFGEF2/STEAP2/SCRIB/SNX17/SNAP25/VPS29/C16orf70/CNST/LRRC7/VPS35L/SPTBN1/GOLGA7/STXBP6/EXOC4/VAMP3/ARF1/COMMD1	37
GO:0106056	regulation of calcineurin-mediated signaling	19/5138	36/18493	0.00132296	1	0.0112021	RCAN1/GSK3B/CAMTA1/MTOR/HOMER3/SPPL3/RCAN3/CHERP/ACTN3/MAPK7/ERBB3/PPP3CA/CHP1/NRG1/NFAT5/RCAN2/CHP2/CIB1/FHL2	19
GO:0055070	copper ion homeostasis	11/5138	17/18493	0.00162853	1	0.0130529	XIAP/APP/ATP7B/SCO2/ATP7A/SLC31A1/MT2A/CUTC/SCO1/ARF1/COMMD1	11
GO:0097720	calcineurin-mediated signaling	23/5138	47/18493	0.00164336	1	0.0131061	NFATC4/RCAN1/GSK3B/NFATC3/CAMTA1/MTOR/HOMER3/SPPL3/NFATC1/RCAN3/CHERP/NFATC2/ACTN3/MAPK7/ERBB3/PPP3CA/CHP1/NRG1/NFAT5/RCAN2/CHP2/CIB1/FHL2	23
GO:0062012	regulation of small molecule metabolic process	124/5138	355/18493	0.0017656	1	0.0139191	PANK2/SP1/KPNB1/ZBTB20/IDI1/STAT3/STARD4/MVD/HMGCS1/FDFT1/PDP1/SREBF2/SNAI1/AZIN1/TIGAR/ZBTB7A/MLYCD/PRKAA1/NCOA2/ENO1/GSK3B/GSTZ1/FASN/ATP5IF1/MTOR/FGFR4/HMGB1/DHCR7/ADIPOR1/SREBF1/CYP51A1/ZMPSTE24/ADCYAP1R1/ACACA/APOE/PPP1R3F/GNMT/PDK2/SOD1/FLCN/PPARA/ERFE/EGR1/NFKB1/ENPP1/DKK3/PROX1/LMF1/SLC25A23/WNT4/REST/PRKAG2/HMGCR/IGF2/TWIST1/VCP/NR4A3/NFYA/RHOA/SIRT6/CNR1/ACTN3/CD320/ETFBKMT/SC5D/PARK7/F…	124
GO:1902188	positive regulation of viral release from host cell	10/5138	15/18493	0.00193094	1	0.0148566	VPS37B/CHMP4B/VPS4B/PC/TSG101/CAV2/CHMP4C/SMC3/CHMP2A/CHMP2B	10
GO:0030004	cellular monovalent inorganic cation homeostasis	38/5138	90/18493	0.00221296	1	0.0162454	KCTD7/MAPK1/SLC26A6/ATP5F1B/CLIC4/SLC4A8/ATP1B1/DMXL1/ATP6V1H/ATP1A3/ATP6V0A1/ATP1A1/CA2/SLC4A4/TMEM199/RAB7A/CHP1/DMXL2/BCL2/CLN6/CFTR/SNAPIN/RAB20/SLC9A5/ATP1B3/GPR89A/SLC4A11/KCNMA1/SLC9A6/AQP11/SLC9A7/VPS33A/SLC9A8/SLC8A1/CCDC115/TMEM175/SLC9A2/LRRK2	38
GO:0104004	cellular response to environmental stimulus	112/5138	319/18493	0.00235181	1	0.0168274	DNM2/RAB11B/BCL2L1/NFATC4/CAMKMT/GOT1/HSPA5/INO80/PTPN11/EEF1D/ELK1/LRRC8D/TLK2/MDM2/METAP1/IMPACT/MAPK8/CLOCK/ZMPSTE24/CUL4B/CREBBP/PIK3R1/HRAS/TNFRSF10A/TAF1/EGR1/NFKB1/DDB2/HSF1/NIPBL/RPL26/RELB/RHOB/CRADD/GEN1/ASCL1/ZBTB1/REST/ATP1A1/ERCC1/DAG1/SLC2A4/ASIC1/HVCN1/WRN/OPN3/ATF4/DDX3X/RAD9A/FMR1/CHP1/OXSR1/MME/MFAP4/CRY1/CASP9/CASP3/TP53INP1/RHBDD1/SFRP2/TMEM161A/RAD1/AKT1/SIRT1/KDM1A/MGMT/BNIP…	112
GO:0032259	methylation	124/5138	358/18493	0.00247341	1	0.0175147	KMT2A/KMT5B/CAMKMT/ASH1L/ARID4B/FBXO11/PAXIP1/PIK3CA/KMT5A/PHF1/FOS/MPHOSPH8/KDM3A/ETF1/NSD1/EZH2/PYGO2/GNAS/KMT2B/SATB1/THADA/METTL21A/ZMPSTE24/ARID4A/NSD2/SMYD4/JARID2/PIWIL2/METTL17/GNMT/EHMT2/RAB6A/AUTS2/SETD2/NELFE/FAM86B2/PRDM11/CTCFL/GCSH/FAM173A/PPM1D/MTERF4/SETD1B/FAM129B/BTG2/MEPCE/FAM86C2P/TRMT10A/DOT1L/PRDM8/CHD5/EEF2KMT/BMT2/TRMT2A/CMTR2/KDM1B/GTPBP3/PCMT1/NSUN5P2/ETFBKMT/PRDM9/PRDM6…	124
GO:0086014	atrial cardiac muscle cell action potential	12/5138	20/18493	0.00253055	1	0.0176846	GJC1/KCNN2/CACNA1C/KCNJ5/CACNB2/SCN5A/KCNA5/TRPM4/SCN3B/ANK2/RNF207/KCNJ3	12
GO:0051453	regulation of intracellular pH	30/5138	68/18493	0.00280464	1	0.0190073	SLC26A6/ATP5F1B/CLIC4/SLC4A8/DMXL1/ATP6V1H/ATP6V0A1/CA2/SLC4A4/TMEM199/RAB7A/CHP1/DMXL2/BCL2/CLN6/CFTR/SNAPIN/RAB20/SLC9A5/GPR89A/SLC4A11/SLC9A6/AQP11/SLC9A7/VPS33A/SLC9A8/CCDC115/TMEM175/SLC9A2/LRRK2	30
GO:0042752	regulation of circadian rhythm	40/5138	97/18493	0.0028892	1	0.0194547	THRAP3/MAPK9/PRKAA1/NR1D2/PER3/EZH2/NR2F6/RBM4B/ID2/PPP1CC/MAPK8/PASD1/PPARA/PROX1/PER2/TOP2A/UBE3A/BHLHE40/OPN3/CIPC/ROCK2/CCAR2/MTA1/GNAQ/CRY1/NKX2-1/SUV39H2/DRD4/BTRC/ADA/ADCY1/PPARG/RBM4/KCNA2/ADORA1/RORC/NMU/CRY2/MAGED1/CREM	40
GO:0030168	platelet activation	58/5138	152/18493	0.00342915	1	0.022188	PDPK1/ABAT/PIK3CA/MERTK/PTPN11/VAV2/MAPK1/GNAS/YWHAZ/ITPR3/PDGFA/METAP1/AXL/CD9/BLOC1S3/DGKD/SERPINE2/APOE/ARRB2/ACTG1/ITPR2/PIK3R1/RAP2B/PDGFRA/ITPR1/PTPN6/VCL/PIK3CD/DGKK/ILK/GNAQ/ACTB/PRKCD/TYRO3/CLIC1/COL1A2/SRF/PEAR1/PRKCH/CSRP1/GAS6/PRKCE/ADRA2C/ADRA2B/TEC/GNA13/PIK3R5/MYL12A/MYL9/DGKA/F2R/FIBP/ADRA2A/VAV3/GP1BB/PRKCQ/DGKI/SYK	58
GO:0030641	regulation of cellular pH	31/5138	72/18493	0.0037934	1	0.0238381	MAPK1/SLC26A6/ATP5F1B/CLIC4/SLC4A8/DMXL1/ATP6V1H/ATP6V0A1/CA2/SLC4A4/TMEM199/RAB7A/CHP1/DMXL2/BCL2/CLN6/CFTR/SNAPIN/RAB20/SLC9A5/GPR89A/SLC4A11/SLC9A6/AQP11/SLC9A7/VPS33A/SLC9A8/CCDC115/TMEM175/SLC9A2/LRRK2	31
GO:0048255	mRNA stabilization	18/5138	36/18493	0.00382533	1	0.0240073	THRAP3/HNRNPC/IGF2BP1/MTOR/RBM38/ANGEL2/YBX1/HNRNPA0/TARDBP/SYNCRIP/TENT5C/RBM46/DHX9/TIRAP/LARP1/RBM24/GDNF/MYD88	18
GO:0010463	mesenchymal cell proliferation	21/5138	45/18493	0.00525449	1	0.0298899	DCHS1/NFIB/PDGFA/LRP5/CHRD/BMP4/VEGFA/BMPR1A/SMO/ZEB1/FGFR2/FGF4/TBX1/FOXP2/FGF9/LMNA/STAT1/FGFR1/WNT11/CTNNBIP1/GPC3	21
GO:0046148	pigment biosynthetic process	24/5138	54/18493	0.00635792	1	0.0338037	ALAD/NFE2L1/IBA57/ATP5IF1/SLC11A2/ALAS1/TRPC1/RAPGEF2/HMBS/AP3D1/ZEB2/PPOX/IREB2/CTNS/MTHFD1L/APRT/UROS/ADA/PMEL/MTHFD1/SHMT1/TSPO/PAICS/CITED1	24
GO:0002446	neutrophil mediated immunity	164/5138	499/18493	0.00648561	1	0.0342864	KPNB1/ALAD/TUBB4B/LAMTOR1/SRP14/PDXK/CSNK2B/COTL1/HSP90AB1/LAMTOR3/MAPK1/SIRPA/DDOST/HMGB1/CD63/HSPA8/RAP2C/MMP25/CKAP4/LAMP1/WDR1/TLR2/PTGES2/ANXA2/PSMC3/DNAJC13/GUSB/CST3/IST1/FTH1/CHRNB4/RAB6A/DYNLL1/ACTR2/CRISPLD2/EEF1A1/CAPN1/NBEAL2/CYFIP1/RHOF/PYGB/AGPAT2/PSMD13/B4GALT1/RAP2B/NFKB1/DEGS1/ATP8A1/ATP6V0A1/PGRMC1/BRI3/PSMA5/IQGAP2/VCP/PSMD11/RNASET2/PPIA/HVCN1/ABR/ACE/RHOA/FTL/ATP6V1D/PRDX6/SL…	164
GO:0048524	positive regulation of viral process	35/5138	86/18493	0.00652541	1	0.0343036	SP1/RSF1/PPIB/VPS37B/SMARCA4/HSPA8/TMEM250/CHMP4B/CNOT7/VPS4B/ANXA2/APOE/PC/TSG101/TRIM11/TOP2A/ADARB1/PPIA/DDX3X/FMR1/RAB7A/CAV2/ZNF639/MVB12B/DHX9/CHMP4C/RRP1B/TBC1D20/LARP1/ADAR/SMC3/PPIH/PPID/CHMP2A/CHMP2B	35
GO:0120193	tight junction organization	25/5138	57/18493	0.00665341	1	0.0343036	PRKACA/SNAI1/PARD3/LSR/NPHP4/TBCD/MPP7/PARD6B/CLDN3/PATJ/STRN/ROCK2/MYO1C/FZD5/NPHP1/SRF/PRKCH/TGFB3/TGFBR1/TJP1/WNT11/CRB3/ACTN4/CBFB/RAMP2	25
GO:0061912	selective autophagy	20/5138	43/18493	0.0066806	1	0.0343036	ATG13/TIGAR/ATG14/RIPK2/OPTN/RETREG1/WDFY3/LRSAM1/ATG5/SQSTM1/VPS13C/NOD1/RAB7A/RB1CC1/TSC2/CDC37/HDAC6/ATG16L1/PRKN/ADRB2	20
GO:0150063	visual system development	119/5138	352/18493	0.00718512	1	0.0361595	HMGN1/FKBP8/STAT3/LRP6/MAX/TSKU/SKIL/SP3/MERTK/ARID1A/IFT140/SOX1/RING1/ZNF513/MEIS2/HDAC1/NPHP4/PYGO2/KLF4/NRL/JMJD6/HIPK2/GLI3/SALL2/HMGB1/SMARCA4/SOX2/NF1/NTRK3/TFAP2A/FREM2/BLOC1S3/TWSG1/PAX6/CLIC4/FBN2/GPD2/LAMB2/WNT9B/WNT2B/RARG/FOXN4/STRA6/RAX/CRB1/SOX11/LRP5/NRP1/CLN8/RXRA/XRN2/NIPBL/PROX1/BMP4/MTERF4/BCL11B/SOS1/PDGFRA/ROM1/SIX5/TWIST1/MDM1/HDAC2/CYP1B1/POU4F2/THRB/VAX1/THY1/VEGFA/CACNA1…	119
GO:0006885	regulation of pH	33/5138	81/18493	0.00795362	1	0.038965	MAPK1/SLC26A6/ATP6AP1/ATP5F1B/PDK2/CLIC4/SLC4A8/DMXL1/ATP6V1H/ATP6V0A1/CA2/SLC4A4/TMEM199/RAB7A/CHP1/DMXL2/BCL2/CLN6/CFTR/SNAPIN/RAB20/SLC9A5/GPR89A/SLC4A11/SLC9A6/AQP11/SLC9A7/VPS33A/SLC9A8/CCDC115/TMEM175/SLC9A2/LRRK2	33
GO:0098927	vesicle-mediated transport between endosomal compartments	19/5138	41/18493	0.00849973	1	0.0408077	SNX12/RDX/SNX16/EZR/MAPK1/DNAJC13/HOOK3/KIF16B/WASH3P/MAP2K1/FAM160A2/RAB7A/MAP2K2/CORO1A/PTPN23/SORL1/RAB5A/SNF8/LMTK2	19
GO:0055076	transition metal ion homeostasis	51/5138	136/18493	0.00853079	1	0.040875	SLC39A6/SLC30A1/ATP6V1A/XIAP/ATP6AP1/APP/SLC11A2/NEO1/FTH1/SOD1/ERFE/TMC8/SLC25A28/ATP7B/SRI/SLC22A17/TFRC/FTL/SLC39A14/AP3D1/STEAP3/TMEM199/FLVCR1/NCOA4/SFXN3/SCO2/EPAS1/ATP7A/IREB2/SLC39A13/MT1F/PICALM/SLC31A1/STEAP2/MT2A/SLC39A4/CUTC/MT1H/MT1X/PRKN/CCDC115/ACO1/SKP1/TTC7A/FBXL5/SCO1/LTF/SLC30A4/SFXN4/ARF1/COMMD1	51
GO:0110020	regulation of actomyosin structure organization	37/5138	94/18493	0.00982962	1	0.0451349	PFN2/TSC1/ARHGEF10/BAG4/PPFIA1/MTOR/PFN1/TESK1/PHLDB2/RAPGEF3/RHOC/ASAP3/PXN/PIK3R1/CARMIL1/NRP1/PROX1/WNT4/LIMCH1/SDC4/RHOA/ROCK2/LPAR1/SMAD3/TGFB3/MIR149/INPP5K/TGFBR1/PTGER4/S1PR1/WNT11/MET/DLC1/ARHGAP6/MEF2C/SORBS3/NOX4	37
GO:0055067	monovalent inorganic cation homeostasis	51/5138	137/18493	0.0099894	1	0.045376	KCTD7/SLC12A5/MAPK1/SLC26A6/ATP6AP1/ATP5F1B/GNAI2/PDK2/CLIC4/SLC4A8/ATP1B1/DMXL1/ATP6V1H/SLC12A4/ATP1A3/ATP6V0A1/SCNN1A/ATP1A1/SLC12A2/CA2/SLC4A4/TMEM199/RAB7A/CHP1/DMXL2/BCL2/CLN6/CFTR/SNAPIN/RAB20/SLC9A5/ATP1B3/GPR89A/KCNA5/SLC4A11/UPK3A/KCNMA1/SLC9A6/AQP11/SLC12A6/SLC9A7/VPS33A/SLC9A8/SLC8A1/COMT/CCDC115/TMEM175/SLC9A2/ADORA1/SNX5/LRRK2	51
GO:0106118	regulation of sterol biosynthetic process	22/5138	50/18493	0.0100927	1	0.0456697	SP1/KPNB1/IDI1/MVD/HMGCS1/FDFT1/SREBF2/PRKAA1/FASN/DHCR7/SREBF1/CYP51A1/ACACA/APOE/SOD1/HMGCR/NFYA/SC5D/PMVK/SQLE/MIR183/MBTPS1	22
GO:0060148	positive regulation of posttranscriptional gene silencing	12/5138	23/18493	0.0114336	1	0.0499486	STAT3/PUM2/WTIP/BMP4/DDX5/MAP2K1/FMR1/EIF4G1/MAP2K2/DHX9/AJUBA/PUM1	12
GO:1902186	regulation of viral release from host cell	15/5138	31/18493	0.011637	1	0.0503784	TRIM35/TRIM13/VPS37B/CHMP4B/VPS4B/PC/TSG101/TRIM8/TRIM11/CAV2/TRIM26/CHMP4C/SMC3/CHMP2A/CHMP2B	15
GO:0098693	regulation of synaptic vesicle cycle	43/5138	114/18493	0.0132662	1	0.0554079	CALM3/NAPA/PFN2/CACNA1D/GIPC1/CHRNA4/BRSK1/GSK3B/DVL1/FBXL20/CYFIP1/PPFIA2/CPLX1/SLC2A4/NCS1/STXBP5L/CNR1/CDK5R1/SH3GL1/FMR1/SYT1/STX1B/CACNB2/SNAPIN/SYN1/SNCA/PRKAR1B/ADCY1/BRSK2/SEPT5/CASK/CPLX3/RIMS4/DNAJC5/PLD1/RAB5A/APBA2/SYT11/LRRK2/DGKI/CSPG5/SLC17A7/DRD1	43
GO:0002283	neutrophil activation involved in immune response	158/5138	488/18493	0.0132665	1	0.0554079	KPNB1/ALAD/TUBB4B/LAMTOR1/SRP14/PDXK/CSNK2B/COTL1/HSP90AB1/LAMTOR3/MAPK1/SIRPA/DDOST/HMGB1/CD63/HSPA8/RAP2C/MMP25/CKAP4/LAMP1/TLR2/PTGES2/ANXA2/PSMC3/DNAJC13/GUSB/CST3/IST1/FTH1/CHRNB4/RAB6A/DYNLL1/ACTR2/CRISPLD2/EEF1A1/CAPN1/NBEAL2/CYFIP1/RHOF/PYGB/AGPAT2/PSMD13/B4GALT1/RAP2B/NFKB1/DEGS1/ATP8A1/ATP6V0A1/PGRMC1/BRI3/PSMA5/IQGAP2/VCP/PSMD11/RNASET2/PPIA/HVCN1/ABR/RHOA/FTL/ATP6V1D/PRDX6/SLC44A2/PTP…	158
GO:0120192	tight junction assembly	23/5138	54/18493	0.0135643	1	0.0561405	PRKACA/SNAI1/PARD3/LSR/NPHP4/TBCD/MPP7/PARD6B/CLDN3/PATJ/STRN/ROCK2/MYO1C/FZD5/NPHP1/SRF/PRKCH/TJP1/WNT11/CRB3/ACTN4/CBFB/RAMP2	23
GO:0035751	regulation of lysosomal lumen pH	7/5138	11/18493	0.0139568	1	0.0571458	TMEM199/CLN6/SNAPIN/VPS33A/CCDC115/TMEM175/LRRK2	7
GO:1903902	positive regulation of viral life cycle	25/5138	60/18493	0.0141442	1	0.0577932	PPIB/VPS37B/HSPA8/CHMP4B/CNOT7/VPS4B/ANXA2/PC/TSG101/TRIM11/TOP2A/ADARB1/PPIA/DDX3X/FMR1/CAV2/CHMP4C/TBC1D20/LARP1/ADAR/SMC3/PPIH/PPID/CHMP2A/CHMP2B	25
GO:1905897	regulation of response to endoplasmic reticulum stress	31/5138	78/18493	0.0147265	1	0.0592296	DERL2/EIF2AK3/HSPA5/CREB3/MANF/ATXN3/DERL3/SYVN1/TXNDC12/WFS1/PIK3R1/NCK1/NCK2/USP25/ERP29/USP13/PARK7/DNAJC3/ERN1/SIRT1/NFE2L2/FICD/PTPN1/BRSK2/TMBIM6/SVIP/PRKN/BCAP31/TMEM259/UBE2J1/LRRK2	31
GO:0140056	organelle localization by membrane tethering	60/5138	168/18493	0.0147495	1	0.0592296	TUBB4B/PRKACA/TUBA4A/PCNT/ATG14/CTBP2/NPHP4/RAB8B/YWHAG/CEP131/GRAMD2A/RALB/RAB3IP/STX5/DYNLL1/CEP152/CKAP5/ODF2/SSNA1/NEDD1/SYTL2/STX16/CEP70/KCNB1/PPFIA3/SCFD1/AKAP9/BLOC1S6/CEP164/SYT1/CAV2/CEP192/TUBB4A/NPHP1/STX1B/TUBB/HAUS2/YKT6/CFTR/HSP90AA1/VPS33B/TUBG1/CEP89/CEP250/NDRG4/FGFR1OP/SNAP25/BVES/STX11/PLK4/VPS33A/CEP63/VPS45/HAUS4/STX7/ESYT3/EXOC4/VAMP3/EXOC8/STX4	60
GO:1905269	positive regulation of chromatin organization	36/5138	94/18493	0.0172006	1	0.0664904	KMT2A/ZBTB7B/ING2/PAXIP1/PHF1/JDP2/SREBF1/CTBP1/JARID2/PIWIL2/RNF40/AUTS2/NELFE/MIER1/NIPBL/SIRT6/VEGFA/WBP2/FMR1/RTF1/PAF1/TAL1/PHF19/LMNA/PRKD1/SIRT1/KDM1A/MYB/TADA2A/TADA2B/ATM/SETDB1/CCNB1/PAXBP1/LRRK2/RIF1	36
GO:0006878	cellular copper ion homeostasis	8/5138	14/18493	0.0198245	1	0.0733834	APP/ATP7B/SCO2/ATP7A/SLC31A1/MT2A/SCO1/ARF1	8
GO:0042754	negative regulation of circadian rhythm	8/5138	14/18493	0.0198245	1	0.0733834	PASD1/PER2/CIPC/CRY1/SUV39H2/ADA/ADORA1/CRY2	8
GO:0070935	3'-UTR-mediated mRNA stabilization	8/5138	14/18493	0.0198245	1	0.0733834	HNRNPC/RBM38/ANGEL2/HNRNPA0/TARDBP/TIRAP/RBM24/MYD88	8
GO:0106106	cold-induced thermogenesis	51/5138	142/18493	0.0207214	1	0.0759582	ZBTB7B/CNOT3/KDM3A/RHEB/GNAS/TLE3/ADIPOR1/NOVA1/LNPEP/FLCN/GADD45G/PDGFC/HSF1/KSR2/PER2/RBPJ/IP6K1/PCTP/SIRT6/ATF4/VEGFA/GRB10/ACTN3/YBX2/UCP2/PTH2R/CXCR4/NRDC/ADAM17/FOXC2/EPAS1/EHMT1/DOCK7/CMKLR1/ACHE/PEMT/KDM1A/HOXC10/PLCL2/PRKAB2/PGAM5/STAT6/RB1/G0S2/GPR3/IL4R/TRPV2/ADRB2/UCP1/SYK/JAK2	51
GO:0120161	regulation of cold-induced thermogenesis	51/5138	142/18493	0.0207214	1	0.0759582	ZBTB7B/CNOT3/KDM3A/RHEB/GNAS/TLE3/ADIPOR1/NOVA1/LNPEP/FLCN/GADD45G/PDGFC/HSF1/KSR2/PER2/RBPJ/IP6K1/PCTP/SIRT6/ATF4/VEGFA/GRB10/ACTN3/YBX2/UCP2/PTH2R/CXCR4/NRDC/ADAM17/FOXC2/EPAS1/EHMT1/DOCK7/CMKLR1/ACHE/PEMT/KDM1A/HOXC10/PLCL2/PRKAB2/PGAM5/STAT6/RB1/G0S2/GPR3/IL4R/TRPV2/ADRB2/UCP1/SYK/JAK2	51
GO:0106027	neuron projection organization	32/5138	83/18493	0.0214499	1	0.0779578	ABHD17B/GSK3B/DVL1/APP/CHRNA7/LZTS3/BHLHB9/APOE/CTTN/ACTR2/DLG4/LRP8/ATP1A3/ITGA3/VPS35/SHANK3/CDK5R1/ARC/EFNA1/WASL/INSR/PSEN1/SHANK2/CTNND2/HDAC6/HOMER1/EPHA4/CAPRIN2/ZMYND8/RELN/LRRK2/ARF1	32
GO:0099149	regulation of postsynaptic neurotransmitter receptor internalization	7/5138	12/18493	0.0255388	1	0.0862864	EFNB2/ARC/USP46/DRD4/SCRIB/ATAD1/OPHN1	7
GO:1905214	regulation of RNA binding	7/5138	12/18493	0.0255388	1	0.0862864	EIF3D/LARP6/CARM1/FMR1/EIF4G1/NCBP1/EIF4A3	7
GO:0070527	platelet aggregation	23/5138	57/18493	0.0271789	1	0.0901489	ABAT/GNAS/METAP1/CD9/SERPINE2/ACTG1/RAP2B/PDGFRA/PTPN6/VCL/ILK/ACTB/PRKCD/TYRO3/CLIC1/PEAR1/CSRP1/GAS6/MYL12A/MYL9/FIBP/PRKCQ/SYK	23
GO:0050792	regulation of viral process	61/5138	177/18493	0.0299837	1	0.0975294	SP1/TRIM35/RSF1/TRIM13/ILF3/PPIB/HDAC1/CCNK/TNIP1/VPS37B/SMARCA4/HSPA8/TMEM250/CHMP4B/CNOT7/VPS4B/ANXA2/APOE/PSMC3/PC/TSG101/TRIM6/TRIM8/PROX1/TARDBP/DDX5/REST/TRIM11/TOP2A/APOBEC3C/ADARB1/PPIA/DDX3X/FMR1/RAB7A/BCL2/CAV2/ZNF639/BTBD17/MAVS/APOBEC3F/STAT1/INPP5K/TRIM26/MVB12B/DHX9/CHMP4C/MX1/RRP1B/TBC1D20/LARP1/ADAR/PRKN/SMC3/PPIH/FBXL2/SNF8/PPID/LTF/CHMP2A/CHMP2B	61
GO:0045851	pH reduction	16/5138	37/18493	0.0311851	1	0.100484	ATP6AP1/CLIC4/DMXL1/ATP6V1H/ATP6V0A1/CA2/TMEM199/RAB7A/DMXL2/BCL2/CLN6/SNAPIN/RAB20/GPR89A/AQP11/CCDC115	16
GO:0014855	striated muscle cell proliferation	30/5138	79/18493	0.0313509	1	0.100951	STAT3/HEY2/AKIRIN1/ARID2/JARID2/PRKAR1A/RXRA/SIX5/RBPJ/BMPR1A/FGFR2/FGF9/NOG/TGFBR1/ERBB4/TBX5/FGFR1/PPARD/NDRG4/FOXC1/SMAD1/NKX2-5/TP73/MEF2C/CCNB1/MAPK11/PAXBP1/ZFPM2/KCNK2/JAK2	30
GO:1905819	negative regulation of chromosome separation	17/5138	40/18493	0.0320231	1	0.102418	XRCC3/FBXO5/KLHL22/GEN1/DUSP1/LCMT1/USP44/MAD2L2/TTK/CDC20/BUB1/ATM/DYNC1LI1/PSMG2/CCNB1/CENPF/ANAPC15	17
GO:0044794	positive regulation by host of viral process	8/5138	15/18493	0.03229	1	0.102418	PPIB/HSPA8/ANXA2/APOE/PC/CAV2/TBC1D20/SMC3	8
GO:0050965	detection of temperature stimulus involved in sensory perception of pain	8/5138	15/18493	0.03229	1	0.102418	NR2F6/ARRB2/NTRK1/CXCL12/MMP24/NTSR1/ADORA1/ANO1	8
GO:0098930	axonal transport	21/5138	52/18493	0.0335159	1	0.102753	KIF1B/DST/TRAK1/BLOC1S3/DLG2/SOD1/TRIM46/BLOC1S1/KIF1C/AP3D1/BLOC1S6/FMR1/KIF5A/UCHL1/SNAPIN/MAPK8IP3/AP3B1/SPG7/SYBU/CNIH2/HAP1	21
GO:0120032	regulation of plasma membrane bounded cell projection assembly	60/5138	175/18493	0.0344682	1	0.105404	DNM2/CYLD/PFN2/FER/RDX/IFT140/CCDC88A/MTOR/PFN1/AKIRIN1/ADAMTS16/CAPZB/CORO1C/CROCC/DYNLL1/PODXL/AUTS2/RALA/CYFIP1/HRAS/RHOQ/NRP1/SH3YL1/SSH3/ATG5/CDC42EP5/DPYSL3/TWF2/CDKL5/WDPCP/FMR1/SYNE2/KIT/WASL/ATP7A/PRKCD/SEPT9/SRF/TGFB3/MIR196A2/DOCK11/SEPT7/TGFBR1/BCAS3/MAK/RAP1GAP/ARF6/ARPC2/KANK1/RIPOR2/PLD1/RAB5A/ZMYND8/TCTEX1D2/RAB17/MIR196A1/RAC2/TBC1D30/HAP1/NEURL1	60
GO:0022613	ribonucleoprotein complex biogenesis	153/5138	485/18493	0.0353044	1	0.107413	DROSHA/TSC1/G3BP1/ERI3/CELF6/PES1/PUM2/GNL3L/PAN2/CNOT2/PRKAA1/CNOT1/HSP90AB1/SRSF1/TRAF7/DICER1/TEX10/SFSWAP/RUVBL1/RCL1/CELF5/RNU4ATAC/SF1/SETX/SF3A1/EIF5/NUP88/DDX51/RIOK2/NOL3/REXO4/CNOT7/SRSF9/GEMIN8/TAF9/MPV17L2/LSM4/AGO3/CELF2/XRN2/RPL26/MTERF4/CPSF7/NUDT16/YBEY/ZNHIT3/MRTO4/EIF4H/RRP9/GRB7/BMT2/SENP3/UTP18/CNOT6L/RPS2/RBMX/PSIP1/EIF3B/NOP16/EIF3D/DDX6/RPLP0/NSUN5P2/MRPL20/DDX3X/CELF3/G3BP…	153
GO:1905606	regulation of presynapse assembly	13/5138	29/18493	0.0367325	1	0.110985	NTRK3/APP/LRFN4/SLITRK3/VPS35/SLITRK2/MDGA1/EIF4G1/LRFN5/SNCA/ARF6/LRRC4B/LRFN3	13
GO:0051452	intracellular pH reduction	15/5138	35/18493	0.039471	1	0.117412	CLIC4/DMXL1/ATP6V1H/ATP6V0A1/CA2/TMEM199/RAB7A/DMXL2/BCL2/CLN6/SNAPIN/RAB20/GPR89A/AQP11/CCDC115	15
GO:0099172	presynapse organization	18/5138	44/18493	0.0412729	1	0.120453	EFNB2/DVL1/NTRK3/APP/LRFN4/LRP4/PPFIA2/SLITRK3/VPS35/SLITRK2/MDGA1/EIF4G1/LRFN5/SNAPIN/SNCA/ARF6/LRRC4B/LRFN3	18
GO:0061951	establishment of protein localization to plasma membrane	20/5138	50/18493	0.0414713	1	0.120453	VAMP2/ARFRP1/RAB34/RILPL1/GOLPH3L/OPTN/PKDCC/VPS35/NSG1/RAB26/KIF13A/LYPLA1/NECTIN3/SCRIB/C16orf70/CNST/LRRC7/SPTBN1/GOLGA7/VAMP3	20
GO:0043903	regulation of symbiosis, encompassing mutualism through parasitism	68/5138	203/18493	0.041992	1	0.120946	SP1/TRIM35/GAPDH/RSF1/TRIM13/ILF3/PPIB/HDAC1/CCNK/TNIP1/VPS37B/SMARCA4/HSPA8/TMEM250/CHMP4B/CNOT7/VPS4B/ANXA2/APOE/PSMC3/PC/TSG101/TRIM6/TRIM8/PROX1/TARDBP/DDX5/REST/TRIM11/TOP2A/APOBEC3C/ADARB1/PPIA/SQSTM1/DDX3X/FMR1/RAB7A/BCL2/CAV2/ZNF639/BTBD17/MAVS/APOBEC3F/IRF8/STAT1/INPP5K/TRIM26/CXCL6/ITGAV/MVB12B/EXOC7/DHX9/CHMP4C/TIRAP/MX1/RRP1B/TBC1D20/LARP1/ADAR/PRKN/SMC3/PPIH/FBXL2/SNF8/PPID/LTF/CHMP2…	68
GO:0099632	protein transport within plasma membrane	11/5138	24/18493	0.0447462	1	0.126519	HIP1/SNAP47/CPLX1/VPS35/NSG1/AP3D1/CACNG4/STX1B/SCRIB/SNAP25/LRRC7	11
GO:0099637	neurotransmitter receptor transport	11/5138	24/18493	0.0447462	1	0.126519	HIP1/SNAP47/CPLX1/VPS35/NSG1/AP3D1/CACNG4/STX1B/SCRIB/SNAP25/LRRC7	11
GO:0009649	entrainment of circadian clock	12/5138	27/18493	0.047067	1	0.131738	PER3/NR2F6/RBM4B/ID2/PPP1CC/PER2/BHLHE40/MTA1/GNAQ/CRY1/RBM4/CRY2	12
GO:0099174	regulation of presynapse organization	13/5138	30/18493	0.0487657	1	0.134523	NTRK3/APP/LRFN4/SLITRK3/VPS35/SLITRK2/MDGA1/EIF4G1/LRFN5/SNCA/ARF6/LRRC4B/LRFN3	13
GO:0098877	neurotransmitter receptor transport to plasma membrane	8/5138	16/18493	0.049174	1	0.134523	SNAP47/CPLX1/VPS35/NSG1/STX1B/SCRIB/SNAP25/LRRC7	8
GO:0098969	neurotransmitter receptor transport to postsynaptic membrane	8/5138	16/18493	0.049174	1	0.134523	SNAP47/CPLX1/VPS35/NSG1/STX1B/SCRIB/SNAP25/LRRC7	8
GO:0106057	negative regulation of calcineurin-mediated signaling	8/5138	16/18493	0.049174	1	0.134523	RCAN1/GSK3B/MTOR/HOMER3/ACTN3/MAPK7/CHP1/FHL2	8
GO:0099173	postsynapse organization	54/5138	159/18493	0.0506917	1	0.137279	ACTN1/ABHD17B/ARHGEF9/SYNGAP1/DVL1/ETV5/HSPA8/NTRK3/LRFN4/CHRNA7/LRRC4/LZTS3/BHLHB9/APOE/DLG2/CTTN/LRP4/ACTR2/DLG4/NDRG1/LRP8/NRP1/ITGA3/VPS35/INA/SHANK3/NRXN2/CDKL5/CDK5R1/ARC/EFNA1/WASL/ARF4/ACTB/INSR/SHANK2/CTNND2/ARF6/HDAC6/HOMER1/SHISA6/NRP2/EPHA4/LRRC4B/OPHN1/GDNF/CAPRIN2/ZMYND8/GLRB/FRMPD4/RELN/LRRK2/ARF1/CHMP2B	54
GO:0140029	exocytic process	30/5138	82/18493	0.0511983	1	0.137279	NAPA/CTBP2/RAB8B/RALB/SNAP47/CPLX1/SYTL2/KCNB1/PPFIA3/SCFD1/BLOC1S6/SYT1/STX1B/PSEN1/YKT6/CFTR/SNAPIN/VPS33B/SCRIB/SNAP25/STX11/SEPT5/VPS33A/CPLX3/VPS45/EXOC4/VAMP3/EXOC8/STX4/SYK	30
GO:0097164	ammonium ion metabolic process	66/5138	199/18493	0.0539269	1	0.142452	LPCAT3/ABAT/SGMS1/AZIN1/MBOAT2/CHKA/PAOX/PLA2G15/PLA2G12A/SPHK2/DBI/ACER3/PNKD/SLC27A1/SMPD1/CEPT1/NR4A2/SLC44A5/VPS35/PCTP/SLC44A2/SNCB/GPAT4/SRM/PARK7/AMD1/SLC6A3/ODC1/HRASLS/ATP7A/PRKCD/LPIN3/PLBD1/SLC22A4/SRD5A1/SAT2/SMPD2/ACHE/DRD4/CROT/PEMT/PLA2G6/ABHD3/PDE1B/CHDH/SNCA/SPHK1/SCARB1/TACR3/MBOAT1/PNPLA6/SNCAIP/GRIN2A/SHMT1/SAT1/MOXD1/COMT/AKR7A2/SMPD3/FABP3/PRKN/AZIN2/GCH1/SAMD8/DRD1/AGMAT	66
GO:0098885	modification of postsynaptic actin cytoskeleton	6/5138	11/18493	0.0556671	1	0.144144	PFN2/WASF1/CTNNA2/PFN1/CYFIP1/RHOA	6
GO:1905820	positive regulation of chromosome separation	6/5138	11/18493	0.0556671	1	0.144144	ANAPC5/ANAPC11/ANAPC4/NSMCE2/NUMA1/RB1	6
GO:0140112	extracellular vesicle biogenesis	10/5138	22/18493	0.0578365	1	0.148608	VPS4B/TSG101/SDC4/RAB7A/ARRDC1/RAB27A/SMPD3/PRKN/SNF8/CHMP2A	10
GO:1905475	regulation of protein localization to membrane	59/5138	177/18493	0.0598424	1	0.152904	BCL2L1/PDPK1/PPP2R5A/EZR/PRKCZ/GDI1/YWHAG/YWHAZ/PPFIA1/MAPK8/AKAP5/LRP4/PIK3R1/HRAS/TCAF1/RHOQ/WNK3/KCNJ11/ITGB1/ITGA3/PKDCC/PPP1R13B/ARHGEF16/DAG1/TP53BP2/SQSTM1/KCNB1/LYPLA1/CDK5R1/RAB11FIP2/CHP1/PTPN9/MYO1C/BCL2/ACTB/RANGRF/LYPD1/PRKCH/PICALM/C2CD5/INPP5K/AKT1/CLIP3/CIB1/BID/PRKCE/NKD2/TMEM59/ARF6/NMT1/AP2M1/TP73/SHISA6/CNST/PRKN/SPTBN1/STX7/ZMYND8/STX4	59
GO:0061842	microtubule organizing center localization	11/5138	25/18493	0.060397	1	0.153667	EZR/SUN1/GPSM2/AKAP9/SYNE2/INTS13/SUN2/ARPC5/BICD2/TBCCD1/DYNC1LI2	11
GO:0051702	interaction with symbiont	29/5138	80/18493	0.0609543	1	0.154675	SP1/CALM3/GAPDH/FN1/PPIB/HDAC1/CCNK/SMARCA4/HSPA8/ANXA2/APOE/PSMC3/PC/TARDBP/REST/FMR1/NAPEPLD/CAV2/ZNF639/INPP5K/CXCL6/RRP1B/TBC1D20/PRKN/SMC3/FBXL2/SUGT1/LTF/TUSC2	29
GO:0055075	potassium ion homeostasis	12/5138	28/18493	0.062141	1	0.15661	KCTD7/SLC12A5/ATP1B1/SLC12A4/ATP1A3/ATP1A1/SLC12A2/ATP1B3/KCNA5/UPK3A/KCNMA1/SLC12A6	12
GO:0140013	meiotic nuclear division	57/5138	171/18493	0.063402	1	0.158529	ING2/ACTR3/NCAPH2/SUN1/FBXO5/SPIRE2/CENPX/HSPA2/SMC2/PIWIL2/REC8/PRKAR1A/KLHDC3/RAD21L1/ACTR2/MSX2/PSMD13/UBB/HSF1/DMC1/WNT4/TOP2A/CALR/UBE2B/SYCP2/PRDM9/MUS81/CKS2/CCNE1/SPIRE1/MYBL1/PDE3A/RAD1/GOLGA2/MARF1/C11orf80/TTK/CENPS/CDC20/BUB1/ATM/SPDYA/MSH3/HORMAD2/EREG/WAPL/GPR3/NDC1/MRE11/CDC25B/CCNA1/MAEL/FIGNL1/RPA2/DMRT1/PSMC3IP/DPEP3	57
GO:0099171	presynaptic modulation of chemical synaptic transmission	7/5138	14/18493	0.0647185	1	0.158529	CACNA1D/FBXL20/PLEKHG5/RAB26/CNR1/SYT1/CACNB2	7
GO:1905477	positive regulation of protein localization to membrane	41/5138	119/18493	0.0655437	1	0.160223	PDPK1/EZR/YWHAG/YWHAZ/MAPK8/AKAP5/LRP4/PIK3R1/HRAS/TCAF1/WNK3/KCNJ11/ITGB1/ITGA3/PPP1R13B/ARHGEF16/TP53BP2/SQSTM1/KCNB1/CDK5R1/RAB11FIP2/CHP1/PTPN9/MYO1C/BCL2/RANGRF/PRKCH/C2CD5/AKT1/CLIP3/CIB1/BID/PRKCE/NKD2/ARF6/NMT1/TP73/CNST/PRKN/SPTBN1/STX4	41
GO:0061952	midbody abscission	8/5138	17/18493	0.0708563	1	0.169753	CHMP4B/VPS4B/CHMP4C/CHMP6/KIF20A/CEP55/CHMP2A/CHMP2B	8
GO:0062033	positive regulation of mitotic sister chromatid segregation	8/5138	17/18493	0.0708563	1	0.169753	ANAPC5/NIPBL/ANAPC11/ANAPC4/NSMCE2/NUMA1/H2AFY/RB1	8
GO:0106058	positive regulation of calcineurin-mediated signaling	8/5138	17/18493	0.0708563	1	0.169753	CAMTA1/SPPL3/CHERP/ERBB3/PPP3CA/NRG1/CHP2/CIB1	8
GO:0007035	vacuolar acidification	9/5138	20/18493	0.0749645	1	0.177033	CLIC4/DMXL1/ATP6V1H/ATP6V0A1/TMEM199/DMXL2/CLN6/SNAPIN/CCDC115	9
GO:0097734	extracellular exosome biogenesis	9/5138	20/18493	0.0749645	1	0.177033	VPS4B/TSG101/SDC4/RAB7A/RAB27A/SMPD3/PRKN/SNF8/CHMP2A	9
GO:0120163	negative regulation of cold-induced thermogenesis	18/5138	47/18493	0.0767401	1	0.180516	RHEB/TLE3/NOVA1/LNPEP/FLCN/RBPJ/IP6K1/PCTP/ATF4/ACTN3/NRDC/ADAM17/FOXC2/DOCK7/HOXC10/PLCL2/PGAM5/RB1	18
GO:0106030	neuron projection fasciculation	10/5138	23/18493	0.0776275	1	0.181271	CELSR3/SEMA5A/NCAM2/NRP1/CNR1/CDK5R1/CASP3/MEGF8/RTN4/EPHA4	10
GO:0019048	modulation by virus of host morphology or physiology	15/5138	38/18493	0.0796226	1	0.183043	KPNB1/BCL2L1/KPNA2/CCNK/HIPK2/NTRK3/PABPN1/RXRA/DAG1/SMAD3/INSR/RRAGA/CPSF4/SCRIB/PRKN	15
GO:0099084	postsynaptic specialization organization	14/5138	35/18493	0.0801446	1	0.183043	ARHGEF9/SYNGAP1/NTRK3/LRFN4/LRRC4/DLG2/SHANK3/NRXN2/SHANK2/ARF6/LRRC4B/OPHN1/ZMYND8/RELN	14
GO:1905314	semi-lunar valve development	13/5138	32/18493	0.0803307	1	0.183043	SNAI1/SMAD6/HEY2/STRA6/BMP4/TWIST1/RBPJ/EFNA1/ROBO2/HEYL/RB1/BMPR2/EMILIN1	13
GO:0098962	regulation of postsynaptic neurotransmitter receptor activity	6/5138	12/18493	0.0857955	1	0.192032	AKAP9/CACNG4/NPTX1/HOMER1/SHISA6/CNIH2	6
GO:0010712	regulation of collagen metabolic process	18/5138	48/18493	0.0920371	1	0.203723	GOT1/CBX8/ARRB2/CST3/BMP4/ITGB1/WNT4/HDAC2/LARP6/MFAP4/TGFB3/MYB/CYGB/PPARD/ITGA2/F2R/PPARG/EMILIN1	18
GO:0002467	germinal center formation	7/5138	15/18493	0.0930934	1	0.204833	BCL3/NFKB2/PKN1/ADAM17/ADA/MEF2C/TNFAIP3	7
GO:0120162	positive regulation of cold-induced thermogenesis	33/5138	96/18493	0.0933528	1	0.205216	ZBTB7B/CNOT3/KDM3A/GNAS/ADIPOR1/GADD45G/PDGFC/HSF1/KSR2/PER2/SIRT6/VEGFA/GRB10/YBX2/UCP2/PTH2R/CXCR4/EPAS1/EHMT1/CMKLR1/ACHE/PEMT/KDM1A/PRKAB2/STAT6/G0S2/GPR3/IL4R/TRPV2/ADRB2/UCP1/SYK/JAK2	33
GO:0099054	presynapse assembly	16/5138	42/18493	0.0957071	1	0.209624	EFNB2/DVL1/NTRK3/APP/LRFN4/LRP4/SLITRK3/VPS35/SLITRK2/MDGA1/EIF4G1/LRFN5/SNCA/ARF6/LRRC4B/LRFN3	16
GO:1905476	negative regulation of protein localization to membrane	12/5138	30/18493	0.10095	1	0.215374	BCL2L1/PPP2R5A/GDI1/PPFIA1/RHOQ/PKDCC/LYPLA1/LYPD1/PICALM/INPP5K/TMEM59/AP2M1	12
GO:1903900	regulation of viral life cycle	46/5138	140/18493	0.106775	1	0.22563	TRIM35/TRIM13/ILF3/PPIB/CCNK/TNIP1/VPS37B/HSPA8/CHMP4B/CNOT7/VPS4B/ANXA2/PC/TSG101/TRIM6/TRIM8/PROX1/DDX5/TRIM11/TOP2A/APOBEC3C/ADARB1/PPIA/DDX3X/FMR1/BCL2/CAV2/BTBD17/MAVS/APOBEC3F/INPP5K/TRIM26/CHMP4C/MX1/TBC1D20/LARP1/ADAR/PRKN/SMC3/PPIH/FBXL2/SNF8/PPID/LTF/CHMP2A/CHMP2B	46
GO:0099072	regulation of postsynaptic membrane neurotransmitter receptor levels	23/5138	65/18493	0.110605	1	0.232497	DNM2/PRKCZ/EFNB2/DLG2/HRAS/DLG4/SNAP47/CPLX1/VPS35/ERBIN/DAG1/NSG1/ARC/USP46/CACNG4/STX1B/DRD4/SCRIB/SNAP25/SHISA6/ATAD1/LRRC7/OPHN1	23
GO:0014877	response to muscle inactivity involved in regulation of muscle adaptation	5/5138	10/18493	0.114839	1	0.236021	MTMR4/DAG1/ACTN3/SCN5A/FBXO32	5
GO:0014894	response to denervation involved in regulation of muscle adaptation	5/5138	10/18493	0.114839	1	0.236021	MTMR4/DAG1/ACTN3/SCN5A/FBXO32	5
GO:0030007	cellular potassium ion homeostasis	6/5138	13/18493	0.123102	1	0.246463	KCTD7/ATP1B1/ATP1A3/ATP1A1/ATP1B3/KCNMA1	6
GO:0140238	presynaptic endocytosis	19/5138	53/18493	0.124396	1	0.247351	DNM2/CALM3/ACTG1/ITSN1/CANX/SLC2A4/SNCB/SH3GL1/SYT1/SYT2/SNCA/SCRIB/ARF6/PIP5K1C/OPHN1/PACSIN1/SYT11/LRRK2/SLC17A7	19
GO:0051701	interaction with host	66/5138	209/18493	0.124858	1	0.247351	KPNB1/BCL2L1/TRIM35/GAPDH/TRIM13/EFNB2/KPNA2/CCNK/TNIP1/VPS37B/HIPK2/SIVA1/NTRK3/PABPN1/CHMP4B/AXL/LAMP1/ITGA5/VPS4B/PC/IST1/TSG101/TRIM8/THOC7/EFNB3/RXRA/ITGB1/TRIM11/PPIA/DAG1/UVRAG/SLC1A5/TFRC/CXCR4/RAB7A/CAV2/ZNF639/SMAD3/TYRO3/CTSB/INSR/WWP1/RRAGA/CPSF4/TRIM26/GAS6/SCRIB/SCARB1/ITGAV/SCARB2/EXOC7/GRB2/MET/CHMP4C/ITGA2/HSPA1B/SLC22A5/PRKN/SMC3/THOC6/PPID/TUSC2/CD55/CHMP2A/GRK2/CHMP2B	66
GO:0044827	modulation by host of viral genome replication	7/5138	16/18493	0.127253	1	0.247351	PPIB/CCNK/HSPA8/FMR1/TBC1D20/PRKN/FBXL2	7
GO:0055089	fatty acid homeostasis	7/5138	16/18493	0.127253	1	0.247351	GOT1/PRKAA1/APOE/SIRT1/DGAT1/POLD1/ADORA1	7
GO:0032967	positive regulation of collagen biosynthetic process	10/5138	25/18493	0.128259	1	0.247351	CBX8/ARRB2/BMP4/WNT4/HDAC2/LARP6/TGFB3/MYB/ITGA2/F2R	10
GO:0098884	postsynaptic neurotransmitter receptor internalization	8/5138	19/18493	0.128953	1	0.247351	DNM2/EFNB2/ARC/USP46/DRD4/SCRIB/ATAD1/OPHN1	8
GO:0140239	postsynaptic endocytosis	8/5138	19/18493	0.128953	1	0.247351	DNM2/EFNB2/ARC/USP46/DRD4/SCRIB/ATAD1/OPHN1	8
GO:0099132	ATP hydrolysis coupled cation transmembrane transport	21/5138	60/18493	0.135191	1	0.257563	ATP5F1E/ATP6V1A/ATP6AP1/ATP5F1B/ATP5F1A/ATP6V1H/ATP1A3/ATP8A1/ATP6V0A1/ATP1A1/ATP7B/ATP5MC2/ATP2A1/ATP5MC1/ATP7A/ATP2C2/ATP6V1F/ATP2C1/ATP2A3/ATP2B2/ATP6V0C	21
GO:0055069	zinc ion homeostasis	14/5138	38/18493	0.143528	1	0.270867	SLC39A6/SLC30A1/TMC8/ATP7B/SLC39A14/AP3D1/SLC39A13/MT1F/MT2A/SLC39A4/MT1H/MT1X/PRKN/SLC30A4	14
GO:0120034	positive regulation of plasma membrane bounded cell projection assembly	33/5138	100/18493	0.145821	1	0.274331	DNM2/CCDC88A/MTOR/PFN1/AKIRIN1/CROCC/DYNLL1/AUTS2/RALA/CYFIP1/HRAS/RHOQ/NRP1/CDC42EP5/DPYSL3/TWF2/FMR1/KIT/WASL/ATP7A/SEPT9/SRF/TGFB3/DOCK11/SEPT7/TGFBR1/BCAS3/ARPC2/RIPOR2/ZMYND8/RAC2/HAP1/NEURL1	33
GO:0062014	negative regulation of small molecule metabolic process	32/5138	97/18493	0.150692	1	0.281838	STAT3/SNAI1/TIGAR/APOE/SOD1/FLCN/PPARA/NFKB1/DKK3/PROX1/WNT4/REST/RHOA/SIRT6/CNR1/ACTN3/ETFBKMT/FAM3C/CLK2/ACADVL/MAEA/GSK3A/DDIT4/AKT1/GCK/SIRT1/GFI1/SNCA/C1QTNF3/CBFA2T3/TSPO/PARP1	32
GO:0046635	positive regulation of alpha-beta T cell activation	21/5138	61/18493	0.154566	1	0.286961	ZBTB7B/SOCS5/PRKCZ/GLI3/RIPK2/RUNX3/ZBTB16/NFKBIZ/NFKBID/RHOA/AP3D1/CD83/MYB/ADA/MALT1/AP3B1/CBFB/IL4R/PRKCQ/CD55/SYK	21
GO:0055072	iron ion homeostasis	28/5138	84/18493	0.154804	1	0.28729	ATP6V1A/ATP6AP1/SLC11A2/NEO1/FTH1/SOD1/ERFE/SLC25A28/SRI/SLC22A17/TFRC/FTL/STEAP3/TMEM199/FLVCR1/NCOA4/SFXN3/EPAS1/IREB2/PICALM/STEAP2/CCDC115/ACO1/SKP1/TTC7A/FBXL5/LTF/SFXN4	28
GO:0010714	positive regulation of collagen metabolic process	10/5138	26/18493	0.158895	1	0.290096	CBX8/ARRB2/BMP4/WNT4/HDAC2/LARP6/TGFB3/MYB/ITGA2/F2R	10
GO:0095500	acetylcholine receptor signaling pathway	10/5138	26/18493	0.158895	1	0.290096	CHRNA4/CHRNA7/GNAI2/CDK5R1/GNAQ/LYPD1/HRH3/RGS10/CHRM3/GRK2	10
GO:1905144	response to acetylcholine	10/5138	26/18493	0.158895	1	0.290096	CHRNA4/CHRNA7/GNAI2/CDK5R1/GNAQ/LYPD1/HRH3/RGS10/CHRM3/GRK2	10
GO:1905145	cellular response to acetylcholine	10/5138	26/18493	0.158895	1	0.290096	CHRNA4/CHRNA7/GNAI2/CDK5R1/GNAQ/LYPD1/HRH3/RGS10/CHRM3/GRK2	10
GO:0002281	macrophage activation involved in immune response	5/5138	11/18493	0.164148	1	0.290096	HMGB1/PRKCE/SBNO2/DYSF/SYK	5
GO:0014870	response to muscle inactivity	5/5138	11/18493	0.164148	1	0.290096	MTMR4/DAG1/ACTN3/SCN5A/FBXO32	5
GO:0086016	AV node cell action potential	5/5138	11/18493	0.164148	1	0.290096	SCN4B/CACNA1C/CACNB2/SCN5A/TRPM4	5
GO:0045780	positive regulation of bone resorption	7/5138	17/18493	0.166731	1	0.290096	ATP6AP1/TFRC/CA2/TNFRSF11A/TMEM64/TNFSF11/SYK	7
GO:0099010	modification of postsynaptic structure	7/5138	17/18493	0.166731	1	0.290096	PFN2/WASF1/CTNNA2/PFN1/CYFIP1/RHOA/CHMP2B	7
GO:0099170	postsynaptic modulation of chemical synaptic transmission	7/5138	17/18493	0.166731	1	0.290096	USP8/CYFIP1/RNF19A/PPP3CA/FMR1/NRGN/EIF4A3	7
GO:0014841	skeletal muscle satellite cell proliferation	6/5138	14/18493	0.166889	1	0.290096	STAT3/AKIRIN1/SIX5/PPARD/PAXBP1/JAK2	6
GO:0042254	ribosome biogenesis	86/5138	282/18493	0.16882	1	0.293346	DROSHA/TSC1/ERI3/PES1/GNL3L/TRAF7/TEX10/RCL1/NUP88/DDX51/RIOK2/REXO4/MPV17L2/XRN2/RPL26/MTERF4/NUDT16/YBEY/ZNHIT3/MRTO4/RRP9/BMT2/SENP3/UTP18/RPS2/NOP16/RPLP0/NSUN5P2/MRPL20/DDX3X/USP36/WDR18/RPL23A/RRP1/RPL35/GEMIN4/DDX49/SURF6/NOLC1/NHP2/AATF/EBNA1BP2/WDR46/BUD23/RPL3/SIRT1/BTRC/RPS21/RPS14/MRPS11/C1QBP/DDX31/TSR1/MRM1/RRS1/MRPL11/EIF6/NOL8/RPL6/RPS19/GTF2H5/RRN3/MTG2/RIOX2/RRP1B/LAS1L/NPM3/UTP…	86
GO:1905332	positive regulation of morphogenesis of an epithelium	12/5138	33/18493	0.180755	1	0.308612	MTOR/WNT2B/BMP4/WNT4/SIRT6/VEGFA/SMO/GREM1/NOG/GDNF/STOX1/MAGED1	12
GO:1905508	protein localization to microtubule organizing center	11/5138	30/18493	0.186686	1	0.31671	GSK3B/CEP131/HOOK3/STIL/NUMA1/CEP192/SNX10/MCPH1/CEP250/UBXN2B/NUP62	11
GO:0045830	positive regulation of isotype switching	10/5138	27/18493	0.19274	1	0.324118	MSH6/PAXIP1/UNG/NSD2/TFRC/MAD2L2/STAT6/TNFSF13/TP53BP1/RIF1	10
GO:2000515	negative regulation of CD4-positive, alpha-beta T cell activation	10/5138	27/18493	0.19274	1	0.324118	ZBTB7B/SOCS5/SMAD7/HMGB1/TWSG1/RUNX3/CBFB/IL4R/ARG2/LOXL3	10
GO:1905710	positive regulation of membrane permeability	21/5138	63/18493	0.197596	1	0.330015	GSK3B/YWHAG/YWHAZ/ATP5IF1/MAPK8/BNIP3L/HIP1R/ATF2/PPP1R13B/TP53BP2/HEBP2/BCL2/GSK3A/BID/BNIP3/ACAA2/NMT1/TP73/BMF/SPG7/ZNF205	21
GO:0062009	secondary palate development	9/5138	24/18493	0.198859	1	0.330015	SMAD2/MMP25/SOX11/LRRC32/FOXE1/TBX1/TGFB3/WNT11/COL11A2	9
GO:0010544	negative regulation of platelet activation	7/5138	18/18493	0.210798	1	0.342836	ABAT/PDGFA/CD9/SERPINE2/APOE/PDGFRA/PRKCD	7
GO:2000516	positive regulation of CD4-positive, alpha-beta T cell activation	12/5138	34/18493	0.212546	1	0.345094	ZBTB7B/SOCS5/PRKCZ/RIPK2/NFKBIZ/NFKBID/CD83/MYB/MALT1/IL4R/PRKCQ/CD55	12
GO:1905244	regulation of modification of synaptic structure	5/5138	12/18493	0.220114	1	0.347918	CYFIP1/RHOA/FMR1/EPHA4/CHMP2B	5
GO:1905461	positive regulation of vascular associated smooth muscle cell apoptotic process	5/5138	12/18493	0.220114	1	0.347918	SOD2/E2F3/ATF4/STK4/PPARG	5
GO:0120033	negative regulation of plasma membrane bounded cell projection assembly	10/5138	28/18493	0.229409	1	0.357599	DNM2/PFN2/CAPZB/PRKCD/MIR196A2/MAK/RAP1GAP/KANK1/MIR196A1/TBC1D30	10
GO:0097711	ciliary basal body-plasma membrane docking	30/5138	95/18493	0.235368	1	0.365937	TUBB4B/PRKACA/TUBA4A/PCNT/NPHP4/YWHAG/CEP131/RAB3IP/DYNLL1/CEP152/CKAP5/ODF2/SSNA1/NEDD1/CEP70/AKAP9/CEP164/CEP192/TUBB4A/NPHP1/TUBB/HAUS2/HSP90AA1/TUBG1/CEP89/CEP250/FGFR1OP/PLK4/CEP63/HAUS4	30
GO:0010460	positive regulation of heart rate	9/5138	25/18493	0.238572	1	0.368825	HEY2/HRC/ADM/TRPM4/TACR3/ADA/SCN3B/GCH1/NMU	9
GO:0019054	modulation by virus of host process	9/5138	25/18493	0.238572	1	0.368825	KPNB1/BCL2L1/KPNA2/CCNK/NTRK3/PABPN1/CPSF4/SCRIB/PRKN	9
GO:0110111	negative regulation of animal organ morphogenesis	12/5138	35/18493	0.246489	1	0.379176	NFIB/FBXW7/BMP4/THRB/BCL2/GREM1/NOG/STAT1/RSPO2/FOXC1/BMPR2/CITED1	12
GO:1905039	carboxylic acid transmembrane transport	40/5138	130/18493	0.250702	1	0.383323	SLC25A29/SLC43A2/LRRC8D/SLC7A5P2/ACACA/SLC6A15/SLC43A1/SLC1A6/STRA6/MPC1/CLN8/PER2/SLC23A2/SLC1A5/THBS1/SLC7A10/SLC16A12/SLC7A5/PSEN1/AKT1/LRRC8A/SLC25A10/SLC6A8/LRRC8C/SLC16A10/SLC19A1/ARL6IP1/SLC1A4/SLC25A1/SLC16A3/SLC16A8/RGS2/SLC3A2/SLC36A4/NTSR1/SLC7A6/SLC1A2/SLC38A6/SLC13A5/SLC17A7	40
GO:0006879	cellular iron ion homeostasis	20/5138	62/18493	0.255357	1	0.390068	ATP6V1A/ATP6AP1/SLC11A2/FTH1/SOD1/ERFE/SRI/SLC22A17/TFRC/FTL/TMEM199/FLVCR1/NCOA4/IREB2/CCDC115/ACO1/SKP1/TTC7A/FBXL5/LTF	20
GO:0099131	ATP hydrolysis coupled ion transmembrane transport	11/5138	32/18493	0.257063	1	0.39118	ATP6V1A/ATP6AP1/ATP6V1H/ATP1A3/ATP6V0A1/ATP1A1/ATP5MC2/ATP5MC1/ATP6V1F/ABCC4/ATP6V0C	11
GO:1905939	regulation of gonad development	7/5138	19/18493	0.258541	1	0.391321	WNT4/CITED2/INSR/WT1/ZFPM2/DMRT1/AMH	7
GO:0044706	multi-multicellular organism process	66/5138	221/18493	0.26572	1	0.400797	ASH1L/TLE6/SP3/GGN/ARID1A/FOS/MTOR/SPHK2/UBE2Q1/H3F3A/PTGIS/ITGA5/DSG2/HSD11B2/LNPEP/SERPINE2/MAGED2/SOD1/TMED2/B4GALT1/COL16A1/RXRA/BSG/HSF1/ITGA3/WNT4/MMP2/CALR/TEKT3/NR2F2/CNR1/UCP2/DDR1/BCL2/RLN2/POLR1B/CTSB/TGFB3/PLA2G6/AKT1/ETS1/IGFBP2/PTHLH/ADRA2C/ADM/C1QBP/CYP1A1/PPARD/ACVR1C/EPN1/ADRA2B/SLC6A4/ITGA2/MAFF/BMPR2/STOX2/IGFBP7/RGS2/STAT5B/COMT/TAC3/CTSV/RAMP2/ACSL4/PRDX3/MEN1	66
GO:0050690	regulation of defense response to virus by virus	10/5138	29/18493	0.268441	1	0.401908	AP1G1/AP1S3/ATP6V1H/PACS1/AP1B1/SCRIB/AP2M1/AP2S1/AP1S2/ARF1	10
GO:0014856	skeletal muscle cell proliferation	6/5138	16/18493	0.269387	1	0.401908	STAT3/AKIRIN1/SIX5/PPARD/PAXBP1/JAK2	6
GO:2000243	positive regulation of reproductive process	21/5138	66/18493	0.271551	1	0.404634	LHFPL2/PIWIL2/LFNG/CDC25C/MSX2/WNT4/CITED2/UBE2B/OVOL1/PRDM9/INHBB/PDE5A/PDE3A/INSR/CIB1/C1QBP/WT1/CDC25B/ZFPM2/CFAP69/DMRT1	21
GO:0140053	mitochondrial gene expression	48/5138	159/18493	0.27447	1	0.408477	FOXO3/MRPS28/PRKAA1/MRPL51/MRPL48/MRPL58/ELAC2/MPV17L2/GATC/MRPL36/MRPL23/MTERF2/MTERF4/MTRF1/ALKBH1/MRPS6/KIAA0391/MRPL20/LRPPRC/AURKAIP1/MTIF3/MRPS5/MRPS17/MRPL28/FASTKD3/MRPL45/MRPS23/TUFM/MRPS11/MTRF1L/C1QBP/MRPL41/MRPL11/MRPL18/MRPL15/MTG2/MRPL40/SUPV3L1/MRPL33/TARS2/MRPL37/RPUSD4/MRPL39/MRPL55/ERAL1/MRPS2/TBRG4/MRPS12	48
GO:0042273	ribosomal large subunit biogenesis	23/5138	73/18493	0.276552	1	0.410449	PES1/TRAF7/RPL26/ZNHIT3/MRTO4/NOP16/RPLP0/MRPL20/WDR18/RPL23A/RPL35/SURF6/NHP2/EBNA1BP2/RPL3/RRS1/MRPL11/EIF6/RPL6/LAS1L/NVL/WDR12/RPL38	23
GO:0051775	response to redox state	5/5138	13/18493	0.280747	1	0.410449	RNF7/CLOCK/ADH5/NPAS2/GLRX2	5
GO:1902624	positive regulation of neutrophil migration	9/5138	26/18493	0.280754	1	0.410449	CAMK1D/MOSPD2/CD99L2/C1QBP/TIRAP/RIPOR2/IL1R1/DYSF/RAC2	9
GO:0045070	positive regulation of viral genome replication	12/5138	36/18493	0.282244	1	0.41175	PPIB/HSPA8/CNOT7/TOP2A/ADARB1/PPIA/DDX3X/TBC1D20/LARP1/ADAR/PPIH/PPID	12
GO:0055074	calcium ion homeostasis	134/5138	461/18493	0.282493	1	0.411863	CALM3/PDPK1/LRP6/PRKACA/CACNA1D/GOT1/SLC30A1/ITPR3/ABL2/S1PR3/LPAR2/THADA/HMGB1/TPT1/ADCY5/SPPL3/APP/CHRNA7/TMEM178A/NOL3/ADCYAP1R1/CDH23/ANXA2/APOE/WFS1/IBTK/GPR4/ATP1B1/ITPR2/TRPC1/DLG4/GPR157/PTGER1/KCNK3/PDGFRA/SLC25A23/GNG3/GATA2/CALR/CHERP/ATP7B/SRI/ITPR1/MCOLN2/ATG5/NCS1/ATF4/EIF5A/THY1/FAM155B/CNR1/PTPN6/FKBP1A/CACNA1C/GRIA1/LPAR1/CXCR4/ATP2A1/STIM2/HRC/TPCN1/BCL2/FAM155A/STIM1/EPHX2/GRIN…	134
GO:0002679	respiratory burst involved in defense response	4/5138	10/18493	0.292358	1	0.415521	PIK3CD/DUSP10/CYBC1/RPS19	4
GO:0072672	neutrophil extravasation	4/5138	10/18493	0.292358	1	0.415521	PIK3CD/CD99L2/RIPOR2/IL1R1	4
GO:0098887	neurotransmitter receptor transport, endosome to postsynaptic membrane	4/5138	10/18493	0.292358	1	0.415521	VPS35/NSG1/SCRIB/LRRC7	4
GO:0099188	postsynaptic cytoskeleton organization	4/5138	10/18493	0.292358	1	0.415521	INA/ACTB/FRMPD4/ARF1	4
GO:0099639	neurotransmitter receptor transport, endosome to plasma membrane	4/5138	10/18493	0.292358	1	0.415521	VPS35/NSG1/SCRIB/LRRC7	4
GO:0150065	regulation of deacetylase activity	4/5138	10/18493	0.292358	1	0.415521	MAPK8/VEGFA/PRKD1/LRRK2	4
GO:1905564	positive regulation of vascular endothelial cell proliferation	8/5138	23/18493	0.294175	1	0.416377	SP1/PDPK1/STAT3/HMGB1/SIRT6/ADAM17/APLN/FGFR1	8
GO:0031128	developmental induction	11/5138	33/18493	0.295217	1	0.416379	HIPK2/WNT2B/BMP4/WNT4/FZD5/ROBO2/NKX2-1/SPRY1/FGFR1/DKK1/GDNF	11
GO:0097755	positive regulation of blood vessel diameter	18/5138	57/18493	0.305484	1	0.429345	SOD2/APOE/SOD1/DOCK4/ATG5/MIR153-1/EPHX2/PLA2G6/APLN/ADM/PPARD/DOCK5/BMPR2/RGS2/GCH1/ADORA1/ADRB2/DRD1	18
GO:2000316	regulation of T-helper 17 type immune response	7/5138	20/18493	0.308939	1	0.430825	ZBTB7B/SMAD7/NFKBIZ/NFKBID/MALT1/LOXL3/PRKCQ	7
GO:0010543	regulation of platelet activation	10/5138	30/18493	0.309318	1	0.430825	ABAT/PDGFA/CD9/SERPINE2/APOE/PDGFRA/PRKCD/TEC/PRKCQ/SYK	10
GO:0019882	antigen processing and presentation	52/5138	175/18493	0.309462	1	0.4309	DNM2/AP1G1/DYNLL2/DCTN4/RAB8B/PDIA3/RAB34/CAPZB/RAB33A/LNPEP/KLC1/AP1S3/RAB6A/DYNLL1/CANX/IKBKG/RELB/KIF26A/KIF3C/CALR/ACE/ATG5/AP3D1/RAB35/NOD1/RAB7A/PSMB8/TAP1/THBS1/KIF5A/AP1B1/SEC13/TAPBPL/ITGAV/CTSD/SEC24C/DYNC1LI1/AP3B1/AP2M1/RAB27A/AP2S1/AP1S2/ACTR10/BCAP31/CTSV/KIF22/DYNC1LI2/VAMP3/LAG3/CAPZA1/SEC24D/ARF1	52
GO:0090330	regulation of platelet aggregation	6/5138	17/18493	0.325381	1	0.445316	ABAT/CD9/SERPINE2/PRKCD/PRKCQ/SYK	6
GO:0140058	neuron projection arborization	6/5138	17/18493	0.325381	1	0.445316	DVL1/CHRNA7/DLG4/NRP1/TAOK2/LRRK2	6
GO:0110110	positive regulation of animal organ morphogenesis	25/5138	82/18493	0.330354	1	0.450709	BASP1/TFAP2A/ACVR1/WNT2B/BMP4/WNT4/TWIST1/RBPJ/VEGFA/SMO/FGFR2/ROBO2/FOXP2/GREM1/NOG/SPRY1/TGFBR1/FGFR1/WNT6/WT1/DKK1/GDNF/TNFAIP3/STOX1/MAGED1	25
GO:0055117	regulation of cardiac muscle contraction	24/5138	79/18493	0.342454	1	0.460175	CALM3/PRKACA/SMAD7/DSG2/ATP1B1/PKP2/FGF13/ATP1A1/SUMO1/SRI/CACNA1C/AKAP9/HRC/PDE5A/RANGRF/SCN5A/TRPM4/NKX2-5/ANK2/SLC8A1/RGS2/KCNE3/RNF207/ADORA1	24
GO:0014854	response to inactivity	5/5138	14/18493	0.344001	1	0.460175	MTMR4/DAG1/ACTN3/SCN5A/FBXO32	5
GO:0016246	RNA interference	5/5138	14/18493	0.344001	1	0.460175	DROSHA/PRKRA/DICER1/DHX9/CLP1	5
GO:0034111	negative regulation of homotypic cell-cell adhesion	5/5138	14/18493	0.344001	1	0.460175	ABAT/RDX/CD9/SERPINE2/PRKCD	5
GO:0099116	tRNA 5'-end processing	5/5138	14/18493	0.344001	1	0.460175	KIAA0391/RPP30/POP7/THG1L/POP4	5
GO:1905064	negative regulation of vascular smooth muscle cell differentiation	5/5138	14/18493	0.344001	1	0.460175	NFATC3/HEY2/NFATC1/NFATC2/FGF9	5
GO:1905153	regulation of membrane invagination	5/5138	14/18493	0.344001	1	0.460175	GATA2/ITGA2/PPARG/ALOX15/SYT11	5
GO:1905515	non-motile cilium assembly	17/5138	55/18493	0.349627	1	0.466401	DNM2/IFT140/IFT52/DYNLL1/GFY/SEPT9/SEPT7/MAK/CEP89/CEP250/TBC1D32/IFT122/GORAB/IFT80/IFT74/TOGARAM1/HAP1	17
GO:0061982	meiosis I cell cycle process	35/5138	118/18493	0.35693	1	0.474036	ING2/MSH6/SUN1/FBXO5/CENPX/HSPA2/PIWIL2/REC8/CDC25C/KLHDC3/RAD21L1/PSMD13/UBB/DMC1/TOP2A/ERCC1/UBE2B/SYCP2/PRDM9/MUS81/CKS2/CCNE1/MYBL1/C11orf80/CENPS/ATM/MSH3/NDC1/MRE11/CDC25B/CCNA1/MAEL/RPA2/DMRT1/PSMC3IP	35
GO:0019336	phenol-containing compound catabolic process	4/5138	11/18493	0.365622	1	0.475581	FAH/SLC6A3/MOXD1/COMT	4
GO:0090331	negative regulation of platelet aggregation	4/5138	11/18493	0.365622	1	0.475581	ABAT/CD9/SERPINE2/PRKCD	4
GO:0099133	ATP hydrolysis coupled anion transmembrane transport	4/5138	11/18493	0.365622	1	0.475581	CFTR/ABCC10/ABCC5/ABCC4	4
GO:0099638	endosome to plasma membrane protein transport	4/5138	11/18493	0.365622	1	0.475581	VPS35/NSG1/SCRIB/LRRC7	4
GO:1905383	protein localization to presynapse	4/5138	11/18493	0.365622	1	0.475581	DVL1/DLG2/KIF5A/MAPK8IP3	4
GO:1905902	regulation of mesoderm formation	4/5138	11/18493	0.365622	1	0.475581	BMPR1A/SFRP2/FGFR1/DKK1	4
GO:1905941	positive regulation of gonad development	4/5138	11/18493	0.365622	1	0.475581	CITED2/WT1/ZFPM2/DMRT1	4
GO:2000318	positive regulation of T-helper 17 type immune response	4/5138	11/18493	0.365622	1	0.475581	NFKBIZ/NFKBID/MALT1/PRKCQ	4
GO:0072538	T-helper 17 type immune response	9/5138	28/18493	0.369927	1	0.47833	ZBTB7B/STAT3/SMAD7/NFKBIZ/NFKBID/MALT1/LOXL3/RORC/PRKCQ	9
GO:1905898	positive regulation of response to endoplasmic reticulum stress	11/5138	35/18493	0.375211	1	0.48438	ATXN3/PIK3R1/NCK1/NCK2/USP13/ERN1/SIRT1/NFE2L2/PTPN1/BCAP31/TMEM259	11
GO:0019886	antigen processing and presentation of exogenous peptide antigen via MHC class II	29/5138	98/18493	0.381074	1	0.490058	DNM2/AP1G1/DYNLL2/DCTN4/CAPZB/KLC1/AP1S3/DYNLL1/CANX/KIF26A/KIF3C/RAB7A/KIF5A/AP1B1/SEC13/CTSD/SEC24C/DYNC1LI1/AP2M1/AP2S1/AP1S2/ACTR10/CTSV/KIF22/DYNC1LI2/LAG3/CAPZA1/SEC24D/ARF1	29
GO:0010713	negative regulation of collagen metabolic process	6/5138	18/18493	0.382672	1	0.490058	GOT1/CST3/CYGB/PPARD/PPARG/EMILIN1	6
GO:1904872	regulation of telomerase RNA localization to Cajal body	6/5138	18/18493	0.382672	1	0.490058	CCT6A/RUVBL1/CCT4/NHP2/DCP2/CCT2	6
GO:2000319	regulation of T-helper 17 cell differentiation	6/5138	18/18493	0.382672	1	0.490058	ZBTB7B/SMAD7/NFKBIZ/NFKBID/MALT1/LOXL3	6
GO:0050921	positive regulation of chemotaxis	38/5138	130/18493	0.387977	1	0.496323	CREB3/CAMK1D/HMGB1/NTRK3/AKIRIN1/TUBB2B/SEMA5A/NRP1/CALR/VEGFA/GPSM3/LPAR1/VEGFC/ZNF580/ADAM17/NTF3/OXSR1/THBS1/MOSPD2/SMAD3/MEGF8/PRKD1/CMKLR1/CXCL12/GAS6/S1PR1/C1QBP/FGFR1/MET/ITGA2/TIRAP/BMPR2/TRPV4/RIPOR2/TMSB4X/DYSF/STX4/RAC2	38
GO:0051209	release of sequestered calcium ion into cytosol	34/5138	116/18493	0.390389	1	0.497204	CALM3/PDPK1/PRKACA/ITPR3/NOL3/IBTK/ITPR2/TRPC1/CHERP/SRI/ITPR1/MCOLN2/ATG5/THY1/PTPN6/FKBP1A/CACNA1C/HRC/TPCN1/DIAPH1/PRKCE/SNCA/JPH1/CORO1A/F2R/ANK2/P2RY6/SLC8A1/MCOLN1/NTSR1/TRPA1/JPH2/HAP1/DRD1	34
GO:0050927	positive regulation of positive chemotaxis	8/5138	25/18493	0.390426	1	0.497204	NTRK3/VEGFA/VEGFC/NTF3/SMAD3/CXCL12/S1PR1/ITGA2	8
GO:1904754	positive regulation of vascular associated smooth muscle cell migration	8/5138	25/18493	0.390426	1	0.497204	MDM2/DOCK4/ADAMTS1/NR4A3/ATP7A/FGF9/DOCK7/DOCK5	8
GO:0002504	antigen processing and presentation of peptide or polysaccharide antigen via MHC class II	30/5138	102/18493	0.392693	1	0.499957	DNM2/AP1G1/DYNLL2/DCTN4/CAPZB/KLC1/AP1S3/DYNLL1/CANX/KIF26A/KIF3C/RAB7A/THBS1/KIF5A/AP1B1/SEC13/CTSD/SEC24C/DYNC1LI1/AP2M1/AP2S1/AP1S2/ACTR10/CTSV/KIF22/DYNC1LI2/LAG3/CAPZA1/SEC24D/ARF1	30
GO:0097756	negative regulation of blood vessel diameter	24/5138	81/18493	0.395738	1	0.502482	ECE1/ASIC2/PER2/DOCK4/HMGCR/ACE/RHOA/WDR35/AKT1/APLN/ADRA2C/ADM/KCNA5/TRPM4/ADRA2B/SLC6A4/DOCK5/AVPR1B/F2R/BMPR2/ADRA2A/SLC8A1/ADORA1/CHRM3	24
GO:0002474	antigen processing and presentation of peptide antigen via MHC class I	14/5138	46/18493	0.397498	1	0.503093	PDIA3/LNPEP/CANX/IKBKG/CALR/ACE/TAP1/SEC13/TAPBPL/ITGAV/SEC24C/BCAP31/VAMP3/SEC24D	14
GO:0044406	adhesion of symbiont to host	5/5138	15/18493	0.407958	1	0.510991	HSP90AB1/INHBB/GAS6/SCARB1/LTF	5
GO:0060149	negative regulation of posttranscriptional gene silencing	5/5138	15/18493	0.407958	1	0.510991	ZMPSTE24/PPP3CA/ZC3H10/PPARG/BCDIN3D	5
GO:1902187	negative regulation of viral release from host cell	5/5138	15/18493	0.407958	1	0.510991	TRIM35/TRIM13/TRIM8/TRIM11/TRIM26	5
GO:1904874	positive regulation of telomerase RNA localization to Cajal body	5/5138	15/18493	0.407958	1	0.510991	CCT6A/RUVBL1/CCT4/NHP2/CCT2	5
GO:1905207	regulation of cardiocyte differentiation	19/5138	64/18493	0.412762	1	0.515533	EFNB2/PIN1/MTOR/FZD7/HEY2/PRICKLE1/ARRB2/PPARA/BMP4/RBPJ/NRG1/GSK3A/GREM1/TBX5/NKX2-5/MEF2C/RGS2/DKK1/MYOCD	19
GO:0098698	postsynaptic specialization assembly	7/5138	22/18493	0.413517	1	0.515533	ARHGEF9/NTRK3/LRFN4/SHANK3/NRXN2/SHANK2/LRRC4B	7
GO:1905809	negative regulation of synapse organization	7/5138	22/18493	0.413517	1	0.515533	NFATC4/TLR2/APOE/EFNA1/ROBO2/SLIT1/PTK2	7
GO:0062013	positive regulation of small molecule metabolic process	41/5138	142/18493	0.416801	1	0.517745	ZBTB20/STAT3/STARD4/MLYCD/PRKAA1/ENO1/HMGB1/SREBF1/ADCYAP1R1/PPARA/NFKB1/WNT4/IGF2/TWIST1/VCP/NR4A3/ACTN3/PARK7/PFKFB3/BEND3/INSR/AKT1/GCK/LPGAT1/PRKCE/PPP1R3G/SNCA/ENTPD5/ARPP19/STAR/CCNB1/P2RY6/PPARG/COMT/HAS2/MIR183/NTSR1/WDR5/TMSB4X/EPM2AIP1/PFKFB4	41
GO:0099175	regulation of postsynapse organization	28/5138	96/18493	0.418727	1	0.520002	ABHD17B/ARHGEF9/HSPA8/NTRK3/LRFN4/LZTS3/BHLHB9/APOE/LRP4/ACTR2/LRP8/VPS35/SHANK3/CDKL5/CDK5R1/ARC/EFNA1/ARF4/HOMER1/SHISA6/NRP2/EPHA4/LRRC4B/CAPRIN2/ZMYND8/RELN/LRRK2/CHMP2B	28
GO:0022602	ovulation cycle process	14/5138	47/18493	0.433485	1	0.529395	FOXO3/HSPA5/ARRB2/PDGFRA/ADAMTS1/NRIP1/ROBO2/CASP3/TGFB3/SIRT1/EREG/STAT5B/NPY5R/AMH	14
GO:0002674	negative regulation of acute inflammatory response	4/5138	12/18493	0.438375	1	0.529395	ASH1L/PPARG/NPY5R/ADORA1	4
GO:0042271	susceptibility to natural killer cell mediated cytotoxicity	4/5138	12/18493	0.438375	1	0.529395	ULBP1/MICB/MICA/ULBP2	4
GO:0050966	detection of mechanical stimulus involved in sensory perception of pain	4/5138	12/18493	0.438375	1	0.529395	NTRK1/CXCL12/ITGA2/TRPA1	4
GO:0055064	chloride ion homeostasis	4/5138	12/18493	0.438375	1	0.529395	SLC12A5/SLC12A4/SLC12A2/SLC12A6	4
GO:0099640	axo-dendritic protein transport	4/5138	12/18493	0.438375	1	0.529395	DLG2/PURA/KIF5A/MAPK8IP3	4
GO:0090685	RNA localization to nucleus	6/5138	19/18493	0.439963	1	0.529395	CCT6A/RUVBL1/CCT4/NHP2/DCP2/CCT2	6
GO:1901616	organic hydroxy compound catabolic process	21/5138	72/18493	0.440495	1	0.529902	TRERF1/INPP5A/APOE/GPD2/IMPA2/PDXP/FAH/ALDH1B1/SLC6A3/SYNJ2/INPP5K/SCARB1/ALDH2/SNX17/CYP24A1/NUDT3/TPI1/MOXD1/COMT/NTSR1/GK	21
GO:0042267	natural killer cell mediated cytotoxicity	17/5138	58/18493	0.446494	1	0.536044	AP1G1/TUBB4B/PRDX1/LAMP1/CEBPG/ARRB2/ULBP1/PTPN6/LYST/TUBB/CORO1A/MICB/RAB27A/STAT5B/MICA/ULBP2/LAG3	17
GO:0001935	endothelial cell proliferation	54/5138	190/18493	0.449299	1	0.538739	SP1/PDPK1/STAT3/THAP1/ATP5IF1/NR4A1/MTOR/HMGB1/NF1/TNFSF12/APOE/ATP5F1A/SEMA5A/NRP1/PROX1/BMP4/GATA2/SIRT6/NR2F2/VEGFA/KRIT1/VEGFC/PDCD10/ZNF580/ADAM17/HMGB2/RICTOR/PDCL3/CAV2/THBS1/PRKD1/ERN1/STAT1/AKT1/SIRT1/APLN/TGFBR1/CXCL12/EGFL7/SCARB1/FGFR1/FLT1/MIR193A/MEF2C/BMPR2/MIR497/NRP2/PPARG/PDCD6/AIMP1/ALDH1A2/BMPER/DYSF/VASH1	54
GO:0002495	antigen processing and presentation of peptide antigen via MHC class II	29/5138	101/18493	0.454674	1	0.54369	DNM2/AP1G1/DYNLL2/DCTN4/CAPZB/KLC1/AP1S3/DYNLL1/CANX/KIF26A/KIF3C/RAB7A/KIF5A/AP1B1/SEC13/CTSD/SEC24C/DYNC1LI1/AP2M1/AP2S1/AP1S2/ACTR10/CTSV/KIF22/DYNC1LI2/LAG3/CAPZA1/SEC24D/ARF1	29
GO:0002478	antigen processing and presentation of exogenous peptide antigen	36/5138	126/18493	0.455109	1	0.543938	DNM2/AP1G1/DYNLL2/DCTN4/PDIA3/CAPZB/LNPEP/KLC1/AP1S3/DYNLL1/CANX/IKBKG/KIF26A/KIF3C/CALR/RAB7A/TAP1/KIF5A/AP1B1/SEC13/ITGAV/CTSD/SEC24C/DYNC1LI1/AP2M1/AP2S1/AP1S2/ACTR10/CTSV/KIF22/DYNC1LI2/VAMP3/LAG3/CAPZA1/SEC24D/ARF1	36
GO:0046636	negative regulation of alpha-beta T cell activation	11/5138	37/18493	0.457022	1	0.54541	ZBTB7B/SOCS5/SMAD7/GLI3/HMGB1/TWSG1/RUNX3/CBFB/IL4R/ARG2/LOXL3	11
GO:0098586	cellular response to virus	14/5138	48/18493	0.469414	1	0.552415	BCL2L1/PUM2/UFD1/TRIM6/ANKRD17/IRF7/FMR1/C1QBP/RRP1B/MAPK11/PUM1/PENK/RIOK3/ARF1	14
GO:0019884	antigen processing and presentation of exogenous antigen	38/5138	134/18493	0.473534	1	0.555044	DNM2/AP1G1/DYNLL2/DCTN4/PDIA3/CAPZB/LNPEP/KLC1/AP1S3/DYNLL1/CANX/IKBKG/KIF26A/KIF3C/CALR/AP3D1/RAB7A/TAP1/KIF5A/AP1B1/SEC13/ITGAV/CTSD/SEC24C/DYNC1LI1/AP3B1/AP2M1/AP2S1/AP1S2/ACTR10/CTSV/KIF22/DYNC1LI2/VAMP3/LAG3/CAPZA1/SEC24D/ARF1	38
GO:1905209	positive regulation of cardiocyte differentiation	12/5138	41/18493	0.474523	1	0.555526	EFNB2/PIN1/MTOR/ARRB2/BMP4/RBPJ/NRG1/GREM1/TBX5/NKX2-5/MEF2C/MYOCD	12
GO:0140115	export across plasma membrane	10/5138	34/18493	0.480381	1	0.561015	KCNT2/ATP1B1/ATP1A3/ATP1A1/ATP1B3/KCNIP2/KCNA5/KCNA3/SLC8A1/KCNE3	10
GO:0048002	antigen processing and presentation of peptide antigen	39/5138	139/18493	0.503469	1	0.579675	DNM2/AP1G1/DYNLL2/DCTN4/PDIA3/CAPZB/LNPEP/KLC1/AP1S3/DYNLL1/CANX/IKBKG/KIF26A/KIF3C/CALR/ACE/RAB7A/TAP1/KIF5A/AP1B1/SEC13/TAPBPL/ITGAV/CTSD/SEC24C/DYNC1LI1/AP2M1/AP2S1/AP1S2/ACTR10/BCAP31/CTSV/KIF22/DYNC1LI2/VAMP3/LAG3/CAPZA1/SEC24D/ARF1	39
GO:1902622	regulation of neutrophil migration	9/5138	31/18493	0.506	1	0.579675	CAMK1D/MOSPD2/CD99L2/C1QBP/TIRAP/RIPOR2/IL1R1/DYSF/RAC2	9
GO:0002693	positive regulation of cellular extravasation	4/5138	13/18493	0.508432	1	0.579675	THY1/CD99L2/RIPOR2/IL1R1	4
GO:0030213	hyaluronan biosynthetic process	4/5138	13/18493	0.508432	1	0.579675	NFKB1/HAS3/HAS2/ABCC5	4
GO:1905268	negative regulation of chromatin organization	17/5138	60/18493	0.511018	1	0.58207	TRIP12/PHF1/ATAD2/KDM3A/HMGA1/SET/CTBP1/JARID2/TWIST1/UBE2B/ATG5/SIRT1/PAX5/SNCA/PHF2/H2AFY/ATAD2B	17
GO:0097746	regulation of blood vessel diameter	36/5138	129/18493	0.521031	1	0.589837	ECE1/SOD2/APOE/SOD1/ASIC2/PER2/DOCK4/HMGCR/ACE/RHOA/ATG5/MIR153-1/EPHX2/PLA2G6/WDR35/AKT1/APLN/ADRA2C/ADM/KCNA5/PPARD/TRPM4/ADRA2B/SLC6A4/DOCK5/AVPR1B/F2R/BMPR2/ADRA2A/SLC8A1/RGS2/GCH1/ADORA1/ADRB2/CHRM3/DRD1	36
GO:0045191	regulation of isotype switching	10/5138	35/18493	0.522448	1	0.590033	MSH6/PAXIP1/UNG/NSD2/TFRC/MAD2L2/STAT6/TNFSF13/TP53BP1/RIF1	10
GO:0006883	cellular sodium ion homeostasis	5/5138	17/18493	0.531598	1	0.596315	ATP1B1/ATP1A3/ATP1A1/ATP1B3/SLC8A1	5
GO:0032966	negative regulation of collagen biosynthetic process	5/5138	17/18493	0.531598	1	0.596315	GOT1/CYGB/PPARD/PPARG/EMILIN1	5
GO:0045187	regulation of circadian sleep/wake cycle, sleep	5/5138	17/18493	0.531598	1	0.596315	PER3/ADA/KCNA2/ADORA1/NMU	5
GO:0002675	positive regulation of acute inflammatory response	8/5138	28/18493	0.534308	1	0.59715	IL6ST/CNR1/PARK7/CREB3L3/OSMR/TNFRSF11A/TNFSF11/NPY5R	8
GO:0042698	ovulation cycle	19/5138	68/18493	0.534456	1	0.59715	FOXO3/HSPA5/AXL/ARRB2/EGR1/PDGFRA/ADAMTS1/NRIP1/ROBO2/CASP3/TYRO3/TGFB3/SIRT1/ETS1/EREG/STAT5B/HAS2/NPY5R/AMH	19
GO:0050688	regulation of defense response to virus	19/5138	68/18493	0.534456	1	0.59715	PUM2/PPM1B/IFNLR1/ZMPSTE24/UFD1/TRIM6/ANKRD17/TRAF3/MAVS/APOBEC3F/STAT1/C1QBP/RNF216/DHX9/MICB/PUM1/PARP9/TNFAIP3/RIOK3	19
GO:1905952	regulation of lipid localization	42/5138	152/18493	0.547656	1	0.607437	HNRNPK/LAMTOR1/SREBF2/PTPN11/FTO/VSTM2A/MIR148A/ANXA2/APOE/FBXW7/PPARA/ERFE/NFKB1/ATP8A1/DISP3/PTCH1/THBS1/CRY1/NUS1/PRKCD/POMC/ABCA2/GPS2/PLA2G6/AKT1/SIRT1/SCP2/MYB/EHD1/TNFRSF11A/SCARB1/ITGAV/PPARD/HILPDA/MIR301B/TNFSF11/PPARG/TSPO/PRKN/NTSR1/LRAT/SYK	42
GO:0042748	circadian sleep/wake cycle, non-REM sleep	3/5138	10/18493	0.556063	1	0.607437	ADA/KCNA2/ADORA1	3
GO:0044793	negative regulation by host of viral process	3/5138	10/18493	0.556063	1	0.607437	CCNK/PRKN/LTF	3
GO:0045625	regulation of T-helper 1 cell differentiation	3/5138	10/18493	0.556063	1	0.607437	SOCS5/RIPK2/IL4R	3
GO:1905146	lysosomal protein catabolic process	3/5138	10/18493	0.556063	1	0.607437	VPS35/TMEM199/CCDC115	3
GO:1905879	regulation of oogenesis	3/5138	10/18493	0.556063	1	0.607437	NPR2/PDE5A/PDE3A	3
GO:0050691	regulation of defense response to virus by host	10/5138	36/18493	0.563345	1	0.614414	IFNLR1/TRIM6/MAVS/APOBEC3F/STAT1/RNF216/DHX9/MICB/PARP9/TNFAIP3	10
GO:1905208	negative regulation of cardiocyte differentiation	7/5138	25/18493	0.565868	1	0.615488	FZD7/HEY2/PRICKLE1/PPARA/GSK3A/RGS2/DKK1	7
GO:0010934	macrophage cytokine production	4/5138	14/18493	0.574205	1	0.617837	SEMA7A/TGFB3/SIRT1/GAS6	4
GO:0035635	entry of bacterium into host cell	4/5138	14/18493	0.574205	1	0.617837	ITGAV/EXOC7/GRB2/MET	4
GO:0050930	induction of positive chemotaxis	4/5138	14/18493	0.574205	1	0.617837	VEGFA/VEGFC/NTF3/CXCL12	4
GO:0090069	regulation of ribosome biogenesis	4/5138	14/18493	0.574205	1	0.617837	RIOK2/NUDT16/USP36/BUD23	4
GO:0099118	microtubule-based protein transport	4/5138	14/18493	0.574205	1	0.617837	DLG2/PURA/KIF5A/MAPK8IP3	4
GO:0099150	regulation of postsynaptic specialization assembly	4/5138	14/18493	0.574205	1	0.617837	ARHGEF9/NTRK3/LRFN4/LRRC4B	4
GO:0150052	regulation of postsynapse assembly	4/5138	14/18493	0.574205	1	0.617837	ARHGEF9/NTRK3/LRFN4/LRRC4B	4
GO:0043616	keratinocyte proliferation	11/5138	40/18493	0.575719	1	0.618634	EFNB2/BCL11B/PTCH1/PRKD1/PPARD/EREG/PTPRK/CASK/HAS2/CD109/KLK8	11
GO:0045954	positive regulation of natural killer cell mediated cytotoxicity	8/5138	29/18493	0.579532	1	0.621896	AP1G1/LAMP1/ULBP1/MICB/STAT5B/MICA/ULBP2/LAG3	8
GO:0046640	regulation of alpha-beta T cell proliferation	8/5138	29/18493	0.579532	1	0.621896	ZBTB7B/TWSG1/RIPK2/SH3RF1/IRF1/ARG2/CD55/SYK	8
GO:0002639	positive regulation of immunoglobulin production	12/5138	44/18493	0.587037	1	0.627994	MSH6/PAXIP1/UNG/NSD2/TFRC/MAD2L2/STAT6/TNFSF13/IL4R/TP53BP1/STX4/RIF1	12
GO:1905276	regulation of epithelial tube formation	5/5138	18/18493	0.588877	1	0.627994	DVL1/PTK7/SFRP2/CELSR1/GDNF	5
GO:0010881	regulation of cardiac muscle contraction by regulation of the release of sequestered calcium ion	6/5138	22/18493	0.601437	1	0.636721	CALM3/PRKACA/CACNA1C/HRC/ANK2/SLC8A1	6
GO:0060314	regulation of ryanodine-sensitive calcium-release channel activity	7/5138	26/18493	0.612547	1	0.645645	CALM3/PRKACA/SRI/FKBP1A/HRC/JPH1/JPH2	7
GO:0002921	negative regulation of humoral immune response	3/5138	11/18493	0.627478	1	0.65052	SERPING1/PTPN6/CD55	3
GO:0046007	negative regulation of activated T cell proliferation	3/5138	11/18493	0.627478	1	0.65052	PRKAR1A/LRRC32/CASP3	3
GO:0061052	negative regulation of cell growth involved in cardiac muscle cell development	3/5138	11/18493	0.627478	1	0.65052	PPARA/GSK3A/RGS2	3
GO:1904181	positive regulation of membrane depolarization	3/5138	11/18493	0.627478	1	0.65052	TRPM4/TSPO/PARP1	3
GO:1905155	positive regulation of membrane invagination	3/5138	11/18493	0.627478	1	0.65052	GATA2/ITGA2/PPARG	3
GO:0090737	telomere maintenance via telomere trimming	4/5138	15/18493	0.634658	1	0.65191	XRCC3/ERCC1/WRN/SMARCAL1	4
GO:0099633	protein localization to postsynaptic specialization membrane	4/5138	15/18493	0.634658	1	0.65191	PRKCZ/DLG2/HRAS/DAG1	4
GO:0099645	neurotransmitter receptor localization to postsynaptic specialization membrane	4/5138	15/18493	0.634658	1	0.65191	PRKCZ/DLG2/HRAS/DAG1	4
GO:1905954	positive regulation of lipid localization	21/5138	79/18493	0.636127	1	0.653279	SREBF2/VSTM2A/ANXA2/APOE/ERFE/NFKB1/ATP8A1/PTCH1/PRKCD/GPS2/PLA2G6/SIRT1/SCP2/MYB/EHD1/TNFRSF11A/SCARB1/HILPDA/TNFSF11/NTSR1/LRAT	21
GO:0002714	positive regulation of B cell mediated immunity	10/5138	38/18493	0.640303	1	0.656144	MSH6/PAXIP1/UNG/NSD2/TFRC/MAD2L2/STAT6/TNFSF13/TP53BP1/RIF1	10
GO:0002891	positive regulation of immunoglobulin mediated immune response	10/5138	38/18493	0.640303	1	0.656144	MSH6/PAXIP1/UNG/NSD2/TFRC/MAD2L2/STAT6/TNFSF13/TP53BP1/RIF1	10
GO:0044342	type B pancreatic cell proliferation	5/5138	19/18493	0.64206	1	0.656144	NKX6-1/NR4A1/SIDT2/NR4A3/MEN1	5
GO:0098915	membrane repolarization during ventricular cardiac muscle cell action potential	5/5138	19/18493	0.64206	1	0.656144	KCNJ8/KCNJ5/KCNE3/RNF207/KCNJ3	5
GO:1905288	vascular associated smooth muscle cell apoptotic process	5/5138	19/18493	0.64206	1	0.656144	SOD2/E2F3/ATF4/STK4/PPARG	5
GO:1905331	negative regulation of morphogenesis of an epithelium	5/5138	19/18493	0.64206	1	0.656144	PHLDB2/BMP4/GREM1/STAT1/CITED1	5
GO:1905459	regulation of vascular associated smooth muscle cell apoptotic process	5/5138	19/18493	0.64206	1	0.656144	SOD2/E2F3/ATF4/STK4/PPARG	5
GO:0042088	T-helper 1 type immune response	11/5138	42/18493	0.648263	1	0.660765	SOCS5/BCL3/MTOR/HMGB1/RIPK2/HRAS/RELB/STAT6/SEMA4A/IL4R/IL1R1	11
GO:0009310	amine catabolic process	6/5138	23/18493	0.649334	1	0.660765	PAOX/SAT2/CHDH/HAAO/AADAT/SAT1	6
GO:1905063	regulation of vascular smooth muscle cell differentiation	8/5138	31/18493	0.663133	1	0.671532	SOD2/NFATC3/HEY2/NFATC1/NFATC2/KIT/FGF9/MYOCD	8
GO:0031295	T cell costimulation	14/5138	54/18493	0.669536	1	0.676823	PDPK1/PIK3CA/PTPN11/EFNB2/YES1/MAP3K8/PIK3R1/EFNB3/PTPN6/ICOSLG/AKT1/PDCD1/GRB2/CD24	14
GO:0010613	positive regulation of cardiac muscle hypertrophy	11/5138	43/18493	0.681852	1	0.68163	PIN1/IL6ST/MTOR/MEF2A/PDE9A/NR4A3/ROCK2/PPP3CA/PDE5A/PTK2/PARP1	11
GO:0101023	vascular endothelial cell proliferation	12/5138	47/18493	0.687616	1	0.68163	SP1/PDPK1/STAT3/HMGB1/SIRT6/ADAM17/APLN/FGFR1/FLT1/MIR193A/MEF2C/PPARG	12
GO:1905562	regulation of vascular endothelial cell proliferation	12/5138	47/18493	0.687616	1	0.68163	SP1/PDPK1/STAT3/HMGB1/SIRT6/ADAM17/APLN/FGFR1/FLT1/MIR193A/MEF2C/PPARG	12
GO:0035988	chondrocyte proliferation	4/5138	16/18493	0.689229	1	0.68163	SIRT6/MMP16/BMPR2/LTF	4
GO:0048521	negative regulation of behavior	4/5138	16/18493	0.689229	1	0.68163	NAPEPLD/ADA/ADORA1/NMU	4
GO:1905874	regulation of postsynaptic density organization	4/5138	16/18493	0.689229	1	0.68163	NTRK3/LRFN4/LRRC4B/ZMYND8	4
GO:0002864	regulation of acute inflammatory response to antigenic stimulus	3/5138	12/18493	0.690513	1	0.68163	CNR1/PARK7/NPY5R	3
GO:0044650	adhesion of symbiont to host cell	3/5138	12/18493	0.690513	1	0.68163	HSP90AB1/INHBB/GAS6	3
GO:0051873	killing by host of symbiont cells	3/5138	12/18493	0.690513	1	0.68163	GAPDH/CXCL6/TUSC2	3
GO:0099151	regulation of postsynaptic density assembly	3/5138	12/18493	0.690513	1	0.68163	NTRK3/LRFN4/LRRC4B	3
GO:0007620	copulation	5/5138	20/18493	0.690709	1	0.68163	ABAT/SERPINE2/CNR1/ADA/SLC6A4	5
GO:0042749	regulation of circadian sleep/wake cycle	5/5138	20/18493	0.690709	1	0.68163	PER3/ADA/KCNA2/ADORA1/NMU	5
GO:0048520	positive regulation of behavior	6/5138	24/18493	0.693531	1	0.683011	MTOR/STRA6/VPS35/NR4A3/MEF2C/PENK	6
GO:0099068	postsynapse assembly	8/5138	32/18493	0.700956	1	0.687644	ARHGEF9/NTRK3/LRFN4/LRP4/SHANK3/NRXN2/SHANK2/LRRC4B	8
GO:0042274	ribosomal small subunit biogenesis	16/5138	63/18493	0.708701	1	0.692799	RCL1/RIOK2/SURF6/WDR46/BTRC/RPS21/RPS14/MRPS11/TSR1/RRS1/RPS19/UTP3/ERAL1/RPL38/TBL3/RIOK3	16
GO:0043303	mast cell degranulation	11/5138	44/18493	0.713457	1	0.696633	PDPK1/FER/FES/GATA2/NR4A3/S100A13/PIK3CD/KIT/IL4R/RAC2/SYK	11
GO:1903039	positive regulation of leukocyte cell-cell adhesion	56/5138	214/18493	0.725797	1	0.707675	ZBTB7B/CYLD/PDPK1/SOCS5/PIK3CA/PTPN11/PRKCZ/EFNB2/YES1/ZMIZ1/SIRPA/IL6ST/GLI3/HMGB1/CD276/MAP3K8/RIPK2/RUNX3/PIK3R1/NCK1/EFNB3/ZBTB16/NFKBIZ/NCK2/ZBTB1/IGF2/NR4A3/NFKBID/TFRC/RHOA/AP3D1/THY1/PTPN6/DUSP10/CD83/ICOSLG/AKT1/MYB/ETS1/IGFBP2/PDCD1/CORO1A/GRB2/ADA/MALT1/AP3B1/TNFSF11/CBFB/STAT5B/HAS2/CD24/IL4R/PRKCQ/CD44/CD55/SYK	56
GO:0055083	monovalent inorganic anion homeostasis	6/5138	25/18493	0.733845	1	0.712638	SLC12A5/FGFR4/ENPP1/SLC12A4/SLC12A2/SLC12A6	6
GO:0033006	regulation of mast cell activation involved in immune response	7/5138	29/18493	0.734449	1	0.712638	PDPK1/FER/FES/GATA2/IL4R/RAC2/SYK	7
GO:0014898	cardiac muscle hypertrophy in response to stress	8/5138	33/18493	0.735917	1	0.712638	EZH2/CAMTA2/HEY2/INPP5F/PPP3CA/SMAD3/LMNA/MEF2C	8
GO:0042753	positive regulation of circadian rhythm	4/5138	17/18493	0.737731	1	0.712638	THRAP3/NKX2-1/BTRC/RORC	4
GO:1905523	positive regulation of macrophage migration	4/5138	17/18493	0.737731	1	0.712638	AKIRIN1/THBS1/CMKLR1/TRPV4	4
GO:0007618	mating	9/5138	37/18493	0.737945	1	0.712638	ABAT/UBE2Q1/APP/SERPINE2/THRB/CNR1/ADA/SLC6A4/DRD1	9
GO:0048525	negative regulation of viral process	23/5138	91/18493	0.739749	1	0.712638	TRIM35/TRIM13/ILF3/HDAC1/CCNK/TNIP1/TRIM6/TRIM8/PROX1/TARDBP/REST/TRIM11/APOBEC3C/ZNF639/BTBD17/MAVS/APOBEC3F/STAT1/INPP5K/TRIM26/MX1/PRKN/LTF	23
GO:0002312	B cell activation involved in immune response	18/5138	72/18493	0.741699	1	0.712638	MSH6/PAXIP1/BCL3/UNG/NSD2/LFNG/ERCC1/TFRC/LIG4/MAD2L2/DOCK11/PLCL2/ADA/ITFG2/STAT6/TNFSF13/TP53BP1/RIF1	18
GO:0002279	mast cell activation involved in immune response	11/5138	45/18493	0.742991	1	0.712638	PDPK1/FER/FES/GATA2/NR4A3/S100A13/PIK3CD/KIT/IL4R/RAC2/SYK	11
GO:0033008	positive regulation of mast cell activation involved in immune response	3/5138	13/18493	0.745137	1	0.712638	GATA2/IL4R/SYK	3
GO:0044849	estrous cycle	3/5138	13/18493	0.745137	1	0.712638	EGR1/ETS1/HAS2	3
GO:0060452	positive regulation of cardiac muscle contraction	3/5138	13/18493	0.745137	1	0.712638	TRPM4/RGS2/RNF207	3
GO:0090677	reversible differentiation	3/5138	13/18493	0.745137	1	0.712638	SOD2/OLFM2/FGF9	3
GO:0045071	negative regulation of viral genome replication	13/5138	53/18493	0.748726	1	0.714789	ILF3/CCNK/TNIP1/TRIM6/PROX1/APOBEC3C/BTBD17/MAVS/APOBEC3F/INPP5K/MX1/PRKN/LTF	13
GO:0140253	cell-cell fusion	13/5138	53/18493	0.748726	1	0.714789	RAPGEF3/FLT3LG/NFATC2/PGK1/ADGRB3/EHD1/PLEKHO1/SBNO2/IL4R/RIPOR2/EHD2/CD109/MYOD1	13
GO:1903038	negative regulation of leukocyte cell-cell adhesion	31/5138	122/18493	0.751923	1	0.717555	ZBTB7B/SOCS5/SMAD7/KLF4/MIA3/GLI3/HMGB1/TWSG1/PRKAR1A/RUNX3/PPARA/BMP4/SDC4/LRRC32/NFKBID/PTPN6/DTX1/CASP3/PDE5A/AKT1/CXCL12/CBFB/PAG1/IRF1/IL4R/ARG2/DUSP22/GLMN/RIPOR2/LOXL3/LAG3	31
GO:0050870	positive regulation of T cell activation	52/5138	202/18493	0.765659	1	0.72825	ZBTB7B/CYLD/PDPK1/SOCS5/PIK3CA/PTPN11/PRKCZ/EFNB2/YES1/ZMIZ1/SIRPA/IL6ST/GLI3/HMGB1/CD276/MAP3K8/RIPK2/RUNX3/PIK3R1/NCK1/EFNB3/ZBTB16/NFKBIZ/NCK2/ZBTB1/IGF2/NFKBID/TFRC/RHOA/AP3D1/THY1/PTPN6/DUSP10/CD83/ICOSLG/AKT1/MYB/IGFBP2/PDCD1/CORO1A/GRB2/ADA/MALT1/AP3B1/TNFSF11/CBFB/STAT5B/CD24/IL4R/PRKCQ/CD55/SYK	52
GO:0014808	release of sequestered calcium ion into cytosol by sarcoplasmic reticulum	8/5138	34/18493	0.767959	1	0.72825	CALM3/PRKACA/NOL3/SRI/CACNA1C/HRC/ANK2/SLC8A1	8
GO:0042590	antigen processing and presentation of exogenous peptide antigen via MHC class I	7/5138	30/18493	0.768496	1	0.72825	PDIA3/LNPEP/IKBKG/CALR/TAP1/ITGAV/VAMP3	7
GO:0002479	antigen processing and presentation of exogenous peptide antigen via MHC class I, TAP-dependent	6/5138	26/18493	0.770235	1	0.72825	PDIA3/IKBKG/CALR/TAP1/ITGAV/VAMP3	6
GO:0002448	mast cell mediated immunity	11/5138	46/18493	0.770411	1	0.72825	PDPK1/FER/FES/GATA2/NR4A3/S100A13/PIK3CD/KIT/IL4R/RAC2/SYK	11
GO:0006027	glycosaminoglycan catabolic process	15/5138	62/18493	0.777946	1	0.7328	GPC1/GUSB/SDC4/HSPG2/CSPG4/ACAN/CHP1/GLB1/HPSE/BGN/CD44/GNS/GPC2/CSPG5/GPC3	15
GO:0050922	negative regulation of chemotaxis	15/5138	62/18493	0.777946	1	0.7328	SEMA7A/SEMA5A/NRP1/SEMA4B/DUSP1/ROBO2/THBS1/SEMA6D/NBL1/GREM1/RYK/CORO1B/PLXNA3/SEMA4A/SEMA3B	15
GO:0002726	positive regulation of T cell cytokine production	4/5138	18/18493	0.780261	1	0.7328	PRKCZ/FZD5/MALT1/IL1R1	4
GO:0002829	negative regulation of type 2 immune response	3/5138	14/18493	0.791755	1	0.739688	SOCS5/STAT6/ARG2	3
GO:0032105	negative regulation of response to extracellular stimulus	3/5138	14/18493	0.791755	1	0.739688	KANK2/PPARA/NENF	3
GO:0032108	negative regulation of response to nutrient levels	3/5138	14/18493	0.791755	1	0.739688	KANK2/PPARA/NENF	3
GO:0044126	regulation of growth of symbiont in host	3/5138	14/18493	0.791755	1	0.739688	SQSTM1/IRF8/TIRAP	3
GO:0051852	disruption by host of symbiont cells	3/5138	14/18493	0.791755	1	0.739688	GAPDH/CXCL6/TUSC2	3
GO:0002285	lymphocyte activation involved in immune response	44/5138	174/18493	0.793756	1	0.741414	AP1G1/ZBTB7B/STAT3/SOCS5/TSC1/MSH6/PAXIP1/BCL3/PRKCZ/SMAD7/UNG/MTOR/HMGB1/LAMP1/NSD2/RIPK2/LFNG/NFKBIZ/RELB/ERCC1/NFKBID/TFRC/LIG4/ATP7A/PSEN1/MAD2L2/DOCK11/MYB/PLCL2/PTGER4/CORO1A/ADA/ITFG2/STAT6/MALT1/ZFPM1/RAB27A/SEMA4A/TNFSF13/IL4R/TP53BP1/LOXL3/RORC/RIF1	44
GO:0002832	negative regulation of response to biotic stimulus	10/5138	43/18493	0.795563	1	0.742608	PPM1B/CACTIN/TRIB1/UFD1/C1QBP/MICB/ARG2/TNFAIP3/LTF/RIOK3	10
GO:0002724	regulation of T cell cytokine production	6/5138	27/18493	0.802768	1	0.743964	PRKCZ/SMAD7/FZD5/TRPM4/MALT1/IL1R1	6
GO:0042104	positive regulation of activated T cell proliferation	6/5138	27/18493	0.802768	1	0.743964	HMGB1/IGF2/ICOSLG/IGFBP2/STAT5B/CD24	6
GO:0050868	negative regulation of T cell activation	26/5138	106/18493	0.803679	1	0.743964	ZBTB7B/SOCS5/SMAD7/GLI3/HMGB1/TWSG1/PRKAR1A/RUNX3/BMP4/SDC4/LRRC32/NFKBID/PTPN6/DTX1/CASP3/PDE5A/CBFB/PAG1/IRF1/IL4R/ARG2/DUSP22/GLMN/RIPOR2/LOXL3/LAG3	26
GO:0050687	negative regulation of defense response to virus	5/5138	23/18493	0.808366	1	0.743964	PPM1B/UFD1/C1QBP/MICB/RIOK3	5
GO:0061050	regulation of cell growth involved in cardiac muscle cell development	5/5138	23/18493	0.808366	1	0.743964	PIN1/MTOR/PPARA/GSK3A/RGS2	5
GO:0001787	natural killer cell proliferation	2/5138	10/18493	0.813067	1	0.743964	FLT3LG/STAT5B	2
GO:0002468	dendritic cell antigen processing and presentation	2/5138	10/18493	0.813067	1	0.743964	NOD1/THBS1	2
GO:0002863	positive regulation of inflammatory response to antigenic stimulus	2/5138	10/18493	0.813067	1	0.743964	CNR1/PARK7	2
GO:0061983	meiosis II cell cycle process	2/5138	10/18493	0.813067	1	0.743964	BUB1/HORMAD2	2
GO:0070942	neutrophil mediated cytotoxicity	2/5138	10/18493	0.813067	1	0.743964	CXCL6/TUSC2	2
GO:0098917	retrograde trans-synaptic signaling	2/5138	10/18493	0.813067	1	0.743964	DAG1/CNR1	2
GO:1905031	regulation of membrane repolarization during cardiac muscle cell action potential	2/5138	10/18493	0.813067	1	0.743964	KCNE3/RNF207	2
GO:2000049	positive regulation of cell-cell adhesion mediated by cadherin	2/5138	10/18493	0.813067	1	0.743964	DENND6A/ADAM19	2
GO:2000253	positive regulation of feeding behavior	2/5138	10/18493	0.813067	1	0.743964	MTOR/NR4A3	2
GO:0055078	sodium ion homeostasis	11/5138	48/18493	0.818913	1	0.746452	GNAI2/ATP1B1/ATP1A3/SCNN1A/ATP1A1/ATP1B3/UPK3A/SLC8A1/COMT/ADORA1/SNX5	11
GO:0046006	regulation of activated T cell proliferation	9/5138	40/18493	0.821141	1	0.747363	HMGB1/PRKAR1A/IGF2/LRRC32/CASP3/ICOSLG/IGFBP2/STAT5B/CD24	9
GO:2001057	reactive nitrogen species metabolic process	19/5138	80/18493	0.823802	1	0.74865	DNM2/KHSRP/HSP90AB1/KLF4/SIRPA/MTOR/PTGIS/TLR2/CYP1B1/SMAD3/INSR/WDR35/AKT1/HSP90AA1/DDAH2/TSPO/ARG2/GCH1/JAK2	19
GO:0030889	negative regulation of B cell proliferation	3/5138	15/18493	0.831029	1	0.752034	PKN1/CASP3/ATM	3
GO:0034116	positive regulation of heterotypic cell-cell adhesion	3/5138	15/18493	0.831029	1	0.752034	THY1/ALOX15/CD44	3
GO:0044144	modulation of growth of symbiont involved in interaction with host	3/5138	15/18493	0.831029	1	0.752034	SQSTM1/IRF8/TIRAP	3
GO:0051280	negative regulation of release of sequestered calcium ion into cytosol	3/5138	15/18493	0.831029	1	0.752034	CALM3/SRI/NTSR1	3
GO:0014823	response to activity	15/5138	65/18493	0.838239	1	0.757069	ALAD/PRKAA1/HDAC5/MTOR/TNS2/HSF1/SLC25A25/IREB2/SRD5A1/GCLM/COL4A2/PPARD/ITGA2/STAR/ADSSL1	15
GO:1903901	negative regulation of viral life cycle	18/5138	77/18493	0.839575	1	0.757415	TRIM35/TRIM13/ILF3/CCNK/TNIP1/TRIM6/TRIM8/PROX1/TRIM11/APOBEC3C/BTBD17/MAVS/APOBEC3F/INPP5K/TRIM26/MX1/PRKN/LTF	18
GO:0002369	T cell cytokine production	8/5138	37/18493	0.846963	1	0.757963	PRKCZ/SMAD7/FZD5/DENND1B/TRPM4/MALT1/IL1R1/CD55	8
GO:0046794	transport of virus	4/5138	20/18493	0.848716	1	0.757963	KPNB1/UBB/FMR1/CAV2	4
GO:1902579	multi-organism localization	7/5138	33/18493	0.851195	1	0.757963	KPNB1/THOC7/UBB/FMR1/RAB7A/CAV2/THOC6	7
GO:0046718	viral entry into host cell	29/5138	121/18493	0.851722	1	0.757963	EFNB2/SIVA1/AXL/LAMP1/ITGA5/TRIM8/EFNB3/ITGB1/TRIM11/PPIA/DAG1/UVRAG/SLC1A5/TFRC/CXCR4/CAV2/ZNF639/TYRO3/CTSB/WWP1/TRIM26/GAS6/SCARB1/ITGAV/SCARB2/ITGA2/HSPA1B/CD55/GRK2	29
GO:0006751	glutathione catabolic process	2/5138	11/18493	0.854309	1	0.757963	GGT7/CHAC1	2
GO:0014883	transition between fast and slow fiber	2/5138	11/18493	0.854309	1	0.757963	ACTN3/PPP3CA	2
GO:0030320	cellular monovalent inorganic anion homeostasis	2/5138	11/18493	0.854309	1	0.757963	SLC12A5/ENPP1	2
GO:0032490	detection of molecule of bacterial origin	2/5138	11/18493	0.854309	1	0.757963	TLR2/SCARB1	2
GO:0045953	negative regulation of natural killer cell mediated cytotoxicity	2/5138	11/18493	0.854309	1	0.757963	ARRB2/MICA	2
GO:0046348	amino sugar catabolic process	2/5138	11/18493	0.854309	1	0.757963	MGAT1/RENBP	2
GO:0060315	negative regulation of ryanodine-sensitive calcium-release channel activity	2/5138	11/18493	0.854309	1	0.757963	CALM3/SRI	2
GO:1902093	positive regulation of flagellated sperm motility	2/5138	11/18493	0.854309	1	0.757963	TACR3/CFAP69	2
GO:1904995	negative regulation of leukocyte adhesion to vascular endothelial cell	2/5138	11/18493	0.854309	1	0.757963	KLF4/CXCL12	2
GO:0010611	regulation of cardiac muscle hypertrophy	17/5138	74/18493	0.855127	1	0.757963	PIN1/IL6ST/MTOR/JARID2/MEF2A/PDE9A/PPARA/NR4A3/ROCK2/PPP3CA/GSK3A/SMAD3/PDE5A/LMNA/PTK2/RGS2/PARP1	17
GO:0006026	aminoglycan catabolic process	15/5138	66/18493	0.855322	1	0.757963	GPC1/GUSB/SDC4/HSPG2/CSPG4/ACAN/CHP1/GLB1/HPSE/BGN/CD44/GNS/GPC2/CSPG5/GPC3	15
GO:0030260	entry into host cell	32/5138	133/18493	0.855747	1	0.757963	EFNB2/SIVA1/AXL/LAMP1/ITGA5/TRIM8/EFNB3/ITGB1/TRIM11/PPIA/DAG1/UVRAG/SLC1A5/TFRC/CXCR4/CAV2/ZNF639/TYRO3/CTSB/WWP1/TRIM26/GAS6/SCARB1/ITGAV/SCARB2/EXOC7/GRB2/MET/ITGA2/HSPA1B/CD55/GRK2	32
GO:0044409	entry into host	32/5138	133/18493	0.855747	1	0.757963	EFNB2/SIVA1/AXL/LAMP1/ITGA5/TRIM8/EFNB3/ITGB1/TRIM11/PPIA/DAG1/UVRAG/SLC1A5/TFRC/CXCR4/CAV2/ZNF639/TYRO3/CTSB/WWP1/TRIM26/GAS6/SCARB1/ITGAV/SCARB2/EXOC7/GRB2/MET/ITGA2/HSPA1B/CD55/GRK2	32
GO:0051806	entry into cell of other organism involved in symbiotic interaction	32/5138	133/18493	0.855747	1	0.757963	EFNB2/SIVA1/AXL/LAMP1/ITGA5/TRIM8/EFNB3/ITGB1/TRIM11/PPIA/DAG1/UVRAG/SLC1A5/TFRC/CXCR4/CAV2/ZNF639/TYRO3/CTSB/WWP1/TRIM26/GAS6/SCARB1/ITGAV/SCARB2/EXOC7/GRB2/MET/ITGA2/HSPA1B/CD55/GRK2	32
GO:0051828	entry into other organism involved in symbiotic interaction	32/5138	133/18493	0.855747	1	0.757963	EFNB2/SIVA1/AXL/LAMP1/ITGA5/TRIM8/EFNB3/ITGB1/TRIM11/PPIA/DAG1/UVRAG/SLC1A5/TFRC/CXCR4/CAV2/ZNF639/TYRO3/CTSB/WWP1/TRIM26/GAS6/SCARB1/ITGAV/SCARB2/EXOC7/GRB2/MET/ITGA2/HSPA1B/CD55/GRK2	32
GO:0019098	reproductive behavior	6/5138	29/18493	0.856942	1	0.757963	UBE2Q1/APP/SERPINE2/ZFX/THRB/DRD1	6
GO:0002381	immunoglobulin production involved in immunoglobulin mediated immune response	12/5138	54/18493	0.857686	1	0.758481	MSH6/PAXIP1/UNG/NSD2/ERCC1/TFRC/LIG4/MAD2L2/STAT6/TNFSF13/TP53BP1/RIF1	12
GO:0014733	regulation of skeletal muscle adaptation	3/5138	16/18493	0.863752	1	0.7587	MTOR/ACTN3/PPP3CA	3
GO:0030214	hyaluronan catabolic process	3/5138	16/18493	0.863752	1	0.7587	GUSB/CHP1/CD44	3
GO:1900017	positive regulation of cytokine production involved in inflammatory response	3/5138	16/18493	0.863752	1	0.7587	GPSM3/IL17RA/MYD88	3
GO:0042269	regulation of natural killer cell mediated cytotoxicity	9/5138	42/18493	0.86425	1	0.7587	AP1G1/LAMP1/ARRB2/ULBP1/MICB/STAT5B/MICA/ULBP2/LAG3	9
GO:0002230	positive regulation of defense response to virus by host	5/5138	25/18493	0.864771	1	0.7587	TRIM6/MAVS/APOBEC3F/STAT1/PARP9	5
GO:0030194	positive regulation of blood coagulation	5/5138	25/18493	0.864771	1	0.7587	THBS1/HPSE/NFE2L2/F2R/ENPP4	5
GO:0002702	positive regulation of production of molecular mediator of immune response	21/5138	91/18493	0.870247	1	0.7587	MSH6/PAXIP1/PRKCZ/UNG/NSD2/HK1/SEMA7A/TRIM6/NR4A3/TFRC/FZD5/MAVS/MAD2L2/STAT6/MALT1/TNFSF13/IL4R/TP53BP1/IL1R1/STX4/RIF1	21
GO:0002637	regulation of immunoglobulin production	14/5138	63/18493	0.871838	1	0.7587	MSH6/PAXIP1/UNG/NSD2/TFRC/PKN1/MAD2L2/STAT6/TMBIM6/TNFSF13/IL4R/TP53BP1/STX4/RIF1	14
GO:0035743	CD4-positive, alpha-beta T cell cytokine production	4/5138	21/18493	0.875562	1	0.7587	PRKCZ/DENND1B/IL1R1/CD55	4
GO:0035813	regulation of renal sodium excretion	4/5138	21/18493	0.875562	1	0.7587	GNAI2/COMT/ADORA1/SNX5	4
GO:0002886	regulation of myeloid leukocyte mediated immunity	11/5138	51/18493	0.8766	1	0.7587	PDPK1/FER/FES/GATA2/ABR/MAVS/CXCL6/IL4R/STX4/RAC2/SYK	11
GO:2000406	positive regulation of T cell migration	6/5138	30/18493	0.879054	1	0.7587	APP/RHOA/ADAM17/OXSR1/CD99L2/CXCL12	6
GO:0002371	dendritic cell cytokine production	2/5138	12/18493	0.887068	1	0.7587	KIT/MAVS	2
GO:0002716	negative regulation of natural killer cell mediated immunity	2/5138	12/18493	0.887068	1	0.7587	ARRB2/MICA	2
GO:0006068	ethanol catabolic process	2/5138	12/18493	0.887068	1	0.7587	ALDH1B1/ALDH2	2
GO:0007320	insemination	2/5138	12/18493	0.887068	1	0.7587	SERPINE2/SLC6A4	2
GO:0010459	negative regulation of heart rate	2/5138	12/18493	0.887068	1	0.7587	SPTBN4/SRI	2
GO:0010935	regulation of macrophage cytokine production	2/5138	12/18493	0.887068	1	0.7587	SEMA7A/TGFB3	2
GO:0016045	detection of bacterium	2/5138	12/18493	0.887068	1	0.7587	TLR2/NOD1	2
GO:0106074	aminoacyl-tRNA metabolism involved in translational fidelity	2/5138	12/18493	0.887068	1	0.7587	AARS/TARS2	2
GO:0002418	immune response to tumor cell	3/5138	17/18493	0.890756	1	0.7587	HMGB1/MICA/ADAM15	3
GO:0002577	regulation of antigen processing and presentation	3/5138	17/18493	0.890756	1	0.7587	NOD1/THBS1/TAPBPL	3
GO:0044117	growth of symbiont in host	3/5138	17/18493	0.890756	1	0.7587	SQSTM1/IRF8/TIRAP	3
GO:0061081	positive regulation of myeloid leukocyte cytokine production involved in immune response	3/5138	17/18493	0.890756	1	0.7587	SEMA7A/NR4A3/MAVS	3
GO:0075733	intracellular transport of virus	3/5138	17/18493	0.890756	1	0.7587	KPNB1/UBB/FMR1	3
GO:1900424	regulation of defense response to bacterium	3/5138	17/18493	0.890756	1	0.7587	CXCL6/ARG2/SYT11	3
GO:0044091	membrane biogenesis	7/5138	35/18493	0.891695	1	0.7587	ANXA2/LRP4/NRXN2/CAV2/CLIP3/SPTBN1/DMKN	7
GO:0002712	regulation of B cell mediated immunity	11/5138	52/18493	0.892161	1	0.7587	MSH6/PAXIP1/UNG/NSD2/TFRC/PTPN6/MAD2L2/STAT6/TNFSF13/TP53BP1/RIF1	11
GO:0002889	regulation of immunoglobulin mediated immune response	11/5138	52/18493	0.892161	1	0.7587	MSH6/PAXIP1/UNG/NSD2/TFRC/PTPN6/MAD2L2/STAT6/TNFSF13/TP53BP1/RIF1	11
GO:0002708	positive regulation of lymphocyte mediated immunity	24/5138	105/18493	0.894261	1	0.7587	AP1G1/MSH6/PAXIP1/PRKCZ/UNG/LAMP1/NSD2/ZBTB1/TFRC/ULBP1/FZD5/MAD2L2/STAT6/MALT1/MICB/TNFSF13/STAT5B/MICA/TP53BP1/STX7/IL1R1/ULBP2/LAG3/RIF1	24
GO:0030193	regulation of blood coagulation	17/5138	77/18493	0.896185	1	0.7587	ABAT/PDGFA/CD9/ANXA2/SERPINE2/APOE/SERPING1/PDGFRA/THBS1/HPSE/PRKCD/NFE2L2/TEC/F2R/ENPP4/PRKCQ/SYK	17
GO:0002347	response to tumor cell	4/5138	22/18493	0.898177	1	0.7587	HMGB1/TXNIP/MICA/ADAM15	4
GO:0071677	positive regulation of mononuclear cell migration	4/5138	22/18493	0.898177	1	0.7587	CREB3/HMGB1/MOSPD2/CXCL12	4
GO:0002715	regulation of natural killer cell mediated immunity	9/5138	44/18493	0.898559	1	0.7587	AP1G1/LAMP1/ARRB2/ULBP1/MICB/STAT5B/MICA/ULBP2/LAG3	9
GO:0030890	positive regulation of B cell proliferation	8/5138	40/18493	0.902881	1	0.7587	NFATC2/TFRC/CD320/BCL2/ADA/TIRAP/MEF2C/VAV3	8
GO:0042092	type 2 immune response	7/5138	36/18493	0.908183	1	0.7587	SOCS5/BCL3/PRKCZ/DENND1B/STAT6/IL4R/ARG2	7
GO:0044110	growth involved in symbiotic interaction	3/5138	18/18493	0.912855	1	0.7587	SQSTM1/IRF8/TIRAP	3
GO:0044116	growth of symbiont involved in interaction with host	3/5138	18/18493	0.912855	1	0.7587	SQSTM1/IRF8/TIRAP	3
GO:1905065	positive regulation of vascular smooth muscle cell differentiation	3/5138	18/18493	0.912855	1	0.7587	SOD2/KIT/MYOCD	3
GO:0014819	regulation of skeletal muscle contraction	2/5138	13/18493	0.912874	1	0.7587	ACTN3/ATP2A1	2
GO:0035745	T-helper 2 cell cytokine production	2/5138	13/18493	0.912874	1	0.7587	PRKCZ/DENND1B	2
GO:0055062	phosphate ion homeostasis	2/5138	13/18493	0.912874	1	0.7587	FGFR4/ENPP1	2
GO:0072505	divalent inorganic anion homeostasis	2/5138	13/18493	0.912874	1	0.7587	FGFR4/ENPP1	2
GO:0072506	trivalent inorganic anion homeostasis	2/5138	13/18493	0.912874	1	0.7587	FGFR4/ENPP1	2
GO:0098543	detection of other organism	2/5138	13/18493	0.912874	1	0.7587	TLR2/NOD1	2
GO:0098703	calcium ion import across plasma membrane	2/5138	13/18493	0.912874	1	0.7587	FAM155B/FAM155A	2
GO:1905049	negative regulation of metallopeptidase activity	2/5138	13/18493	0.912874	1	0.7587	PICALM/SORL1	2
GO:1905651	regulation of artery morphogenesis	2/5138	13/18493	0.912874	1	0.7587	EFNB2/MIR153-1	2
GO:0032102	negative regulation of response to external stimulus	81/5138	329/18493	0.913517	1	0.7587	SHARPIN/ASH1L/SOCS5/ABAT/PPM1B/DVL1/CHD8/KLF4/SIRPA/PDGFA/CTNNA2/CACTIN/TRIB1/CD9/PTGIS/PHLDB2/UFD1/ANXA2/SERPINE2/APOE/SEMA7A/SERPING1/KANK2/PPARA/SEMA5A/NFKB1/NRP1/PDGFRA/WNT4/INPP5F/VPS35/HMGCR/SOCS3/ABR/SEMA4B/MAPK7/DUSP1/RGMA/DUSP10/LRIG2/SLC6A3/ROBO2/THBS1/SMAD3/SEMA6D/NBL1/PRKCD/TYRO3/GREM1/RYK/GPS2/ETS1/CORO1B/PTGER4/C1QBP/PLXNA3/C1QTNF3/NENF/PPARD/ADA/C5orf30/RPS19/RB1/MICB/SEMA4A/FEM1A/…	81
GO:0002237	response to molecule of bacterial origin	83/5138	337/18493	0.915337	1	0.7587	ALAD/SGMS1/FER/NFKBIB/TRIM41/KCNJ8/FOS/JUND/MAPK1/SIRPA/HDAC5/PABPN1/CACTIN/TRIB1/AXL/MAPK8/NFKB2/TLR2/LITAF/TNIP2/RIPK2/TRIM6/PTGER1/NFKB1/HNRNPA0/HSF1/ADH5/ERBIN/INAVA/HDAC2/ABR/RHOA/CNR1/OTUD5/DUSP10/FGFR2/ADAM17/PAF1/HMGB2/FZD5/CASP9/CASP3/IRF8/CDC73/WDR35/AKT1/GFI1/CXCL6/PRKCE/RPS6KA3/TNFRSF11A/ADM/SNCA/PTGER4/SCARB1/SCARB2/CYP1A1/PPARD/CXCL2/RELA/MAPKAPK3/MALT1/CXCL3/TIRAP/STAR/F2R/MEF2C/SB…	83
GO:1905953	negative regulation of lipid localization	12/5138	58/18493	0.915782	1	0.7587	SREBF2/PTPN11/MIR148A/PPARA/NFKB1/THBS1/CRY1/AKT1/ITGAV/PPARD/MIR301B/PPARG	12
GO:0002822	regulation of adaptive immune response based on somatic recombination of immune receptors built from immunoglobulin superfamily domains	33/5138	144/18493	0.92182	1	0.7587	ZBTB7B/SOCS5/MSH6/PAXIP1/PRKCZ/SMAD7/UNG/HMGB1/NSD2/RIPK2/NFKBIZ/ZBTB1/NFKBID/TFRC/PTPN6/PKN1/FZD5/MAD2L2/TRPM4/ADA/STAT6/MALT1/MEF2C/TNFSF13/IL4R/DUSP22/TP53BP1/STX7/LOXL3/IL1R1/TNFAIP3/PRKCQ/RIF1	33
GO:0002888	positive regulation of myeloid leukocyte mediated immunity	5/5138	28/18493	0.922767	1	0.7587	GATA2/MAVS/IL4R/STX4/SYK	5
GO:0002824	positive regulation of adaptive immune response based on somatic recombination of immune receptors built from immunoglobulin superfamily domains	22/5138	100/18493	0.923002	1	0.7587	SOCS5/MSH6/PAXIP1/PRKCZ/UNG/NSD2/RIPK2/NFKBIZ/ZBTB1/NFKBID/TFRC/FZD5/MAD2L2/ADA/STAT6/MALT1/TNFSF13/TP53BP1/STX7/IL1R1/PRKCQ/RIF1	22
GO:0030888	regulation of B cell proliferation	12/5138	59/18493	0.9267	1	0.7587	NFATC2/TFRC/CD320/PKN1/BCL2/CASP3/AHR/ATM/ADA/TIRAP/MEF2C/VAV3	12
GO:1905521	regulation of macrophage migration	6/5138	33/18493	0.928819	1	0.7587	AKIRIN1/MTUS1/THBS1/CMKLR1/TRPV4/EMILIN1	6
GO:0010612	regulation of cardiac muscle adaptation	3/5138	19/18493	0.930806	1	0.7587	PPP3CA/SMAD3/LMNA	3
GO:0046597	negative regulation of viral entry into host cell	3/5138	19/18493	0.930806	1	0.7587	TRIM8/TRIM11/TRIM26	3
GO:0046641	positive regulation of alpha-beta T cell proliferation	3/5138	19/18493	0.930806	1	0.7587	RIPK2/CD55/SYK	3
GO:1903242	regulation of cardiac muscle hypertrophy in response to stress	3/5138	19/18493	0.930806	1	0.7587	PPP3CA/SMAD3/LMNA	3
GO:0014850	response to muscle activity	4/5138	24/18493	0.932784	1	0.7587	TNS2/SRD5A1/ITGA2/ADSSL1	4
GO:0060746	parental behavior	2/5138	14/18493	0.93306	1	0.7587	ZFX/DRD1	2
GO:0061051	positive regulation of cell growth involved in cardiac muscle cell development	2/5138	14/18493	0.93306	1	0.7587	PIN1/MTOR	2
GO:0071941	nitrogen cycle metabolic process	2/5138	14/18493	0.93306	1	0.7587	ASL/ARG2	2
GO:0106070	regulation of adenylate cyclase-activating G protein-coupled receptor signaling pathway	2/5138	14/18493	0.93306	1	0.7587	GNAI2/GSK3A	2
GO:0150078	positive regulation of neuroinflammatory response	2/5138	14/18493	0.93306	1	0.7587	APP/LRRK2	2
GO:1905050	positive regulation of metallopeptidase activity	2/5138	14/18493	0.93306	1	0.7587	STAT3/MBP	2
GO:1905516	positive regulation of fertilization	2/5138	14/18493	0.93306	1	0.7587	LHFPL2/CFAP69	2
GO:0002720	positive regulation of cytokine production involved in immune response	9/5138	47/18493	0.936209	1	0.7587	PRKCZ/HK1/SEMA7A/TRIM6/NR4A3/FZD5/MAVS/MALT1/IL1R1	9
GO:0042130	negative regulation of T cell proliferation	11/5138	56/18493	0.939091	1	0.7587	ZBTB7B/TWSG1/PRKAR1A/BMP4/SDC4/LRRC32/PTPN6/CASP3/PDE5A/ARG2/GLMN	11
GO:0002705	positive regulation of leukocyte mediated immunity	29/5138	131/18493	0.941655	1	0.7587	AP1G1/MSH6/PAXIP1/PRKCZ/UNG/LAMP1/NSD2/ZBTB1/GATA2/TFRC/ULBP1/FZD5/MAVS/MAD2L2/STAT6/MALT1/MICB/TNFSF13/STAT5B/IL4R/MICA/TP53BP1/STX7/IL1R1/ULBP2/STX4/LAG3/SYK/RIF1	29
GO:0002827	positive regulation of T-helper 1 type immune response	3/5138	20/18493	0.945293	1	0.7587	SOCS5/RIPK2/IL1R1	3
GO:0050901	leukocyte tethering or rolling	4/5138	25/18493	0.945739	1	0.7587	PODXL2/ITGB1/ADD2/CXCL12	4
GO:1905048	regulation of metallopeptidase activity	4/5138	25/18493	0.945739	1	0.7587	STAT3/PICALM/MBP/SORL1	4
GO:0050672	negative regulation of lymphocyte proliferation	14/5138	70/18493	0.948188	1	0.7587	ZBTB7B/TWSG1/PRKAR1A/SOX11/BMP4/SDC4/LRRC32/PTPN6/PKN1/CASP3/PDE5A/ATM/ARG2/GLMN	14
GO:0001911	negative regulation of leukocyte mediated cytotoxicity	2/5138	15/18493	0.948757	1	0.7587	ARRB2/MICA	2
GO:1905205	positive regulation of connective tissue replacement	2/5138	15/18493	0.948757	1	0.7587	ROCK2/PPP3CA	2
GO:0002385	mucosal immune response	6/5138	35/18493	0.950994	1	0.7587	IFNLR1/HIST1H2BC/HIST1H2BF/HIST1H2BK/RAB17/LTF	6
GO:0010614	negative regulation of cardiac muscle hypertrophy	6/5138	35/18493	0.950994	1	0.7587	JARID2/PPARA/GSK3A/SMAD3/LMNA/RGS2	6
GO:0002820	negative regulation of adaptive immune response	7/5138	40/18493	0.954334	1	0.7587	ZBTB7B/SMAD7/PTPN6/IL4R/DUSP22/ALOX15/LOXL3	7
GO:0061900	glial cell activation	7/5138	40/18493	0.954334	1	0.7587	APP/TLR2/SMO/PSEN1/SNCA/ATM/LRRK2	7
GO:2000404	regulation of T cell migration	7/5138	40/18493	0.954334	1	0.7587	APP/RHOA/ADAM17/OXSR1/CD99L2/CXCL12/RIPOR2	7
GO:0002438	acute inflammatory response to antigenic stimulus	3/5138	21/18493	0.956915	1	0.7587	CNR1/PARK7/NPY5R	3
GO:0097709	connective tissue replacement	3/5138	21/18493	0.956915	1	0.7587	ROCK2/PPP3CA/F2R	3
GO:0098743	cell aggregation	3/5138	21/18493	0.956915	1	0.7587	ALX1/ACAN/FGF4	3
GO:1904994	regulation of leukocyte adhesion to vascular endothelial cell	3/5138	21/18493	0.956915	1	0.7587	KLF4/CXCL12/ETS1	3
GO:2000403	positive regulation of lymphocyte migration	6/5138	36/18493	0.959556	1	0.7587	APP/RHOA/ADAM17/OXSR1/CD99L2/CXCL12	6
GO:0002475	antigen processing and presentation via MHC class Ib	2/5138	16/18493	0.960901	1	0.7587	AP3D1/AP3B1	2
GO:1905203	regulation of connective tissue replacement	2/5138	16/18493	0.960901	1	0.7587	ROCK2/PPP3CA	2
GO:0002713	negative regulation of B cell mediated immunity	1/5138	10/18493	0.961456	1	0.7587	PTPN6	1
GO:0002887	negative regulation of myeloid leukocyte mediated immunity	1/5138	10/18493	0.961456	1	0.7587	ABR	1
GO:0002890	negative regulation of immunoglobulin mediated immune response	1/5138	10/18493	0.961456	1	0.7587	PTPN6	1
GO:0048304	positive regulation of isotype switching to IgG isotypes	1/5138	10/18493	0.961456	1	0.7587	PAXIP1	1
GO:0051133	regulation of NK T cell activation	1/5138	10/18493	0.961456	1	0.7587	ZBTB7B	1
GO:0051918	negative regulation of fibrinolysis	1/5138	10/18493	0.961456	1	0.7587	THBS1	1
GO:0055091	phospholipid homeostasis	1/5138	10/18493	0.961456	1	0.7587	FABP3	1
GO:1904996	positive regulation of leukocyte adhesion to vascular endothelial cell	1/5138	10/18493	0.961456	1	0.7587	ETS1	1
GO:2000551	regulation of T-helper 2 cell cytokine production	1/5138	10/18493	0.961456	1	0.7587	PRKCZ	1
GO:0050777	negative regulation of immune response	28/5138	131/18493	0.962111	1	0.7587	ZBTB7B/SOCS5/FER/SMAD7/CACTIN/CNOT7/TRAFD1/ARRB2/SERPING1/ABR/PTPN6/DUSP10/TYRO3/TGFB3/SCRIB/STAT6/RPS19/PPARG/IL4R/ARG2/MICA/DUSP22/NLRC5/ALOX15/NPY5R/LOXL3/TNFAIP3/CD55	28
GO:1905517	macrophage migration	8/5138	46/18493	0.96456	1	0.7587	NUP85/AKIRIN1/MCOLN2/MTUS1/THBS1/CMKLR1/TRPV4/EMILIN1	8
GO:0002825	regulation of T-helper 1 type immune response	4/5138	27/18493	0.965043	1	0.7587	SOCS5/RIPK2/IL4R/IL1R1	4
GO:1905563	negative regulation of vascular endothelial cell proliferation	4/5138	27/18493	0.965043	1	0.7587	FLT1/MIR193A/MEF2C/PPARG	4
GO:0002699	positive regulation of immune effector process	47/5138	209/18493	0.966004	1	0.7587	AP1G1/PDPK1/SOCS5/MSH6/PUM2/PAXIP1/FER/PRKCZ/UNG/LAMP1/NSD2/HK1/RIPK2/SEMA7A/TRIM6/ANKRD17/NFKBIZ/FES/ZBTB1/GATA2/NR4A3/NFKBID/TFRC/ULBP1/FZD5/MAVS/MAD2L2/MYB/MYO18A/STAT6/MALT1/RPS19/MICB/TNFSF13/STAT5B/IL4R/MICA/PUM1/TP53BP1/STX7/IL1R1/ULBP2/STX4/RAC2/LAG3/SYK/RIF1	47
GO:0002251	organ or tissue specific immune response	6/5138	37/18493	0.966735	1	0.7587	IFNLR1/HIST1H2BC/HIST1H2BF/HIST1H2BK/RAB17/LTF	6
GO:0002823	negative regulation of adaptive immune response based on somatic recombination of immune receptors built from immunoglobulin superfamily domains	6/5138	37/18493	0.966735	1	0.7587	ZBTB7B/SMAD7/PTPN6/IL4R/DUSP22/LOXL3	6
GO:0070328	triglyceride homeostasis	6/5138	37/18493	0.966735	1	0.7587	APOE/MED13/SIRT1/SCARB1/C1QTNF3/ADORA1	6
GO:0032103	positive regulation of response to external stimulus	69/5138	297/18493	0.968212	1	0.7587	PUM2/CREB3/TNIP1/CAMK1D/IL6ST/HMGB1/NTRK3/AKIRIN1/APP/CLOCK/TLR2/RIPK2/TUBB2B/SEMA5A/ANKRD17/NRP1/NFKBIZ/OPTN/CALR/LRSAM1/VEGFA/CNR1/GPSM3/LPAR1/PARK7/VEGFC/NOD1/ZNF580/ADAM17/NTF3/NAPEPLD/OXSR1/THBS1/MOSPD2/SMAD3/MEGF8/IL17RA/CREB3L3/PRKD1/CMKLR1/CXCL12/GAS6/ETS1/OSMR/TNFRSF11A/SNCA/PTGER4/S1PR1/C1QBP/FGFR1/MET/DHX9/RPS19/ITGA2/TIRAP/TNFSF11/BMPR2/TRPV4/STAT5B/PUM1/RIPOR2/NPY5R/TMSB4X/MYD88/DYSF…	69
GO:0002700	regulation of production of molecular mediator of immune response	28/5138	133/18493	0.969692	1	0.7587	MSH6/PAXIP1/PRKCZ/SMAD7/UNG/NSD2/HK1/SEMA7A/TRIM6/NR4A3/TFRC/ATG5/PKN1/FZD5/MAVS/TGFB3/MAD2L2/TRPM4/STAT6/MALT1/TMBIM6/TNFSF13/TRIL/IL4R/TP53BP1/IL1R1/STX4/RIF1	28
GO:0002710	negative regulation of T cell mediated immunity	2/5138	17/18493	0.970254	1	0.7587	SMAD7/DUSP22	2
GO:0002638	negative regulation of immunoglobulin production	1/5138	11/18493	0.972171	1	0.7587	TMBIM6	1
GO:0002730	regulation of dendritic cell cytokine production	1/5138	11/18493	0.972171	1	0.7587	MAVS	1
GO:0002862	negative regulation of inflammatory response to antigenic stimulus	1/5138	11/18493	0.972171	1	0.7587	NPY5R	1
GO:0002923	regulation of humoral immune response mediated by circulating immunoglobulin	1/5138	11/18493	0.972171	1	0.7587	PTPN6	1
GO:0010615	positive regulation of cardiac muscle adaptation	1/5138	11/18493	0.972171	1	0.7587	PPP3CA	1
GO:0106072	negative regulation of adenylate cyclase-activating G protein-coupled receptor signaling pathway	1/5138	11/18493	0.972171	1	0.7587	GNAI2	1
GO:1903244	positive regulation of cardiac muscle hypertrophy in response to stress	1/5138	11/18493	0.972171	1	0.7587	PPP3CA	1
GO:1905522	negative regulation of macrophage migration	1/5138	11/18493	0.972171	1	0.7587	EMILIN1	1
GO:0042632	cholesterol homeostasis	18/5138	92/18493	0.973481	1	0.7587	LAMTOR1/SREBF2/TMEM97/FGFR4/APOM/MIR148A/APOE/LRP5/DISP3/MED13/EPHX2/NUS1/ABCA2/SIRT1/EHD1/SCARB1/CD24/FABP3	18
GO:0002833	positive regulation of response to biotic stimulus	7/5138	43/18493	0.973897	1	0.7587	PUM2/RIPK2/ANKRD17/OPTN/LRSAM1/NOD1/PUM1	7
GO:0001909	leukocyte mediated cytotoxicity	21/5138	105/18493	0.974143	1	0.7587	AP1G1/TUBB4B/PRDX1/LAMP1/CEBPG/ARRB2/ULBP1/PTPN6/TSTA3/LYST/TUBB/CXCL6/CORO1A/MICB/RAB27A/STAT5B/MICA/STX7/ULBP2/LAG3/TUSC2	21
GO:0097722	sperm motility	17/5138	89/18493	0.977933	1	0.7587	ASH1L/ING2/NPHP4/TEKT3/UBE2B/CELF3/CCDC40/ADCY3/LRRC6/TPGS1/INTS13/TACR3/SPAG16/SLC9B2/TTLL1/CFAP69/NEURL1	17
GO:0002698	negative regulation of immune effector process	22/5138	111/18493	0.979375	1	0.7587	ZBTB7B/SOCS5/FER/SMAD7/PPM1B/UFD1/ARRB2/SERPING1/ABR/PTPN6/DUSP10/TGFB3/C1QBP/RPS19/MICB/TMBIM6/IL4R/MICA/DUSP22/LOXL3/CD55/RIOK3	22
GO:0002718	regulation of cytokine production involved in immune response	14/5138	77/18493	0.981498	1	0.7587	PRKCZ/SMAD7/HK1/SEMA7A/TRIM6/NR4A3/ATG5/FZD5/MAVS/TGFB3/TRPM4/MALT1/TRIL/IL1R1	14
GO:0002707	negative regulation of lymphocyte mediated immunity	5/5138	35/18493	0.981783	1	0.7587	SMAD7/ARRB2/PTPN6/MICA/DUSP22	5
GO:1990266	neutrophil migration	22/5138	112/18493	0.981902	1	0.7587	CAMK1D/WDR1/PREX1/MCOLN2/PIK3CD/MOSPD2/ITGA9/CD99L2/CXCL6/C1QBP/CXCL2/CXCL3/TIRAP/PIP5K1C/RIPOR2/IL1R1/DYSF/VAV3/CXCL1/JAGN1/RAC2/SYK	22
GO:0002706	regulation of lymphocyte mediated immunity	30/5138	146/18493	0.982323	1	0.7587	AP1G1/MSH6/PAXIP1/PRKCZ/SMAD7/UNG/HMGB1/LAMP1/NSD2/ARRB2/ZBTB1/TFRC/ULBP1/PTPN6/FZD5/MAD2L2/TRPM4/STAT6/MALT1/MICB/TNFSF13/STAT5B/MICA/DUSP22/TP53BP1/STX7/IL1R1/ULBP2/LAG3/RIF1	30
GO:0001912	positive regulation of leukocyte mediated cytotoxicity	9/5138	55/18493	0.983835	1	0.7587	AP1G1/LAMP1/ULBP1/MICB/STAT5B/MICA/STX7/ULBP2/LAG3	9
GO:0150077	regulation of neuroinflammatory response	3/5138	25/18493	0.983966	1	0.7587	APP/ATM/LRRK2	3
GO:0001867	complement activation, lectin pathway	1/5138	13/18493	0.985493	1	0.7587	SERPING1	1
GO:0010960	magnesium ion homeostasis	1/5138	13/18493	0.985493	1	0.7587	TRPM7	1
GO:0042711	maternal behavior	1/5138	13/18493	0.985493	1	0.7587	DRD1	1
GO:0048302	regulation of isotype switching to IgG isotypes	1/5138	13/18493	0.985493	1	0.7587	PAXIP1	1
GO:0002323	natural killer cell activation involved in immune response	4/5138	31/18493	0.986054	1	0.7587	AP1G1/LAMP1/CORO1A/RAB27A	4
GO:0140131	positive regulation of lymphocyte chemotaxis	2/5138	20/18493	0.987094	1	0.7587	ADAM17/OXSR1	2
GO:0042129	regulation of T cell proliferation	31/5138	153/18493	0.987316	1	0.7587	ZBTB7B/IL6ST/HMGB1/CD276/TWSG1/RIPK2/PRKAR1A/NCK1/NCK2/BMP4/SOS1/IGF2/SDC4/LRRC32/TFRC/PTPN6/CASP3/ICOSLG/PDE5A/IGFBP2/CORO1A/SH3RF1/STAT5B/IRF1/CD24/ARG2/GLMN/RAC2/PRKCQ/CD55/SYK	31
GO:0150076	neuroinflammatory response	7/5138	47/18493	0.988109	1	0.7587	APP/TLR2/SMO/PSEN1/SNCA/ATM/LRRK2	7
GO:0002703	regulation of leukocyte mediated immunity	41/5138	196/18493	0.989054	1	0.7587	AP1G1/PDPK1/MSH6/PAXIP1/FER/PRKCZ/SMAD7/UNG/HMGB1/LAMP1/NSD2/ARRB2/FES/ZBTB1/GATA2/ABR/TFRC/ULBP1/PTPN6/FZD5/MAVS/MAD2L2/CXCL6/TRPM4/STAT6/MALT1/MICB/TNFSF13/STAT5B/IL4R/MICA/DUSP22/TP53BP1/STX7/IL1R1/ULBP2/STX4/RAC2/LAG3/SYK/RIF1	41
GO:0002483	antigen processing and presentation of endogenous peptide antigen	1/5138	14/18493	0.989527	1	0.7587	TAP1	1
GO:0002834	regulation of response to tumor cell	1/5138	14/18493	0.989527	1	0.7587	HMGB1	1
GO:0002837	regulation of immune response to tumor cell	1/5138	14/18493	0.989527	1	0.7587	HMGB1	1
GO:0019883	antigen processing and presentation of endogenous antigen	2/5138	21/18493	0.99027	1	0.7587	ATG5/TAP1	2
GO:0098664	G protein-coupled serotonin receptor signaling pathway	4/5138	34/18493	0.993199	1	0.7587	DRD4/HRH3/HTR5A/CHRM3	4
GO:0001913	T cell mediated cytotoxicity	7/5138	50/18493	0.993581	1	0.7587	ULBP1/TSTA3/MICB/RAB27A/MICA/STX7/ULBP2	7
GO:0002704	negative regulation of leukocyte mediated immunity	6/5138	45/18493	0.993724	1	0.7587	SMAD7/ARRB2/ABR/PTPN6/MICA/DUSP22	6
GO:0002456	T cell mediated immunity	18/5138	102/18493	0.993836	1	0.7587	PRKCZ/SMAD7/HMGB1/ZBTB1/ULBP1/FZD5/TSTA3/DENND1B/TRPM4/MALT1/MICB/RAB27A/MICA/DUSP22/STX7/IL1R1/ULBP2/CD55	18
GO:0002709	regulation of T cell mediated immunity	10/5138	66/18493	0.994939	1	0.7587	PRKCZ/SMAD7/HMGB1/ZBTB1/FZD5/TRPM4/MALT1/DUSP22/STX7/IL1R1	10
GO:0002711	positive regulation of T cell mediated immunity	6/5138	46/18493	0.994962	1	0.7587	PRKCZ/ZBTB1/FZD5/MALT1/STX7/IL1R1	6
GO:0061844	antimicrobial humoral immune response mediated by antimicrobial peptide	11/5138	71/18493	0.995111	1	0.7587	GAPDH/HMGN2/HIST1H2BC/HIST1H2BF/CXCL6/CXCL2/HIST1H2BK/RPS19/CXCL3/CXCL1/LTF	11
GO:0046596	regulation of viral entry into host cell	3/5138	30/18493	0.995606	1	0.7587	TRIM8/TRIM11/TRIM26	3
GO:0050671	positive regulation of lymphocyte proliferation	24/5138	132/18493	0.996208	1	0.7587	IL6ST/HMGB1/CD276/RIPK2/NCK1/NCK2/FLT3LG/IGF2/NFATC2/TFRC/CD320/BCL2/ICOSLG/IGFBP2/CORO1A/ADA/TIRAP/MEF2C/STAT5B/CD24/VAV3/PRKCQ/CD55/SYK	24
GO:0042102	positive regulation of T cell proliferation	16/5138	97/18493	0.996834	1	0.7587	IL6ST/HMGB1/CD276/RIPK2/NCK1/NCK2/IGF2/TFRC/ICOSLG/IGFBP2/CORO1A/STAT5B/CD24/PRKCQ/CD55/SYK	16
GO:0001910	regulation of leukocyte mediated cytotoxicity	11/5138	76/18493	0.998105	1	0.7587	AP1G1/LAMP1/ARRB2/ULBP1/CXCL6/MICB/STAT5B/MICA/STX7/ULBP2/LAG3	11
GO:0042100	B cell proliferation	14/5138	91/18493	0.998256	1	0.7587	NFATC2/TFRC/CD320/PKN1/BCL2/CASP3/PRKCD/PLCL2/AHR/ATM/ADA/TIRAP/MEF2C/VAV3	14
GO:0002701	negative regulation of production of molecular mediator of immune response	3/5138	34/18493	0.998494	1	0.7587	SMAD7/TGFB3/TMBIM6	3
GO:0031341	regulation of cell killing	13/5138	88/18493	0.998756	1	0.7587	AP1G1/GAPDH/HSP90AB1/LAMP1/ARRB2/ULBP1/CXCL6/MICB/STAT5B/MICA/STX7/ULBP2/LAG3	13
GO:0001906	cell killing	27/5138	158/18493	0.99942	1	0.7587	AP1G1/TUBB4B/GAPDH/HSP90AB1/PRDX1/LAMP1/CEBPG/HMGN2/ARRB2/ULBP1/PTPN6/TSTA3/LYST/TUBB/CXCL6/CORO1A/HIST1H2BK/RPS19/MICB/RAB27A/STAT5B/MICA/STX7/ULBP2/LAG3/LTF/TUSC2	27
GO:0032943	mononuclear cell proliferation	51/5138	266/18493	0.999583	1	0.7587	ZBTB7B/IL6ST/SATB1/HMGB1/CD276/TWSG1/RIPK2/PRKAR1A/NCK1/SOX11/NCK2/BMP4/SOS1/WNT4/FLT3LG/IGF2/SDC4/NFATC2/LRRC32/TFRC/ACE/PTPN6/CD320/PKN1/BCL2/CASP3/ICOSLG/PRKCD/AZI2/PDE5A/PLCL2/IGFBP2/AHR/IMPDH1/CORO1A/ATM/ADA/MALT1/TIRAP/MEF2C/SH3RF1/STAT5B/IRF1/CD24/ARG2/GLMN/VAV3/RAC2/PRKCQ/CD55/SYK	51
GO:0046651	lymphocyte proliferation	50/5138	264/18493	0.999689	1	0.7587	ZBTB7B/IL6ST/SATB1/HMGB1/CD276/TWSG1/RIPK2/PRKAR1A/NCK1/SOX11/NCK2/BMP4/SOS1/WNT4/FLT3LG/IGF2/SDC4/NFATC2/LRRC32/TFRC/PTPN6/CD320/PKN1/BCL2/CASP3/ICOSLG/PRKCD/AZI2/PDE5A/PLCL2/IGFBP2/AHR/IMPDH1/CORO1A/ATM/ADA/MALT1/TIRAP/MEF2C/SH3RF1/STAT5B/IRF1/CD24/ARG2/GLMN/VAV3/RAC2/PRKCQ/CD55/SYK	50
GO:0072677	eosinophil migration	1/5138	25/18493	0.999709	1	0.7587	PTGER4	1
GO:0001916	positive regulation of T cell mediated cytotoxicity	1/5138	26/18493	0.99979	1	0.7587	STX7	1
GO:0001914	regulation of T cell mediated cytotoxicity	1/5138	33/18493	0.999979	1	0.7587	STX7	1
GO:0099024	plasma membrane invagination	14/5138	121/18493	0.999996	1	0.7587	SPIRE2/RHOBTB2/RAC3/GATA2/RHOA/THBS1/SPIRE1/RHOBTB1/SCARB2/GULP1/ITGA2/PPARG/ALOX15/ARF1	14
GO:0019730	antimicrobial humoral response	13/5138	118/18493	0.999998	1	0.7587	GAPDH/BCL3/HMGN2/HIST1H2BC/HIST1H2BF/PLA2G6/CXCL6/CXCL2/HIST1H2BK/RPS19/CXCL3/CXCL1/LTF	13
GO:0002697	regulation of immune effector process	78/5138	439/18493	1	1	0.7587	AP1G1/ZBTB7B/PDPK1/SOCS5/MSH6/PUM2/PAXIP1/FER/PRKCZ/SMAD7/PPM1B/IFNLR1/UNG/HMGB1/LAMP1/ZMPSTE24/NSD2/HK1/UFD1/ARRB2/RIPK2/SEMA7A/TRIM6/SERPING1/ANKRD17/NFKBIZ/FES/ZBTB1/GATA2/NR4A3/NFKBID/ABR/TFRC/ATG5/ULBP1/PTPN6/PKN1/DUSP10/FZD5/TRAF3/MAVS/APOBEC3F/TGFB3/STAT1/MAD2L2/MYB/CXCL6/C1QBP/RNF216/TRPM4/MYO18A/DHX9/STAT6/MALT1/RPS19/MICB/TMBIM6/TNFSF13/STAT5B/TRIL/IL4R/MICA/DUSP22/PUM1/TP53BP1/STX7/PAR…	78
GO:0002440	production of molecular mediator of immune response	39/5138	268/18493	1	1	0.7587	MSH6/PAXIP1/PRKCZ/SMAD7/UNG/TLR2/NSD2/HK1/CTNNBL1/SEMA7A/TRIM6/POLL/ERCC1/INAVA/NR4A3/TFRC/ATG5/LIG4/PKN1/KIT/FZD5/MAVS/DENND1B/TGFB3/MAD2L2/SIRT1/GAS6/TRPM4/STAT6/MALT1/TMBIM6/TNFSF13/TRIL/IL4R/TP53BP1/IL1R1/STX4/CD55/RIF1	39
GO:0002460	adaptive immune response based on somatic recombination of immune receptors built from immunoglobulin superfamily domains	56/5138	354/18493	1	1	0.7587	ZBTB7B/STAT3/SOCS5/MSH6/PAXIP1/BCL3/PRKCZ/SMAD7/UNG/MTOR/HMGB1/NFKB2/NSD2/RIPK2/SERPING1/HRAS/NFKBIZ/RELB/ZBTB1/ERCC1/NFKBID/TFRC/ULBP1/IRF7/PTPN6/LIG4/PKN1/ADAM17/FZD5/TSTA3/PRKCD/DENND1B/MAD2L2/C1QBP/TRPM4/ADA/STAT6/MALT1/MICB/MEF2C/RAB27A/SEMA4A/TNFSF13/IL4R/MICA/DUSP22/TP53BP1/STX7/LOXL3/IL1R1/RORC/TNFAIP3/ULBP2/PRKCQ/CD55/RIF1	56
GO:0002449	lymphocyte mediated immunity	48/5138	344/18493	1	1	0.7587	AP1G1/TUBB4B/MSH6/PAXIP1/BCL3/PRKCZ/SMAD7/UNG/PRDX1/HMGB1/LAMP1/CEBPG/NSD2/ARRB2/SERPING1/ZBTB1/ERCC1/TFRC/ULBP1/IRF7/PTPN6/LIG4/FZD5/TSTA3/PRKCD/LYST/DENND1B/TUBB/MAD2L2/C1QBP/CORO1A/TRPM4/STAT6/MALT1/MICB/RAB27A/TNFSF13/STAT5B/IL4R/MICA/DUSP22/TP53BP1/STX7/IL1R1/ULBP2/LAG3/CD55/RIF1	48
GO:0016064	immunoglobulin mediated immune response	20/5138	212/18493	1	1	0.7587	MSH6/PAXIP1/BCL3/UNG/NSD2/SERPING1/ERCC1/TFRC/IRF7/PTPN6/LIG4/PRKCD/MAD2L2/C1QBP/STAT6/TNFSF13/IL4R/TP53BP1/CD55/RIF1	20
GO:0019724	B cell mediated immunity	20/5138	213/18493	1	1	0.7587	MSH6/PAXIP1/BCL3/UNG/NSD2/SERPING1/ERCC1/TFRC/IRF7/PTPN6/LIG4/PRKCD/MAD2L2/C1QBP/STAT6/TNFSF13/IL4R/TP53BP1/CD55/RIF1	20
GO:0002455	humoral immune response mediated by circulating immunoglobulin	5/5138	149/18493	1	1	0.7587	BCL3/SERPING1/PTPN6/C1QBP/CD55	5
GO:0006958	complement activation, classical pathway	3/5138	137/18493	1	1	0.7587	SERPING1/C1QBP/CD55	3
GO:0006959	humoral immune response	25/5138	349/18493	1	1	0.7587	GAPDH/BCL3/MNX1/HMGN2/SERPING1/TFEB/HIST1H2BC/RBPJ/HIST1H2BF/PTPN6/BCL2/CD83/PLA2G6/CXCL6/PAX5/PDCD1/C1QBP/CXCL2/HIST1H2BK/RPS19/CXCL3/MEF2C/CXCL1/LTF/CD55	25

## Sheet: T02_GO
ID	Description	GeneRatio	BgRatio	pvalue	p.adjust	qvalue	geneID	Count
GO:0016570	histone modification	177/4408	456/18493	4.10407e-13	2.57407e-09	1.10224e-09	KAT6B/ARID4A/KMT5C/USP22/ARID4B/TRIP12/SAP30L/NAA60/MORF4L1/KMT5B/KANSL1/RPS6KA5/PAF1/RUVBL1/ASH1L/KMT2A/JMJD6/KDM3A/TAF1/KMT2B/RCOR1/ZBTB7B/KANSL2/ELP3/NAA40/PCGF1/KMT2C/SETD5/ING2/MAP3K12/ING4/PHB/LMNA/KDM5A/HDAC11/MECP2/PHF1/SALL1/BRMS1L/EPC2/PHC1/ING5/WAC/UBE2B/JARID2/WBP2/MORF4L2/PAXIP1/CTNNB1/UIMC1/HDAC2/RSF1/BRPF1/RBBP4/ZMPSTE24/SET/NSD1/CUL4B/UBR2/NSD2/USP15/MEN1/C6orf89/PHF19/RING1/MCRS1…	177
GO:0006402	mRNA catabolic process	130/4408	307/18493	4.40431e-13	2.76239e-09	1.10224e-09	KHSRP/TNRC6B/UBC/RPL32/MLH1/ETF1/GTPBP1/PAN2/TENT2/SAMD4B/UBB/DCP1B/RPLP0/DXO/LSM4/UPF2/PYM1/YWHAZ/YBX1/RPL41/NANOS1/SMG7/CNOT9/PUM2/HSPA1B/CIRBP/RPS2/NUDT16/IGF2BP1/TARDBP/SMG1/RNPS1/CNOT8/RPS21/EDC3/RPLP2/DCP2/MTPAP/ANGEL2/RPS19/RPL7/HNRNPA0/SET/CNOT7/TNRC6A/SMG9/SYNCRIP/TUT4/FXR2/RPL24/HSPA8/UPF3A/IGF2BP3/RPS14/POLR2G/ZFP36L1/GSPT1/ZFP36L2/SKIV2L/MYEF2/RPL18/RBM8A/MRTO4/TTC37/YTHDF2/CARHSP1/RP…	130
GO:0031647	regulation of protein stability	112/4408	265/18493	2.10053e-11	1.31746e-07	1.75229e-08	NLK/SEL1L/NF2/SYVN1/ISOC2/CCT3/SWSAP1/TAF1/PIN1/GAPDH/GIPC1/USP34/PFN2/HIP1/BAG6/LSS/CALR/SIAH1/PER3/HSPA1B/PHB/LMNA/WFS1/AAK1/QRSL1/PDCD10/TSC1/UBE2B/DVL1/GNL3L/RTN4/HSP90AB1/CREBL2/PRKRA/MDM4/USP9X/TNIP2/FBXW7/CCT2/CCT6A/BTRC/SIRT6/MDM2/HSPA8/MAPK1/PPIB/ANK2/PARK7/HDAC6/MSX1/CHP1/HSP90AA1/PEX2/SREBF1/TRIM24/MTMR9/PTGES3/HPS4/ZBED3/CUL3/PEX6/SMAD7/HIP1R/LAMP1/ZSWIM7/CREBBP/CDC37/PEX19/STK3/COG3/…	112
GO:0198738	cell-cell signaling by wnt	172/4408	465/18493	9.02773e-11	5.66219e-07	5.02069e-08	G3BP1/HBP1/TNRC6B/UBC/NLK/GRK6/ARNTL/NFATC4/LRP6/NPHP4/GSK3B/CSNK2A1/CHD8/PAF1/RUVBL1/JUP/UBB/CSNK2B/FOXO3/TLE1/TIAM1/EGR1/MITF/CALCOCO1/TLE4/VCP/PIN1/USP34/CLTC/LRP1/CTDNEP1/EMD/FZD2/PPP3R1/SALL1/TSKU/ATP6AP2/FUZ/UBE2B/ZNF703/DVL1/MERTK/TLE6/CTNNB1/TNKS/ARRB2/TMEM198/DAPK3/FZD7/TNRC6A/TMEM237/AP2S1/NDRG2/PPP3CA/DKK4/BTRC/MBD2/FRAT1/DIXDC1/WNK1/PLCB1/APCDD1/SLC9A3R1/TRABD2B/TSPAN12/RARG/EDA/RNF13…	172
GO:0016055	Wnt signaling pathway	171/4408	463/18493	1.17594e-10	7.37552e-07	5.88591e-08	G3BP1/HBP1/TNRC6B/UBC/NLK/GRK6/ARNTL/NFATC4/LRP6/NPHP4/GSK3B/CSNK2A1/CHD8/PAF1/RUVBL1/JUP/UBB/CSNK2B/FOXO3/TLE1/TIAM1/EGR1/MITF/CALCOCO1/TLE4/VCP/PIN1/USP34/CLTC/LRP1/CTDNEP1/EMD/FZD2/PPP3R1/SALL1/TSKU/ATP6AP2/FUZ/UBE2B/ZNF703/DVL1/MERTK/TLE6/CTNNB1/TNKS/ARRB2/TMEM198/DAPK3/FZD7/TNRC6A/TMEM237/AP2S1/NDRG2/PPP3CA/DKK4/BTRC/MBD2/FRAT1/DIXDC1/WNK1/PLCB1/APCDD1/SLC9A3R1/TRABD2B/TSPAN12/RARG/EDA/RNF13…	171
GO:0006605	protein targeting	155/4408	424/18493	2.0024e-09	1.2559e-05	5.27501e-07	ACOT8/UBC/RPL32/KATNB1/ASNA1/ATG13/UBB/TIMM44/RPLP0/IMMP1L/SRP14/EXOC4/YWHAG/LMAN1/ACOX1/YWHAZ/GIPC1/SSR3/PMM2/RPL41/SNX16/HRAS/BAG4/MIEF2/RPS2/ARL6IP1/TRAK1/RPS21/HSPA1L/RPLP2/RPS19/RPL7/TCAF1/GOSR2/PEX13/USP9X/FBXW7/ITGB1BP1/RNF31/BNIP3L/MTERF4/ZFAND6/AP3D1/RPL24/UQCRC2/ZDHHC2/RAB8B/HSPA8/ECI2/RPS14/SAMM50/ZFAND2B/ZDHHC3/CHMP4B/CHP1/HSP90AA1/UBE2D3/PEX2/SREBF1/RPL18/ZDHHC24/PRKCI/PITRM1/HPS4/CA…	155
GO:0051098	regulation of binding	137/4408	369/18493	5.58936e-09	3.50564e-05	1.07601e-06	HNRNPL/HSPA5/NFATC4/PRKACA/TTBK2/AKTIP/GSK3B/TRAF2/CALM3/CALM2/CSNK2B/TAF1/EDF1/TIAM1/EPB41/PIN1/HMGB2/ADD1/LRP1/STMN1/HMBOX1/MEPCE/TMBIM6/DVL1/GNL3L/CTNNB1/TDG/TNKS/HMGB1/SMAD2/HSP90AB1/ARRB2/HABP4/ZBTB7A/HDAC2/RSF1/ZMPSTE24/NSD1/ERCC2/DUT/BCL3/FBXW7/GTF2F1/CTBP2/ITGB1BP1/HES1/MEN1/MSX2/PPP3CA/HDAC5/MBD2/PER2/RALB/WAPL/PARK7/CEBPG/NRP1/MSX1/ERCC3/JUN/ACD/PYGO2/GPSM1/NIPBL/HIP1R/KLF4/SRI/GMNN/STP…	137
GO:0016236	macroautophagy	104/4408	279/18493	2.96614e-07	0.00186036	3.37416e-05	PRKACA/SPTLC2/UVRAG/ATG9A/SNX32/PHF23/ATG13/TECPR1/TIGAR/RAB1A/EXOC4/WDR45B/VPS4B/VCP/LAMTOR4/GAPDH/NBR1/RAB1B/DYNLL1/WDR45/TSC1/WAC/WIPI1/QSOX1/ATG14/ATG16L2/ATG101/ATP6V0A2/ATG4B/ATP6V1D/TBC1D14/CAPNS1/DYNLL2/TBC1D5/RUBCN/BNIP3L/PIKFYVE/CAPN1/ZFYVE1/MTMR14/SEC23B/VPS37B/LAMTOR1/RALB/ATG10/C6orf106/SESN3/HDAC6/CHMP4B/LAMTOR2/SMCR8/SESN1/VPS37C/RNF41/NEDD4/GPSM1/SPTLC1/TRAPPC8/CDC37/SCOC/SQSTM1/P…	104
GO:0022613	ribonucleoprotein complex biogenesis	164/4408	485/18493	3.1182e-07	0.00195574	3.46832e-05	G3BP1/MPV17L2/DROSHA/DDX49/PAN2/NUP88/RUVBL1/AAMP/DDX23/RPLP0/ERI3/LSM4/RCL1/EIF2A/TRAF7/NGDN/DICER1/SNRPF/CELF6/NOP16/SNRPE/PUM2/CIRBP/EIF5/RPS2/NUDT16/PRPF8/SF1/NHP2/TSC1/NUDT21/GNL3L/RPS21/SF3A1/EDC3/HSP90AB1/SETX/RPS19/RPL7/RNU4ATAC/DDX20/MRPS11/SRSF1/WBP11/CNOT7/RRP9/CELF3/FDXACB1/TICRR/BTRC/MTERF4/SRSF9/RPL24/PES1/RPS14/PRMT5/NOL3/HSP90AA1/MRPL11/ERAL1/LAS1L/EIF3F/PTGES3/MRTO4/C1QBP/RNU6ATA…	164
GO:0072697	protein localization to cell cortex	10/4408	10/18493	5.87438e-07	0.00368441	5.54771e-05	EPB41/GPSM2/NUMA1/NUBP1/RTKN/GNAI1/ANLN/SAPCD2/EPB41L2/EZR	10
GO:0006986	response to unfolded protein	69/4408	169/18493	6.73584e-07	0.00422472	5.91485e-05	HSP90B1/EIF2AK3/HSPA5/DNAJB5/ASNA1/DERL2/PPP2R5B/DNAJB11/HSPA2/SYVN1/CDK5RAP3/TMEM129/RNF121/NCK1/SHC1/DERL3/DNAJA1/MANF/DNAJB1/VCP/ATF4/ADD1/CREB3L2/CALR/TLN1/HSPA1B/HSPH1/LMNA/WFS1/TSPYL2/ERP44/HYOU1/TMBIM6/HDGF/HSPA1L/WIPI1/HSP90AB1/PDIA6/GOSR2/ATF6B/ATF3/STT3B/HSPA8/FICD/HSP90AA1/DAXX/CHAC1/CTH/HSPA13/HSPA9/FAF2/JKAMP/ZBTB17/STUB1/ATP6V0D1/THBS1/PTPN2/ASNS/PRKN/HSPA14/DNAJC3/KLHDC3/HSF1/HSPA4…	69
GO:0061919	process utilizing autophagic mechanism	156/4408	466/18493	1.1844e-06	0.00742855	9.12035e-05	PRKACA/SPTLC2/UVRAG/ATG9A/SNX32/PHF23/ATG13/TECPR1/TIGAR/RAB1A/EXOC4/TPCN1/WDR45B/VPS4B/VCP/LAMTOR4/WDR6/GAPDH/CLTC/NBR1/RAB1B/DYNLL1/WDR45/TSC1/TMBIM6/WAC/WIPI1/HMGB1/QSOX1/ATG14/ATG16L2/ATG101/ATP6V0A2/ATG4B/ZMPSTE24/DAPK3/ATP6V1D/TBC1D14/CAPNS1/FBXW7/DYNLL2/TBC1D5/RUBCN/BNIP3L/PIKFYVE/CAPN1/ZFYVE1/MTMR14/SEC23B/HSPA8/VPS37B/LAMTOR1/RALB/ATG10/PARK7/C6orf106/SESN3/HDAC6/CHMP4B/HSP90AA1/CAMKK2/G…	156
GO:0098727	maintenance of cell number	60/4408	147/18493	3.53802e-06	0.0221905	0.000208338	STAT3/PAF1/KDM3A/FOXO3/SALL1/IGF2BP1/SIX2/MED30/CTNNB1/SMAD2/FZD7/PBX1/HES1/TUT4/EIF4E/ZNF706/LDB2/FANCC/ZFP36L2/MCPH1/RBPJ/ZNF322/JAG1/SMC1A/NIPBL/WNT9B/DDX6/KLF4/FOXP1/BCL9L/ZNF358/ZSCAN10/MED14/NOTCH1/METTL3/EIF4ENIF1/LIG4/PROX1/SMAD4/GATA2/LOXL2/BCL9/SMO/PAX2/TBX3/SOX2/NOG/LDB1/EOMES/SRRT/EZH2/SS18/CUL4A/METTL14/VPS72/FANCD2/RAF1/ZC3H13/SMC3/SELENON	60
GO:0016126	sterol biosynthetic process	38/4408	81/18493	4.67604e-06	0.0293282	0.000265964	SP1/KPNB1/MVD/ACAT2/IDI1/MSMO1/FDFT1/HMGCS1/HMGCR/NFYC/CYP51A1/LSS/ERG28/FASN/FDPS/NSDHL/G6PD/NFYA/SREBF1/SCAP/SOD1/PMVK/ARV1/ACACA/CYB5R2/SCD/ERLIN1/SC5D/CNBP/POR/APOE/GPAM/ACAA2/CYB5R1/PRKAG2/RAN/PLPP6/MBTPS1	38
GO:0106118	regulation of sterol biosynthetic process	26/4408	50/18493	1.51175e-05	0.0948173	0.000586568	SP1/KPNB1/MVD/IDI1/FDFT1/HMGCS1/HMGCR/NFYC/CYP51A1/LSS/FASN/FDPS/NFYA/SREBF1/SCAP/SOD1/PMVK/ACACA/SCD/ERLIN1/SC5D/POR/APOE/GPAM/RAN/MBTPS1	26
GO:0140014	mitotic nuclear division	97/4408	277/18493	1.60232e-05	0.100498	0.000616926	KPNB1/KATNB1/UBE2C/ANAPC5/PHF23/FBXO5/VPS4B/CCNI/CCNF/PIN1/ANAPC15/MZT1/ARHGEF10/MSTO1/CDC6/PHIP/HSPA1B/CENPF/TTK/PDGFRB/GEN1/CDKN1C/CCNG1/TNKS/CDC25C/MAD2L1BP/NUMA1/SMC2/CDC23/UBE2S/NCAPD3/ANAPC4/CEP85/CCNJL/NEUROG1/SH2B1/AURKAIP1/CEP192/CDC26/RPL24/PRMT5/ANAPC11/CDK13/PSRC1/CHMP4B/KIF20B/CCNB2/NAA50/DUSP1/SMC1A/CUL3/NIPBL/CDC20/CHEK1/MKI67/SPAST/ATM/SEH1L/RECQL5/USP44/RRS1/H2AFY/L3MBTL1/MTBP/IG…	97
GO:1990928	response to amino acid starvation	24/4408	47/18493	4.71417e-05	0.295673	0.00134066	HNRNPL/EIF2AK3/ITFG2/EIF2A/UCP2/ATF4/SZT2/WDR59/ATF3/MAPK1/SESN3/KPTN/IMPACT/SESN1/DAP/SEH1L/GCN1/MAPK3/RNF152/EIF2AK4/DEPDC5/CDKN1A/RRAGA/PRKD1	24
GO:0032259	methylation	118/4408	358/18493	4.89273e-05	0.306872	0.00135301	ARID4A/KMT5C/RBM15/METTL17/ARID4B/GATAD2A/FBXO11/KMT5B/ETF1/PAF1/ASH1L/KMT2A/RAB6A/KDM3A/TRMT10A/KMT2B/KMT2C/DNMT3A/GTPBP3/LMNA/LCMT2/MEPCE/MECP2/PICK1/PHF1/JARID2/PRDM10/PAXIP1/CTNNB1/PPM1D/FAM86B2/ETFBKMT/ZMPSTE24/NSD1/NSD2/FDXACB1/MEN1/PHF19/THADA/EEF2KMT/MTERF4/MBD2/PRDM11/AHCY/PRMT5/NSD3/RBBP5/GSPT1/PAGR1/MTRR/PEMT/TRMT10B/PYGO2/WDR5/PCMT1/CMTR2/ARMT1/SMYD2/GNAS/BAZ2A/WDR4/DPY30/EMG1/GCSH/TG…	118
GO:0043487	regulation of RNA stability	50/4408	126/18493	5.35422e-05	0.335816	0.00142549	KHSRP/UBC/TENT2/SAMD4B/UBB/DXO/YWHAZ/YBX1/SMG7/PUM2/CIRBP/IGF2BP1/TARDBP/DCP2/ANGEL2/HNRNPA0/SET/SYNCRIP/FXR2/HSPA8/IGF2BP3/ZFP36L1/ZFP36L2/MYEF2/YTHDF2/CARHSP1/PABPC4/PABPC1/RBM24/TENT5C/RBM23/RBM38/DKC1/METTL3/SMG6/UBA52/APEX1/MEIOC/TIRAP/EIF4G1/NUP214/ZC3H14/GIGYF2/TBRG4/CNOT6L/PCBP4/FMR1/METTL14/MAPKAPK2/RPS27A	50
GO:1905037	autophagosome organization	39/4408	94/18493	0.000111918	0.701949	0.0025008	ATG9A/PHF23/ATG13/RAB1A/WDR45B/RAB1B/WDR45/WIPI1/ATG14/ATG16L2/ATG101/ATG4B/TBC1D14/PIKFYVE/RALB/CHMP4B/SMCR8/TRAPPC8/PIK3C3/SCFD1/ULK3/ATG2B/ATP13A2/PACS2/GBA/VMP1/MAP1LC3B/TP53INP2/ATG3/ATG12/STX17/RAB23/ATG5/PIP4K2A/RB1CC1/RAB5A/PIP4K2C/ATG4C/PSEN1	39
GO:0150063	visual system development	112/4408	352/18493	0.000355824	1	0.00565395	HMGN1/SLC25A25/LRP6/MAX/NPHP4/NF2/STAT3/TENT2/JMJD6/BLOC1S3/MITF/SP3/FREM2/WDPCP/MDM1/IFT140/TSKU/PDGFRB/CDKN1C/MERTK/CDK4/SIPA1L3/CTNNB1/HMGB1/IRX5/HDAC2/LAMB2/CTNS/SALL2/FBN2/SMG9/RING1/ZNF513/MTERF4/RPL24/SIX5/TGIF2/PPP1R13L/STRA6/PDGFRA/NRP1/COL5A1/TSPAN12/RARG/PRKCI/SKIL/JUN/WNT16/PYGO2/ACVR2B/JAG1/NIPBL/IFT122/WNT9B/CYP1B1/KLF4/XRN2/WDR19/TWSG1/RXRA/CLIC4/CACNA1C/LHX2/SOS1/SOX11/SH3PXD2B/RO…	112
GO:0099111	microtubule-based transport	54/4408	149/18493	0.000437578	1	0.00653789	KIF1B/AP3M2/WASF1/RAB6A/UBB/BLOC1S3/RAB1A/IFT52/BBS12/SUN1/DYNLL1/IFT140/KIF3C/TRAK1/DYNLRB1/DYNLL2/AP3D1/HSPA8/ARL3/LRPPRC/DLG2/UXT/MAK/BLOC1S1/SOD1/IFT122/COPG2/LAMP1/WDR19/SPAST/BLOC1S6/TCTEX1D2/DST/KIF13A/KIF5C/FYCO1/WDR34/RABL2B/TTC21B/PURA/TERF2/OPA1/TTC30B/BICD2/FMR1/TRIM46/ARHGAP21/SYNE2/TRIP11/SUN2/IFT80/KIF4A/HAP1/IFT74	54
GO:0097720	calcineurin-mediated signaling	22/4408	47/18493	0.000477964	1	0.00693761	NFATC4/CAMTA1/RCAN1/GSK3B/LMCD1/NFATC3/PPP3R1/MAPK7/PPP3CA/CHP1/NFATC1/RCAN3/CHERP/ERBB3/SPPL3/NFAT5/CIB1/MIR124-1/ADGRB2/RCAN2/HOMER3/NFATC2	22
GO:1905269	positive regulation of chromatin organization	36/4408	94/18493	0.00121056	1	0.0133377	RPS6KA5/PAF1/KMT2A/ZBTB7B/ING2/LMNA/MECP2/PHF1/JARID2/WBP2/PAXIP1/CTNNB1/C6orf89/PHF19/SIRT6/PRKD2/NSD3/SREBF1/NIPBL/MIER1/ARRB1/ATM/RPS6KA4/SMAD4/TADA2A/CTBP1/ZNF304/MAPK3/RNF20/SETDB1/FMR1/SIRT1/PRKD1/WDR61/ISL1/JDP2	36
GO:0099171	presynaptic modulation of chemical synaptic transmission	9/4408	14/18493	0.00149205	1	0.0153982	GIT1/FBXL20/SYT7/PLEKHG5/SYT1/HTR1B/CACNB2/CACNA1D/RAB26	9
GO:0062012	regulation of small molecule metabolic process	109/4408	355/18493	0.00169283	1	0.0168117	SP1/KPNB1/MVD/PPP1R3F/PANK2/ZBTB20/IDI1/STAT3/GSK3B/STARD4/FDFT1/HMGCS1/TIGAR/HMGCR/WDTC1/PDK2/EGR1/NFYC/GSTZ1/CYP51A1/PDP2/VCP/PDP1/CLTC/LSS/FASN/PHKG2/FDPS/HMGB1/ARNT/ZBTB7A/PGAM1/ADIPOR1/ETFBKMT/ZMPSTE24/NFYA/OAZ1/PASK/SLC25A23/MAEA/SIRT6/IRS2/ARPP19/PARK7/PLIN5/KAT2B/SREBF1/NQO1/ADIPOR2/SCAP/WDR5/SOD1/FOXA2/AZIN1/OAZ2/INPP5K/DKK3/SLC45A3/PMVK/PPARA/ARV1/ACACA/SCD/ERLIN1/SC5D/POR/PRKAB2/RORA/P…	109
GO:0110053	regulation of actin filament organization	83/4408	260/18493	0.0017279	1	0.0170343	NF2/WASF1/FER/NCK1/CIT/RHOBTB2/MAGEL2/ADD1/PFN2/ARHGEF10/PLEKHG2/BAG4/STMN1/ASAP3/PICK1/TSC1/WASF2/PPFIA1/ACTR3/ADD3/ACTR2/ITGB1BP1/FMN1/ABI2/CAPZB/CFL1/ARAP1/MYADM/ARFGEF1/ARPC4/NRP1/PFN4/TWF2/TRIOBP/HIP1R/MKKS/TESK1/INPP5K/PLEKHH2/SPIRE2/WHAMM/SH3PXD2B/KANK3/ACTR3B/RAPGEF3/DSTN/MLST8/CAPZA1/SEMA5A/MYO1C/PRKN/SPTBN4/SMAD3/RAC3/RICTOR/ROCK2/ARPC5/RASA1/CFL2/ARHGEF15/CORO1A/TGFBR1/RHOA/SSH3/PREX1/…	83
GO:0051702	interaction with symbiont	31/4408	80/18493	0.0020632	1	0.0193749	SP1/CALM3/CALM2/CCNK/GAPDH/PC/TARDBP/GPX1/CFL1/HSPA8/PPIB/FN1/JUN/INPP5K/NAPEPLD/SUGT1/APOE/GTF2B/PRKN/VAPA/CAV2/F2RL1/FMR1/SMARCA4/LEF1/ZNF639/EIF2AK4/FBXL2/REST/STOM/SMC3	31
GO:0140053	mitochondrial gene expression	54/4408	159/18493	0.00241642	1	0.0219507	MPV17L2/MRPL18/MRPL51/FOXO3/TARS2/MRPL37/ELAC2/QRSL1/IARS2/TUFM/MRPS11/EARS2/MTERF2/AURKAIP1/MTERF4/LRPPRC/MRPL36/KIAA0391/MRPL14/MRPL11/ERAL1/GATC/C1QBP/MTRF1/MRPL20/MRPS35/MRPL48/MRPS30/MRPL24/MRPL58/MRPL41/TRMT5/MRPL40/MRPS26/MRPL12/MTG2/CHCHD1/MTIF3/MRPS34/MRPS15/MRPL23/RPUSD3/MRPL2/MRPL30/MRPS6/SHMT2/TBRG4/MRPL54/MRPS16/MRPS23/TRNT1/MRPS17/NSUN4/MTRF1L	54
GO:1905897	regulation of response to endoplasmic reticulum stress	30/4408	78/18493	0.00275895	1	0.0233265	EIF2AK3/HSPA5/DERL2/SYVN1/NCK1/DERL3/MANF/BAG6/WFS1/HYOU1/TMBIM6/ERP29/USP14/TXNDC12/ATF6B/FICD/PARK7/BCAP31/PTPN2/PRKN/USP13/OPA1/DNAJC3/SIRT1/CAV1/SERINC3/USP25/RACK1/PIK3R1/NFE2L2	30
GO:0044794	positive regulation by host of viral process	9/4408	15/18493	0.00294288	1	0.0243067	PC/CFL1/HSPA8/PPIB/APOE/VAPA/CAV2/STOM/SMC3	9
GO:1902188	positive regulation of viral release from host cell	9/4408	15/18493	0.00294288	1	0.0243067	VPS4B/PC/VPS37B/CHMP4B/CHMP4C/VAPA/CAV2/CHMP2A/SMC3	9
GO:0120193	tight junction organization	23/4408	57/18493	0.00411612	1	0.0310275	PRKACA/NPHP4/LSR/OCLN/MPP7/AFDN/TBCD/PRKCI/ECT2/PARD3/PARD6B/STRN/TJP1/ARL2/CBFB/MYO1C/RUNX1/ROCK2/TGFBR1/TGFB3/FZD5/IKBKB/PRKCH	23
GO:0010463	mesenchymal cell proliferation	19/4408	45/18493	0.00488201	1	0.0353629	LMNA/SIX2/CTNNB1/PHF14/IRS2/MSX1/PDGFA/STAT1/FGFR1/FGFR2/NFIB/CHRD/GPC3/SMO/BMP4/SIX1/CTNNBIP1/LRP5/BMP2	19
GO:0106056	regulation of calcineurin-mediated signaling	16/4408	36/18493	0.00522595	1	0.0369767	CAMTA1/RCAN1/GSK3B/LMCD1/MAPK7/PPP3CA/CHP1/RCAN3/CHERP/ERBB3/SPPL3/NFAT5/CIB1/MIR124-1/RCAN2/HOMER3	16
GO:0044827	modulation by host of viral genome replication	9/4408	16/18493	0.00531166	1	0.0369767	CCNK/HSPA8/PPIB/PRKN/VAPA/FMR1/EIF2AK4/FBXL2/STOM	9
GO:0048524	positive regulation of viral process	31/4408	86/18493	0.00727938	1	0.0464143	SP1/VPS4B/PC/RSF1/CNOT7/CFL1/HSPA8/VPS37B/PPIB/PPIH/CHMP4B/TMEM250/JUN/PABPC1/DDX3X/NOTCH1/TRIM11/APOE/CHMP4C/GTF2B/VAPA/CAV2/FMR1/SMARCA4/LEF1/CHMP2A/ZNF639/ADAR/TRIM21/STOM/SMC3	31
GO:1902186	regulation of viral release from host cell	14/4408	31/18493	0.00740687	1	0.0467507	TRIM35/VPS4B/PC/TRIM26/VPS37B/CHMP4B/TRIM11/TRIM25/CHMP4C/VAPA/CAV2/CHMP2A/TRIM21/SMC3	14
GO:1905038	regulation of membrane lipid metabolic process	8/4408	14/18493	0.00758518	1	0.0470457	ORMDL2/ORMDL1/PLA2G6/SMPD3/ORMDL3/TNFRSF1A/SMPD2/RACK1	8
GO:0120192	tight junction assembly	21/4408	54/18493	0.00972229	1	0.0576437	PRKACA/NPHP4/LSR/OCLN/MPP7/AFDN/TBCD/PRKCI/ECT2/PARD3/PARD6B/STRN/TJP1/ARL2/CBFB/MYO1C/RUNX1/ROCK2/FZD5/IKBKB/PRKCH	21
GO:0046794	transport of virus	10/4408	20/18493	0.00978163	1	0.0576674	KPNB1/UBC/UBB/KPNA1/UBA52/CAV2/FMR1/CAV1/RAN/RPS27A	10
GO:0035890	exit from host	15/4408	35/18493	0.0100658	1	0.0584808	TRIM35/VPS4B/PC/IST1/TRIM26/VPS37B/CHMP4B/TRIM11/TRIM25/CHMP4C/VAPA/CAV2/CHMP2A/TRIM21/SMC3	15
GO:0035891	exit from host cell	15/4408	35/18493	0.0100658	1	0.0584808	TRIM35/VPS4B/PC/IST1/TRIM26/VPS37B/CHMP4B/TRIM11/TRIM25/CHMP4C/VAPA/CAV2/CHMP2A/TRIM21/SMC3	15
GO:0052126	movement in host environment	15/4408	35/18493	0.0100658	1	0.0584808	TRIM35/VPS4B/PC/IST1/TRIM26/VPS37B/CHMP4B/TRIM11/TRIM25/CHMP4C/VAPA/CAV2/CHMP2A/TRIM21/SMC3	15
GO:0052192	movement in environment of other organism involved in symbiotic interaction	15/4408	35/18493	0.0100658	1	0.0584808	TRIM35/VPS4B/PC/IST1/TRIM26/VPS37B/CHMP4B/TRIM11/TRIM25/CHMP4C/VAPA/CAV2/CHMP2A/TRIM21/SMC3	15
GO:0060314	regulation of ryanodine-sensitive calcium-release channel activity	12/4408	26/18493	0.0104773	1	0.0595252	PRKACA/CALM3/CALM2/JPH3/SRI/JPH1/FKBP1B/CAMK2D/GSTO1/HRC/PDE4D/SELENON	12
GO:1905475	regulation of protein localization to membrane	55/4408	177/18493	0.0164565	1	0.0819591	BCL2L1/YWHAQ/PPP2R5A/PDPK1/NMT1/YWHAG/YWHAZ/CLTC/LRP1/HRAS/TFDP2/MIEF2/PPFIA1/TCAF1/ITGB1BP1/STX7/CNST/CHP1/PRKCI/AP2M1/CACNB3/DAG1/INPP5K/AKAP5/RHOQ/SQSTM1/EFCAB7/TMEM59/LYPD1/ACTB/ERBB2/RHOG/RAP1A/CIB1/MYO1C/PRKN/WNK3/ZMYND8/ARHGEF16/C2CD5/CLIP3/GOPC/VTI1B/ITGB1/CDK5R1/LRP4/RANGRF/GPC4/PTPN9/EZR/RACK1/PIK3R1/PRKCH/STOM/IQSEC2	55
GO:0061718	glucose catabolic process to pyruvate	11/4408	25/18493	0.0210424	1	0.0952783	BPGM/PGM2L1/GAPDH/HK1/PFKM/PGK1/PGAM1/ADPGK/PFKP/ALDOA/TPI1	11
GO:0090685	RNA localization to nucleus	9/4408	19/18493	0.0212404	1	0.0952783	RUVBL1/CCT3/NHP2/DCP2/CCT2/CCT6A/DKC1/WRAP53/NOP10	9
GO:0010881	regulation of cardiac muscle contraction by regulation of the release of sequestered calcium ion	10/4408	22/18493	0.021358	1	0.0952783	PRKACA/CALM3/CALM2/ANK2/CACNA1C/ATP1A2/FKBP1B/CAMK2D/GSTO1/HRC	10
GO:0098927	vesicle-mediated transport between endosomal compartments	16/4408	41/18493	0.0216735	1	0.0955783	ANKRD27/AKTIP/SNX12/SNX16/MAPK1/PTPN23/PIK3C3/KIF16B/LMTK2/MAPK3/CORO1A/RAB5A/DNAJC13/HOOK2/EZR/WDR91	16
GO:1905515	non-motile cilium assembly	20/4408	55/18493	0.02506	1	0.107024	CEP89/IFT52/TOGARAM1/DYNLL1/IFT140/FUZ/SEPT9/MAK/IFT122/MKKS/GORAB/SEPT7/TBC1D32/CEP250/ARL13B/GFY/PIBF1/IFT80/HAP1/IFT74	20
GO:0006007	glucose catabolic process	13/4408	32/18493	0.0260567	1	0.110152	BPGM/TIGAR/PGM2L1/GAPDH/HK1/PFKM/PGK1/PGAM1/ADPGK/PFKP/ALDOA/TPI1/LRP5	13
GO:1905314	semi-lunar valve development	13/4408	32/18493	0.0260567	1	0.110152	SMAD6/STRA6/GATA4/RBPJ/JAG1/ROBO1/HEY2/NOTCH1/SLIT3/EFNA1/BMP4/DLL4/TNFRSF1A	13
GO:0007612	learning	44/4408	141/18493	0.0273645	1	0.113766	HMGCR/SYNGAP1/MECP2/PAK5/BRSK1/DLG4/ACTR2/CTNS/ARF4/TANC1/CHRNB2/STRA6/JPH3/JUN/ATP8A1/FGF13/LGMN/UBA6/C1QL1/FOXB1/RIC8A/TLR2/ATP1A2/PIAS1/DDHD2/SLC6A1/PDE1B/NF1/PRKN/PPP1R1B/SNAP25/MEIS2/NPTX2/ATAD1/ITGB1/NRXN2/EIF2AK4/VDAC3/SYNJ1/NRXN3/ATXN1L/TBR1/HRH2/ASIC1	44
GO:0140013	meiotic nuclear division	52/4408	171/18493	0.028727	1	0.117061	MLH1/SLC2A8/HSPA2/UBB/REC8/FBXO5/SUN1/PRKAR1A/ING2/BAG6/CALR/CENPX/TTK/UBE2B/CKS2/SMC2/ACTR3/PSMD13/ACTR2/UBR2/BLM/MSX2/BRIP1/PLCB1/WAPL/MSX1/RAD51B/MARF1/CDC20/SPIRE2/CENPS/SPDYA/ATM/GPR3/MEIOC/MSH3/PSMC3IP/GOLGA2/TERF1/FMN2/KLHDC3/HSF1/FANCD2/MASTL/STAG3/WNT4/WASHC5/MYBL1/SYCE3/NUF2/PRDM9/CCNE1	52
GO:0062033	positive regulation of mitotic sister chromatid segregation	8/4408	17/18493	0.030735	1	0.120185	ANAPC5/NUMA1/ANAPC4/ANAPC11/CUL3/NIPBL/H2AFY/SLF1	8
GO:0075733	intracellular transport of virus	8/4408	17/18493	0.030735	1	0.120185	KPNB1/UBC/UBB/KPNA1/UBA52/FMR1/RAN/RPS27A	8
GO:1903902	positive regulation of viral life cycle	21/4408	60/18493	0.0337677	1	0.128962	VPS4B/PC/CNOT7/HSPA8/VPS37B/PPIB/PPIH/CHMP4B/PABPC1/DDX3X/NOTCH1/TRIM11/CHMP4C/VAPA/CAV2/FMR1/CHMP2A/ADAR/TRIM21/STOM/SMC3	21
GO:0061912	selective autophagy	16/4408	43/18493	0.034304	1	0.130076	SPTLC2/ATG13/TIGAR/ATG14/HDAC6/RNF41/SPTLC1/CDC37/SQSTM1/WDFY3/PRKN/MAPK3/ATG5/RB1CC1/ADRB2/NOD1	16
GO:0010880	regulation of release of sequestered calcium ion into cytosol by sarcoplasmic reticulum	12/4408	30/18493	0.0361161	1	0.135714	PRKACA/CALM3/CALM2/ANK2/SRI/CACNA1C/ATP1A2/FKBP1B/CAMK2D/GSTO1/HRC/PDE4D	12
GO:0030168	platelet activation	46/4408	152/18493	0.0408021	1	0.14689	GNA12/MYH9/BLOC1S3/PDPK1/YWHAZ/TLN1/ABAT/MYL12A/MERTK/RAP2B/ARRB2/ITPR2/VAV2/ACTG1/MAPK1/PDGFRA/PTPN11/CD9/PDGFA/DGKA/CLIC1/CD40/SERPINE2/GNAS/ARRB1/GNB1/APOE/ACTB/PTPN6/MAPK3/DGKD/PEAR1/ILK/GNA13/TEC/LCK/FIBP/RAF1/DGKE/COL1A2/VWF/C1GALT1C1/VAV3/PIK3R1/PRKCH/ADAMTS18	46
GO:1905477	positive regulation of protein localization to membrane	37/4408	119/18493	0.0424487	1	0.150834	YWHAQ/PDPK1/NMT1/YWHAG/YWHAZ/LRP1/HRAS/TFDP2/MIEF2/TCAF1/ITGB1BP1/CNST/CHP1/PRKCI/CACNB3/AKAP5/SQSTM1/EFCAB7/ERBB2/RHOG/CIB1/MYO1C/PRKN/WNK3/ARHGEF16/C2CD5/CLIP3/ITGB1/CDK5R1/LRP4/RANGRF/PTPN9/EZR/RACK1/PIK3R1/PRKCH/STOM	37
GO:0014808	release of sequestered calcium ion into cytosol by sarcoplasmic reticulum	13/4408	34/18493	0.043176	1	0.151264	PRKACA/CALM3/CALM2/ANK2/NOL3/SRI/CACNA1C/ATP1A2/FKBP1B/CAMK2D/GSTO1/HRC/PDE4D	13
GO:0090737	telomere maintenance via telomere trimming	7/4408	15/18493	0.0447119	1	0.152249	ERCC1/BLM/SMARCAL1/DNA2/TERF2/TERF1/EXO1	7
GO:0140056	organelle localization by membrane tethering	50/4408	168/18493	0.045198	1	0.153479	PRKACA/NPHP4/PCNT/TTBK2/CEP89/CEP41/EXOC4/YWHAG/STX5/CKAP5/DYNLL1/CEP164/TUBA4A/ACTR1A/ATG14/ESYT1/ODF2/CTBP2/STX7/CEP192/CEP70/RAB8B/RALB/HSP90AA1/MARK4/HAUS2/CEP63/TCTN2/VPS45/PLK4/BLOC1S6/SCFD1/TUBB/CDK1/SYT1/RAB15/STX17/SNAP25/VAMP3/NEDD1/CAV2/VTI1B/CEP250/UNC13B/RABEPK/VPS33A/ESYT2/RAB3IP/SCLT1/HAUS4	50
GO:0110020	regulation of actomyosin structure organization	30/4408	94/18493	0.045778	1	0.155328	NF2/PFN2/ARHGEF10/BAG4/STMN1/ASAP3/TSC1/WASF2/PPFIA1/ITGB1BP1/ARAP1/NRP1/ECT2/MKKS/TESK1/INPP5K/SH3PXD2B/PROX1/SMAD4/RAPGEF3/SMAD3/ROCK2/ARHGEF15/TGFBR1/RHOA/TGFB3/TMEFF2/WNT4/PIK3R1/MET	30
GO:0008542	visual learning	17/4408	48/18493	0.0473536	1	0.157598	HMGCR/SYNGAP1/MECP2/CTNS/TANC1/CHRNB2/FOXB1/RIC8A/ATP1A2/PIAS1/DDHD2/PDE1B/NF1/PPP1R1B/MEIS2/ITGB1/HRH2	17
GO:0019048	modulation by virus of host morphology or physiology	14/4408	38/18493	0.0498905	1	0.164829	KPNB1/BCL2L1/PABPN1/CCNK/KPNA2/KPNA1/DAG1/KPNA4/RXRA/PRKN/SMAD3/VAPA/EIF2AK4/RRAGA	14
GO:0098930	axonal transport	18/4408	52/18493	0.0521544	1	0.170842	KIF1B/AP3M2/BLOC1S3/TRAK1/AP3D1/DLG2/BLOC1S1/SOD1/SPAST/BLOC1S6/DST/KIF5C/TERF2/OPA1/FMR1/TRIM46/KIF4A/HAP1	18
GO:0019054	modulation by virus of host process	10/4408	25/18493	0.0535766	1	0.17436	KPNB1/BCL2L1/PABPN1/CCNK/KPNA2/KPNA1/KPNA4/PRKN/VAPA/EIF2AK4	10
GO:0061842	microtubule organizing center localization	10/4408	25/18493	0.0535766	1	0.17436	SUN1/GPSM2/NUBP1/PLXNA2/INTS13/ARPC5/BICD2/SYNE2/SUN2/EZR	10
GO:0008344	adult locomotory behavior	25/4408	78/18493	0.0611518	1	0.191091	PBX3/MECP2/KCNJ10/TSC1/ARRB2/ZIC1/ZMPSTE24/CTNS/ADAM22/INPP5F/PARK7/FOXA2/DAB1/ATP1A2/SNCA/OXR1/PRKN/SPTBN4/FGF12/EFNB3/GIGYF2/NTAN1/EPHA4/CHL1/NPC1	25
GO:0055119	relaxation of cardiac muscle	7/4408	16/18493	0.063567	1	0.192349	ATP1B1/ATP1A2/CAMK2D/PDE5A/HRC/PDE4D/RGS2	7
GO:0007628	adult walking behavior	11/4408	29/18493	0.0637462	1	0.192349	KCNJ10/ARRB2/ZIC1/ZMPSTE24/CTNS/DAB1/OXR1/SPTBN4/EFNB3/EPHA4/NPC1	11
GO:0019388	galactose catabolic process	5/4408	10/18493	0.0652132	1	0.192349	PGM2L1/PGM1/GLB1/GALE/GALT	5
GO:0150065	regulation of deacetylase activity	5/4408	10/18493	0.0652132	1	0.192349	KDM5A/C6orf89/PRKD2/CAMK2D/PRKD1	5
GO:1905146	lysosomal protein catabolic process	5/4408	10/18493	0.0652132	1	0.192349	LRP1/CCDC115/ATP13A2/GBA/LRP2	5
GO:0106027	neuron projection organization	26/4408	83/18493	0.0729809	1	0.208015	ABHD17B/GSK3B/TIAM1/PICK1/DVL1/DLG4/ACTR2/CFL1/TANC1/HDAC6/LZTS3/ATP1A3/LGMN/HOMER1/IGF1R/APOE/EFNA1/EPHB3/ZMYND8/CAPRIN2/OPA1/EPHA4/CDK5R1/CTTN/CTNND2/PSEN1	26
GO:1902579	multi-organism localization	12/4408	33/18493	0.0730197	1	0.208015	KPNB1/UBC/RAB40B/UBB/KPNA1/UBA52/THOC7/CAV2/FMR1/CAV1/RAN/RPS27A	12
GO:0043902	positive regulation of multi-organism process	47/4408	162/18493	0.0742682	1	0.209731	SP1/VPS4B/GAPDH/PC/PUM2/RSF1/CNOT7/CFL1/HSPA8/VPS37B/PPIB/ANKRD17/PLCB1/PPIH/CHMP4B/TMEM250/JUN/C1QBP/CACNA1H/LHFPL2/PABPC1/TRAF6/DDX3X/NOTCH1/TRIM11/APOE/CHMP4C/GTF2B/CIB1/VAPA/BMP6/PDE5A/MAPK3/AGO2/CAV2/F2RL1/FMR1/UNC13B/SMARCA4/LEF1/CHMP2A/ZNF639/ADAR/TRIM21/NOD1/STOM/SMC3	47
GO:0106030	neuron projection fasciculation	9/4408	23/18493	0.0747113	1	0.209731	RTN4/NRCAM/NRP1/SEMA5A/NCAM2/EPHB3/EPHA4/CDK5R1/CNTN4	9
GO:0051279	regulation of release of sequestered calcium ion into cytosol	25/4408	80/18493	0.0794772	1	0.220881	PRKACA/CALM3/CALM2/PDPK1/PLCG1/ANK2/APLNR/JPH3/SRI/CACNA1C/JPH1/ATP1A2/TRPC1/SNCA/FKBP1B/THY1/CAMK2D/GSTO1/PTPN6/ATG5/CORO1A/HRC/PDE4D/HAP1/SELENON	25
GO:0090659	walking behavior	11/4408	30/18493	0.0797425	1	0.220881	KCNJ10/ARRB2/ZIC1/ZMPSTE24/CTNS/DAB1/OXR1/SPTBN4/EFNB3/EPHA4/NPC1	11
GO:1905476	negative regulation of protein localization to membrane	11/4408	30/18493	0.0797425	1	0.220881	BCL2L1/PPP2R5A/CLTC/PPFIA1/ITGB1BP1/AP2M1/INPP5K/RHOQ/TMEM59/LYPD1/GOPC	11
GO:1905508	protein localization to microtubule organizing center	11/4408	30/18493	0.0797425	1	0.220881	GOLGB1/GSK3B/STIL/NUMA1/CEP192/MARK4/MCPH1/SPAG5/NUP62/CEP250/PIBF1	11
GO:1905818	regulation of chromosome separation	20/4408	62/18493	0.0824096	1	0.225154	ANAPC5/CSNK2A1/FBXO5/ANAPC15/CDC6/CENPF/TTK/GEN1/NUMA1/CDC23/ANAPC4/CDC26/ANAPC11/DUSP1/CUL3/CDC20/ATM/USP44/PSMG2/KLHL22	20
GO:0040013	negative regulation of locomotion	104/4408	386/18493	0.0839623	1	0.228772	MIR638/NF2/STAT3/TRIM35/FRMD5/JUP/CSNK2B/FOXO3/MITF/GPR173/PIN1/PFN2/LRP1/CALR/MIA3/ABHD2/SPRED1/MECP2/CORO1C/PDCD10/FUZ/RAP2B/TRIM26/HMGB1/DUSP10/ADIPOR1/TCAF1/ARID2/ITGB1BP1/HDAC5/AFDN/PLCB1/TRIB1/KRIT1/SCAI/SLC9A3R1/NRP1/SEMA4B/DUSP1/PTPRG/RNF41/OSBPL8/JAG1/SMAD7/DAG1/CYP1B1/KLF4/ROBO1/CITED2/CTNNA1/ERBB4/CLIC4/PTPN23/NOTCH1/CYGB/TRIM11/ADAMTS9/CHRD/STK24/RAP2C/APOE/TRIM25/SEMA6C/SEMA6A/THY1/A…	104
GO:0061982	meiosis I cell cycle process	35/4408	118/18493	0.0858243	1	0.232529	MLH1/SLC2A8/HSPA2/UBB/MSH6/REC8/FBXO5/SUN1/ING2/BAG6/CENPX/UBE2B/CKS2/CDC25A/CDC25C/ERCC1/PSMD13/UBR2/BLM/BRIP1/RAD51B/CENPS/ATM/MEIOC/MSH3/PSMC3IP/TERF1/FMN2/KLHDC3/FANCD2/STAG3/MYBL1/SYCE3/PRDM9/CCNE1	35
GO:0106058	positive regulation of calcineurin-mediated signaling	7/4408	17/18493	0.0865493	1	0.232529	CAMTA1/LMCD1/PPP3CA/CHERP/ERBB3/SPPL3/CIB1	7
GO:0008306	associative learning	24/4408	77/18493	0.0865955	1	0.232529	HMGCR/SYNGAP1/MECP2/BRSK1/ACTR2/CTNS/TANC1/CHRNB2/LGMN/FOXB1/RIC8A/ATP1A2/PIAS1/DDHD2/PDE1B/NF1/PPP1R1B/SNAP25/MEIS2/NPTX2/ITGB1/TBR1/HRH2/ASIC1	24
GO:0045830	positive regulation of isotype switching	10/4408	27/18493	0.0871186	1	0.233307	MLH1/MSH6/UNG/PAXIP1/NSD2/STAT6/TFRC/CD40/CLCF1/TP53BP1	10
GO:1901386	negative regulation of voltage-gated calcium channel activity	6/4408	14/18493	0.0921999	1	0.241615	GNB5/CACNB3/REM2/CRHR1/CBARP/FMR1	6
GO:1905330	regulation of morphogenesis of an epithelium	39/4408	134/18493	0.0929149	1	0.243361	TIAM1/CLTC/FZD2/SIX2/DVL1/CTNNB1/ARRB2/FZD7/AP2S1/SIRT6/PDGFA/STAT1/FGFR1/AP2M1/WNT9B/PTK7/FOXP1/RXRA/FGFR2/PRICKLE1/NTN4/BTBD7/MLLT3/GPC3/SMO/PAX2/NOG/BMP4/SIX1/RHOA/SAPCD2/NKD1/DACT1/GPC4/ZNRF3/FZD5/WNT4/ADAMTS12/FZD3	39
GO:0060315	negative regulation of ryanodine-sensitive calcium-release channel activity	5/4408	11/18493	0.0967438	1	0.246301	CALM3/CALM2/SRI/FKBP1B/GSTO1	5
GO:0098885	modification of postsynaptic actin cytoskeleton	5/4408	11/18493	0.0967438	1	0.246301	WASF1/TIAM1/PFN2/CTNNA2/RHOA	5
GO:1905820	positive regulation of chromosome separation	5/4408	11/18493	0.0967438	1	0.246301	ANAPC5/NUMA1/ANAPC4/ANAPC11/CUL3	5
GO:0090075	relaxation of muscle	11/4408	31/18493	0.0980227	1	0.248546	NEUROG1/ATP2A1/SOD1/SRI/ATP1B1/ATP1A2/CAMK2D/PDE5A/HRC/PDE4D/RGS2	11
GO:0010544	negative regulation of platelet activation	7/4408	18/18493	0.113607	1	0.277112	ABAT/PDGFRA/CD9/PDGFA/SERPINE2/APOE/ADAMTS18	7
GO:0120032	regulation of plasma membrane bounded cell projection assembly	49/4408	175/18493	0.114349	1	0.278786	BCAS3/FER/PFN2/WDPCP/DYNLL1/HRAS/CORO1C/IFT140/FUZ/WASF2/AKIRIN1/CAPZB/ARAP1/PODXL/SEPT9/NRP1/MARK4/MAK/TWF2/CDKL5/RHOQ/MYO10/CROCC/TCTEX1D2/RALA/SH3YL1/RCC2/SEPT7/PALM/ATG3/ADAMTS16/RHOG/FAM98A/ZMYND8/BIN3/ANLN/ATG5/TGFBR1/SSH3/RAB5A/F2RL1/FMR1/KANK1/TWF1/SYNE2/CAV1/VDAC3/TGFB3/HAP1	49
GO:0097711	ciliary basal body-plasma membrane docking	28/4408	95/18493	0.121814	1	0.293554	PRKACA/NPHP4/PCNT/TTBK2/CEP89/CEP41/YWHAG/CKAP5/DYNLL1/CEP164/TUBA4A/ACTR1A/ODF2/CEP192/CEP70/HSP90AA1/MARK4/HAUS2/CEP63/TCTN2/PLK4/TUBB/CDK1/NEDD1/CEP250/RAB3IP/SCLT1/HAUS4	28
GO:0002467	germinal center formation	6/4408	15/18493	0.123859	1	0.293673	NFKB2/BCL3/ADA/ADAM17/PKN1/TNFAIP3	6
GO:0099633	protein localization to postsynaptic specialization membrane	6/4408	15/18493	0.123859	1	0.293673	HRAS/DLG2/DAG1/RAP1A/GPC4/IQSEC2	6
GO:0099645	neurotransmitter receptor localization to postsynaptic specialization membrane	6/4408	15/18493	0.123859	1	0.293673	HRAS/DLG2/DAG1/RAP1A/GPC4/IQSEC2	6
GO:0055072	iron ion homeostasis	25/4408	84/18493	0.126377	1	0.298654	SFXN5/CAND1/SLC25A28/ATP6AP1/ATP6V0A2/CCDC115/SLC11A2/NEO1/FTH1/FTL/TFRC/SOD1/SRI/NUBP1/SLC25A37/ATP13A2/SMAD4/ATP6V0D1/SLC22A17/NCOA4/BMP6/SFXN3/STEAP2/CUL1/STEAP3	25
GO:0140112	extracellular vesicle biogenesis	8/4408	22/18493	0.130803	1	0.304463	VPS4B/SDC1/ATP13A2/PRKN/ARRDC1/RAB27A/SMPD3/CHMP2A	8
GO:0106106	cold-induced thermogenesis	40/4408	142/18493	0.132592	1	0.306394	ARNTL/KDM3A/ZBTB7B/UCP2/ATF4/NRDC/ADIPOR1/IP6K1/SIRT6/PER2/PDGFC/PEMT/RBPJ/PCTP/STAT6/ADIPOR2/ACVR2B/GNAS/PTH2R/SCD/NOTCH1/CXCR4/IGF1R/PRKAB2/GPR3/YBX2/GRB10/HSF1/LNPEP/PLAC8/BSCL2/CAV1/CMKLR1/ADAM17/NR1H3/DOCK7/ADRB2/ADRB1/IL18R1/ABHD6	40
GO:0120161	regulation of cold-induced thermogenesis	40/4408	142/18493	0.132592	1	0.306394	ARNTL/KDM3A/ZBTB7B/UCP2/ATF4/NRDC/ADIPOR1/IP6K1/SIRT6/PER2/PDGFC/PEMT/RBPJ/PCTP/STAT6/ADIPOR2/ACVR2B/GNAS/PTH2R/SCD/NOTCH1/CXCR4/IGF1R/PRKAB2/GPR3/YBX2/GRB10/HSF1/LNPEP/PLAC8/BSCL2/CAV1/CMKLR1/ADAM17/NR1H3/DOCK7/ADRB2/ADRB1/IL18R1/ABHD6	40
GO:0043476	pigment accumulation	5/4408	12/18493	0.134488	1	0.306394	ANKRD27/BLOC1S3/CD63/AP3D1/BLOC1S6	5
GO:0106074	aminoacyl-tRNA metabolism involved in translational fidelity	5/4408	12/18493	0.134488	1	0.306394	AARS/TARS2/IARS/IARS2/DTD2	5
GO:1901077	regulation of relaxation of muscle	5/4408	12/18493	0.134488	1	0.306394	NEUROG1/SRI/CAMK2D/HRC/PDE4D	5
GO:0051209	release of sequestered calcium ion into cytosol	33/4408	116/18493	0.144878	1	0.322719	PRKACA/IBTK/CALM3/CALM2/PDPK1/TPCN1/PLCG1/ITPR2/ANK2/NOL3/APLNR/JPH3/SRI/RASA3/CACNA1C/LETM1/JPH1/ATP1A2/TRPC1/CHERP/SNCA/FKBP1B/THY1/CAMK2D/GSTO1/PTPN6/ATG5/CORO1A/LCK/HRC/PDE4D/HAP1/SELENON	33
GO:0007611	learning or memory	66/4408	247/18493	0.159539	1	0.346741	HMGCR/SYNGAP1/KMT2B/FOXO6/MECP2/PLA2G6/PAK5/PJA2/GM2A/BRSK1/DLG4/ACTR2/CTNS/ARF4/NEUROG1/TANC1/SLC11A2/CHRNB2/MAPK1/PLCB1/PAIP2/STRA6/JPH3/JUN/ZNF385A/ATP8A1/FGF13/LGMN/VLDLR/UBA6/C1QL1/FOXB1/CAMK4/RIC8A/MDK/TLR2/APOE/ATP1A2/PIAS1/DDHD2/SLC6A1/PDE1B/NF1/PRKN/PPP1R1B/SNAP25/SGK1/MEIS2/ADCY8/NTAN1/NPTX2/ATAD1/ITGB1/RPS6KB1/BDNF/NRXN2/EIF2AK4/VDAC3/SYNJ1/NRXN3/ATXN1L/PSEN1/KLK8/TBR1/HRH2/ASIC1	66
GO:0014856	skeletal muscle cell proliferation	6/4408	16/18493	0.160034	1	0.346741	STAT3/AKIRIN1/SIX5/SIX1/CFLAR/SELENON	6
GO:0034755	iron ion transmembrane transport	6/4408	16/18493	0.160034	1	0.346741	SLC25A28/SLC11A2/SLC25A37/STEAP2/SLC39A14/STEAP3	6
GO:0106057	negative regulation of calcineurin-mediated signaling	6/4408	16/18493	0.160034	1	0.346741	RCAN1/GSK3B/MAPK7/CHP1/MIR124-1/HOMER3	6
GO:1905564	positive regulation of vascular endothelial cell proliferation	8/4408	23/18493	0.160719	1	0.346741	SP1/STAT3/PDPK1/PLCG1/HMGB1/SIRT6/FGFR1/ADAM17	8
GO:0002283	neutrophil activation involved in immune response	126/4408	488/18493	0.16139	1	0.348039	RAB5B/KPNB1/RAB4B/CAND1/PSMA5/JUP/RAB6A/CSNK2B/SRP14/VCP/IST1/DYNLL1/HSPA1B/COTL1/ALAD/ATP6AP2/ERP44/MLEC/RAP2B/HMGB1/QSOX1/HSP90AB1/PDXK/GM2A/NBEAL2/PGAM1/PSMD13/NEU1/ACTR2/ATP6V1D/LTA4H/PLEKHO2/CD63/CCT2/CAPN1/RHOF/GHDC/CKAP4/HSPA8/KCMF1/MAPK1/LAMTOR1/CDK13/PTGES2/HSP90AA1/LAMTOR2/FTH1/FTL/B4GALT1/ATP8A1/PSMD11/PSMD1/SCAMP1/EEF1A1/MME/EEF2/CAT/AGL/IGF2R/LAMP1/ATAD3B/ALOX5/PSMD7/SURF4/MMP25/FAF2…	126
GO:1905268	negative regulation of chromatin organization	18/4408	60/18493	0.165264	1	0.355323	TRIP12/KDM3A/KDM5A/MECP2/PHF1/UBE2B/JARID2/SET/HMGA1/ZNF451/H1FX/SNCA/H2AFY/CTBP1/H1F0/ATG5/SIRT1/NOC2L	18
GO:2000352	negative regulation of endothelial cell apoptotic process	11/4408	34/18493	0.166261	1	0.355633	PDPK1/PAK4/MAPK7/TNIP2/KRIT1/GATA2/SEMA5A/TERT/NDNF/TNFAIP3/NFE2L2	11
GO:0050792	regulation of viral process	48/4408	177/18493	0.172778	1	0.367375	SP1/TRIM35/CCNK/VPS4B/ILF3/PC/TARDBP/TNIP1/TRIM26/RSF1/CNOT7/CFL1/HSPA8/VPS37B/PPIB/PPIH/CHMP4B/TMEM250/STAT1/JUN/INPP5K/PABPC1/DDX3X/NOTCH1/TRIM11/PROX1/APOE/TRIM25/CHMP4C/GTF2B/PRKN/VAPA/CAV2/FMR1/SMARCA4/LEF1/CHMP2A/ZNF639/EIF2AK4/FBXL2/APOBEC3D/ADAR/REST/TRIM21/IFITM2/STOM/SMC3/C19orf66	48
GO:0086091	regulation of heart rate by cardiac conduction	12/4408	38/18493	0.174567	1	0.368362	JUP/KCNH2/PKP2/ANK2/SCN4B/CACNA1C/CACNA2D1/CAMK2D/CACNB2/CACNA1D/SCN1B/CAV1	12
GO:0030007	cellular potassium ion homeostasis	5/4408	13/18493	0.177615	1	0.369498	KCTD7/ATP1A3/ATP1B1/ATP1B3/ATP1A2	5
GO:0051775	response to redox state	5/4408	13/18493	0.177615	1	0.369498	ARNTL/RNF7/CLOCK/FKBP1B/ADH5	5
GO:0070243	regulation of thymocyte apoptotic process	5/4408	13/18493	0.177615	1	0.369498	BLM/NFKBID/EFNA1/ADA/BMP4	5
GO:0097734	extracellular exosome biogenesis	7/4408	20/18493	0.178949	1	0.370271	VPS4B/SDC1/ATP13A2/PRKN/RAB27A/SMPD3/CHMP2A	7
GO:0002446	neutrophil mediated immunity	128/4408	499/18493	0.180599	1	0.373532	RAB5B/KPNB1/RAB4B/CAND1/PSMA5/JUP/RAB6A/CSNK2B/SRP14/VCP/IST1/DYNLL1/HSPA1B/COTL1/ALAD/ATP6AP2/ERP44/MLEC/RAP2B/HMGB1/QSOX1/HSP90AB1/PDXK/GM2A/NBEAL2/PGAM1/PSMD13/NEU1/ACTR2/ATP6V1D/LTA4H/PLEKHO2/CD63/CCT2/CAPN1/RHOF/GHDC/CKAP4/HSPA8/KCMF1/MAPK1/LAMTOR1/CDK13/PTGES2/HSP90AA1/LAMTOR2/FTH1/FTL/B4GALT1/ATP8A1/PSMD11/PSMD1/SCAMP1/EEF1A1/MME/EEF2/CAT/AGL/IGF2R/LAMP1/ATAD3B/ALOX5/PSMD7/SURF4/MMP25/FAF2…	128
GO:0070527	platelet aggregation	17/4408	57/18493	0.180771	1	0.373578	MYH9/TLN1/ABAT/MYL12A/RAP2B/ACTG1/PDGFRA/CD9/CLIC1/SERPINE2/GNAS/ACTB/PTPN6/PEAR1/ILK/FIBP/ADAMTS18	17
GO:0032728	positive regulation of interferon-beta production	10/4408	31/18493	0.184322	1	0.379506	ZBTB20/HMGB2/HMGB1/PTPN11/POLR3D/IRF7/DDX3X/RIOK3/TLR2/IRF3	10
GO:0007626	locomotory behavior	52/4408	194/18493	0.185714	1	0.381745	CIART/PBX3/MECP2/KCNJ10/TSC1/ABAT/PAK5/ARRB2/ZIC1/ZMPSTE24/CTNS/PEX13/ASL/ZDHHC8/CHRNB2/ADAM22/INPP5F/PARK7/ZNF385A/SOD1/FOXA2/DAB1/UBA6/C1QL1/STRN/SOBP/APOE/ATP1A2/SNCA/ALS2/DDHD2/GNAO1/OXR1/PDE1B/PRKN/VPS13A/SPTBN4/PPP1R1B/SNAP25/FGF12/EFNB3/GIGYF2/NTAN1/EPHA4/C12orf10/USP2/ALDH1A3/CHRNB4/CDH23/CHL1/NPC1/BSX	52
GO:0007160	cell-matrix adhesion	59/4408	222/18493	0.187288	1	0.384773	BCAS3/NF2/TESK2/ACTN1/GSK3B/JUP/PDPK1/TIAM1/WDPCP/CORO1C/TSC1/PPFIA1/CTNNB1/DAPK3/ITGB1BP1/CD63/FMN1/ONECUT2/NRP1/FN1/EDA/LIMS1/JAG1/DAG1/WHAMM/TMEM8B/COL13A1/PPFIA2/ADAMTS9/RCC2/LAMA5/NID1/TRIP6/THY1/THBS1/NF1/CIB1/MKLN1/SMAD3/LDB1/AJUBA/MINK1/ROCK2/RASA1/ILK/RHOA/PTPRJ/ITGB1/EPB41L5/DDR1/CTTN/ADAM15/TAOK2/ITGA7/WNT4/COL16A1/ADAMTS12/PIK3R1/ACTN2	59
GO:0045191	regulation of isotype switching	11/4408	35/18493	0.193133	1	0.393661	MLH1/MSH6/UNG/PAXIP1/NSD2/APLF/STAT6/TFRC/CD40/CLCF1/TP53BP1	11
GO:0062009	secondary palate development	8/4408	24/18493	0.193478	1	0.393661	FZD2/SMAD2/TSHZ1/MMP25/SOX11/SMAD4/LEF1/TGFB3	8
GO:0043903	regulation of symbiosis, encompassing mutualism through parasitism	54/4408	203/18493	0.197404	1	0.395027	SP1/TRIM35/CCNK/VPS4B/GAPDH/ILF3/PC/TARDBP/TNIP1/TRIM26/RSF1/CNOT7/CFL1/HSPA8/VPS37B/PPIB/PPIH/CHMP4B/TMEM250/STAT1/JUN/IRF8/INPP5K/PABPC1/SQSTM1/DDX3X/NOTCH1/TRIM11/PROX1/APOE/TRIM25/CHMP4C/GTF2B/PRKN/TIRAP/VAPA/CAV2/F2RL1/FMR1/SMARCA4/LEF1/CAV1/CHMP2A/ZNF639/EIF2AK4/FBXL2/APOBEC3D/ADAR/REST/TRIM21/IFITM2/STOM/SMC3/C19orf66	54
GO:0044793	negative regulation by host of viral process	4/4408	10/18493	0.197543	1	0.395027	CCNK/PRKN/VAPA/EIF2AK4	4
GO:0061952	midbody abscission	6/4408	17/18493	0.200116	1	0.396514	VPS4B/KIF20A/CHMP4B/CHMP4C/CHMP2A/CEP55	6
GO:0006879	cellular iron ion homeostasis	18/4408	62/18493	0.205677	1	0.404348	CAND1/ATP6AP1/ATP6V0A2/CCDC115/SLC11A2/FTH1/FTL/TFRC/SOD1/SRI/NUBP1/ATP13A2/SMAD4/ATP6V0D1/SLC22A17/NCOA4/BMP6/CUL1	18
GO:0120163	negative regulation of cold-induced thermogenesis	14/4408	47/18493	0.212213	1	0.414429	ARNTL/ATF4/NRDC/IP6K1/RBPJ/PCTP/ACVR2B/NOTCH1/LNPEP/ADAM17/NR1H3/DOCK7/IL18R1/ABHD6	14
GO:0050890	cognition	74/4408	285/18493	0.216334	1	0.417573	LINS1/HMGCR/SYNGAP1/KMT2B/FOXO6/MECP2/PLA2G6/PAK5/PJA2/ST3GAL4/GM2A/BRSK1/DLG4/ACTR2/CTNS/ARF4/NEUROG1/TANC1/SLC11A2/CHRNB2/MAPK1/PLCB1/PAIP2/STRA6/JPH3/JUN/ZNF385A/ATP8A1/NIPBL/FGF13/LGMN/VLDLR/UBA6/C1QL1/FOXB1/CAMK4/RIC8A/SOBP/MDK/TLR2/APOE/ATP1A2/PIAS1/DDHD2/SLC6A1/PDE1B/NF1/PRKN/JAKMIP1/HOXA1/PPP1R1B/SNAP25/SGK1/SHROOM4/MEIS2/ADCY8/NTAN1/NPTX2/ATAD1/ITGB1/RPS6KB1/BDNF/NRXN2/EIF2AK4/VDAC3/SYNJ…	74
GO:0007623	circadian rhythm	51/4408	193/18493	0.220758	1	0.424015	HNRNPL/ARNTL/CIART/GSK3B/KMT2A/ATF4/MAGEL2/RBM4/MAPK9/PER3/KDM5A/DYRK1A/CDK4/SETX/HDAC2/PHLPP1/BTRC/CHRNB2/PER2/AHCY/PRMT5/SREBF1/RELB/BHLHE40/JUN/PPP1CC/CLOCK/AHR/PPARA/BHLHE41/CRY2/NR1D2/GPR157/NFIL3/METTL3/RORA/PROX1/UBE3A/CIPC/RORB/CAVIN3/ADA/GPR176/ROCK2/EZH2/SUV39H2/SIRT1/USP2/NMU/NR1H3/CRX	51
GO:0031589	cell-substrate adhesion	87/4408	338/18493	0.220934	1	0.424015	BCAS3/NF2/TESK2/ACTN1/GSK3B/JUP/FER/RAB1A/PDPK1/SMAD6/TIAM1/CALR/WDPCP/CORO1C/TSC1/MERTK/PPFIA1/CTNNB1/DAPK3/FZD7/ITGB1BP1/CD63/FMN1/MEN1/ONECUT2/LAMC1/MYADM/NRP1/FN1/TBCD/EDA/LIMS1/C1QBP/TRIOBP/JAG1/DAG1/EGFLAM/WHAMM/TMEM8B/COL13A1/NOTCH1/PPFIA2/ADAMTS9/RCC2/LAMA5/NID1/EFNA1/TRIP6/ARL2/RELL2/THY1/THBS1/NF1/CIB1/MKLN1/SMAD3/RAC3/EPHB3/LDB1/VAMP3/EMID1/AJUBA/MINK1/ROCK2/RASA1/KIF14/ILK/CORO1A/RHOA…	87
GO:0001662	behavioral fear response	11/4408	36/18493	0.221793	1	0.424687	MECP2/EIF4E/FBXL20/MDK/APOE/LYPD1/ALS2/EIF4G1/RPS6KB1/VDAC3/ASIC1	11
GO:0014841	skeletal muscle satellite cell proliferation	5/4408	14/18493	0.225068	1	0.425265	STAT3/AKIRIN1/SIX5/SIX1/CFLAR	5
GO:0034111	negative regulation of homotypic cell-cell adhesion	5/4408	14/18493	0.225068	1	0.425265	ABAT/ZNF703/CD9/SERPINE2/ADAMTS18	5
GO:0042754	negative regulation of circadian rhythm	5/4408	14/18493	0.225068	1	0.425265	PER2/CRY2/CIPC/ADA/SUV39H2	5
GO:1905208	negative regulation of cardiocyte differentiation	8/4408	25/18493	0.228708	1	0.429547	G6PD/FZD7/HEY2/PPARA/PRICKLE1/SMAD4/BMP2/RGS2	8
GO:0104004	cellular response to environmental stimulus	82/4408	319/18493	0.232876	1	0.434928	GOT1/HSPA5/BCL2L1/NFATC4/OXSR1/ELK1/TENT2/TAF1/NMT1/EGR1/TMEM161A/ATF4/HRAS/GEN1/CDC25A/HABP4/ERCC1/CASP9/ZMPSTE24/CUL4B/BLM/RAD9A/MDM2/EEF1D/ZFP36L1/PTPN11/CHP1/RELB/IMPACT/ECT2/NEDD4/DDB2/ARHGEF2/SLC2A4/NIPBL/MME/TLK2/CD40/DAG1/CLOCK/RPL26/BMF/ZBTB1/CREBBP/CHEK1/DDX3X/CRY2/MAP3K1/ATM/METTL3/C9orf116/GNB1/ATP1A2/PALM/SERPINB6/CRADD/MAP3K14/BMP6/MBIP/LRRC8D/MAPK3/HVCN1/LTBR/FMR1/HSF1/SIRT1/RHOB/M…	82
GO:0055117	regulation of cardiac muscle contraction	22/4408	79/18493	0.236461	1	0.440801	PRKACA/JUP/CALM3/CALM2/PKP2/ANK2/GATA4/SMAD7/FGF13/SRI/CACNA1C/ATP1B1/ATP1A2/FKBP1B/CAMK2D/GSTO1/PDE5A/RANGRF/CAV1/HRC/PDE4D/RGS2	22
GO:0099643	signal release from synapse	44/4408	167/18493	0.24752	1	0.454476	PREPL/NAPA/GSK3B/CALM3/GIPC1/PFN2/STXBP5L/VAMP1/GIT1/DVL1/BRSK1/VAMP2/CTBP2/FBXL20/CHRNB2/SLC30A1/PCLO/SYT7/SV2A/BLOC1S6/PPFIA2/SNCA/DOC2A/SYT1/RAP1A/NF1/HTR1B/MCTP1/PRKN/CACNB2/CACNA1D/SNAP25/SYT10/CPLX1/RAB5A/FMR1/UNC13B/CHRNA5/NRXN2/SYNJ1/CHRNB4/PSEN1/ASIC1/SYT2	44
GO:0099173	postsynapse organization	42/4408	159/18493	0.247704	1	0.454606	ABHD17B/ACTN1/SYNGAP1/TIAM1/PICK1/DVL1/WASF2/DLG4/ARHGEF9/ACTR2/ARF4/NRCAM/CFL1/TANC1/HSPA8/NRP1/HDAC6/DLG2/LZTS3/LRFN4/CDKL5/LGMN/HOMER1/IGF1R/APOE/ACTB/EFNA1/NDRG1/EPHB3/ZMYND8/NTNG2/CAPRIN2/OPA1/EPHA4/ARHGAP39/CDK5R1/LRP4/NRXN2/INA/CTTN/CTNND2/SEMA3F	42
GO:0090331	negative regulation of platelet aggregation	4/4408	11/18493	0.255142	1	0.460033	ABAT/CD9/SERPINE2/ADAMTS18	4
GO:1905383	protein localization to presynapse	4/4408	11/18493	0.255142	1	0.460033	DVL1/DLG2/KIF5C/TERF2	4
GO:0120162	positive regulation of cold-induced thermogenesis	26/4408	96/18493	0.260788	1	0.467609	KDM3A/ZBTB7B/UCP2/ADIPOR1/SIRT6/PER2/PDGFC/PEMT/STAT6/ADIPOR2/GNAS/PTH2R/SCD/CXCR4/IGF1R/PRKAB2/GPR3/YBX2/GRB10/HSF1/PLAC8/BSCL2/CAV1/CMKLR1/ADRB2/ADRB1	26
GO:0007613	memory	30/4408	112/18493	0.262661	1	0.469867	KMT2B/FOXO6/MECP2/PLA2G6/PAK5/PJA2/CTNS/CHRNB2/PLCB1/PAIP2/JPH3/FGF13/LGMN/VLDLR/CAMK4/MDK/APOE/PPP1R1B/SGK1/ADCY8/NTAN1/ATAD1/RPS6KB1/BDNF/EIF2AK4/ATXN1L/PSEN1/KLK8/HRH2/ASIC1	30
GO:0055076	transition metal ion homeostasis	36/4408	136/18493	0.2633	1	0.470218	SFXN5/CAND1/SLC25A28/SLC39A6/ATP6AP1/ATP6V0A2/CCDC115/AP3D1/SLC11A2/SLC30A1/NEO1/FTH1/FTL/TFRC/CUTC/SOD1/SRI/NUBP1/SLC25A37/ATP13A2/SMAD4/ATP6V0D1/SLC22A17/XIAP/SCO2/NCOA4/PRKN/BMP6/SFXN3/STEAP2/SLC39A8/CUL1/LCK/SLC30A9/SLC39A14/STEAP3	36
GO:0051701	interaction with host	54/4408	209/18493	0.270922	1	0.480865	KPNB1/BCL2L1/PABPN1/UVRAG/EFNB2/TRIM35/CCNK/SIVA1/VPS4B/GAPDH/KPNA2/PC/IST1/HSPA1B/TNIP1/TRIM26/CTNNB1/VPS37B/CHMP4B/TFRC/NEDD4/KPNA1/DAG1/SCARB2/LAMP1/KPNA4/RXRA/CXCR4/TRIM11/CDK1/TRIM25/CHMP4C/NCAM1/PRKN/SMAD3/SLC52A2/VAPA/EFNB3/CTNND1/WWP1/THOC7/CAV2/ITGB1/CAV1/CHMP2A/XPR1/ZNF639/EIF2AK4/TRIM21/RRAGA/NPC1/IFITM2/SMC3/MET	54
GO:0051280	negative regulation of release of sequestered calcium ion into cytosol	5/4408	15/18493	0.275673	1	0.48296	CALM3/CALM2/SRI/FKBP1B/GSTO1	5
GO:1902187	negative regulation of viral release from host cell	5/4408	15/18493	0.275673	1	0.48296	TRIM35/TRIM26/TRIM11/TRIM25/TRIM21	5
GO:0098876	vesicle-mediated transport to the plasma membrane	23/4408	85/18493	0.278957	1	0.485811	ANKRD27/EXOC4/LLGL1/RAB34/C16orf70/VAMP2/ARF4/CNST/ANKRD50/KIF13A/ARFGEF2/KRT18/SNAP25/VAMP3/SNX17/RAB26/STEAP2/GOPC/VPS29/CPLX1/RACK1/GOLGA7/VPS35L	23
GO:0042752	regulation of circadian rhythm	26/4408	97/18493	0.280245	1	0.487139	ARNTL/MAGEL2/RBM4/MAPK9/PER3/PHLPP1/BTRC/CHRNB2/PER2/BHLHE40/PPP1CC/PPARA/CRY2/NR1D2/RORA/PROX1/UBE3A/CIPC/RORB/ADA/ROCK2/EZH2/SUV39H2/USP2/NMU/NR1H3	26
GO:0010664	negative regulation of striated muscle cell apoptotic process	11/4408	38/18493	0.283576	1	0.491473	HSPB6/HMGCR/PDPK1/NOL3/PPP1R10/HEY2/ILK/CFLAR/HSF1/BAG3/NFE2L2	11
GO:0086004	regulation of cardiac muscle cell contraction	12/4408	42/18493	0.287198	1	0.496558	JUP/PKP2/ANK2/GATA4/FGF13/SRI/CACNA1C/ATP1A2/CAMK2D/RANGRF/CAV1/PDE4D	12
GO:0010523	negative regulation of calcium ion transport into cytosol	6/4408	19/18493	0.288991	1	0.496558	CALM3/CALM2/TMBIM6/SRI/FKBP1B/GSTO1	6
GO:0061951	establishment of protein localization to plasma membrane	14/4408	50/18493	0.292468	1	0.5015	RAB34/C16orf70/VAMP2/CNST/AFDN/KIF13A/KRT18/VAMP3/NECTIN3/RILPL1/RAB26/GOPC/RACK1/GOLGA7	14
GO:0002381	immunoglobulin production involved in immunoglobulin mediated immune response	15/4408	54/18493	0.294371	1	0.504245	MLH1/MSH6/UNG/PAXIP1/ERCC1/NSD2/APLF/STAT6/TFRC/CD40/CLCF1/LIG4/RNF168/EXO1/TP53BP1	15
GO:0048511	rhythmic process	70/4408	276/18493	0.295634	1	0.506006	SP1/HNRNPL/HSPA5/ARNTL/CIART/GSK3B/CSNK2A1/KMT2A/FOXO3/EGR1/ATF4/MAGEL2/RBM4/MAPK9/PER3/KDM5A/NFKB2/DYRK1A/TEF/CDK4/ARRB2/SETX/HDAC2/PHLPP1/NFYA/BTRC/CHRNB2/PER2/AHCY/PRMT5/PDGFRA/KAT2B/SREBF1/RELB/BHLHE40/JUN/PPP1CC/CLOCK/AHR/CREBBP/PPARA/ARRB1/BHLHE41/CRY2/SLIT3/NR1D2/GPR157/NFIL3/METTL3/RORA/PROX1/UBE3A/CIPC/RORB/HES7/CAVIN3/ADA/GPR176/ROCK2/EZH2/SUV39H2/CDK5R1/SIRT1/USP2/NMU/TGFB3/NR1H3/RACK1…	70
GO:0035773	insulin secretion involved in cellular response to glucose stimulus	17/4408	62/18493	0.297133	1	0.506518	HMGCR/PHPT1/TIAM1/UCP2/DYNLL1/CDK16/PLA2G6/FOXA2/SRI/ARRB1/FKBP1B/STXBP4/VSNL1/SIDT2/LRP5/RAF1/SELENOT	17
GO:0015985	energy coupled proton transport, down electrochemical gradient	7/4408	23/18493	0.298201	1	0.506518	ATP5F1B/ATP5MC1/ATP5PF/ATP5F1A/ATP5MC2/ATP5ME/COX5B	7
GO:0110110	positive regulation of animal organ morphogenesis	22/4408	82/18493	0.300129	1	0.508196	CTNNB1/FGFR1/RBPJ/JAG1/ROBO1/FGFR2/NOTCH1/SMAD4/SPRY1/SMO/PAX2/BASP1/NOG/ACVR1/BMP4/SIX1/TGFBR1/CFLAR/BMP2/WNT4/TNFAIP3/TFAP2A	22
GO:0140029	exocytic process	22/4408	82/18493	0.300129	1	0.508196	NAPA/EXOC4/VAMP1/CTBP2/RAB8B/RALB/SYT7/VPS45/SV2A/BLOC1S6/SCFD1/SYT1/RAB15/SNAP25/VAMP3/VTI1B/CPLX1/UNC13B/RABEPK/SYNJ1/VPS33A/PSEN1	22
GO:0009649	entrainment of circadian clock	8/4408	27/18493	0.304833	1	0.513728	RBM4/PER3/PHLPP1/PER2/BHLHE40/PPP1CC/CRY2/USP2	8
GO:1905898	positive regulation of response to endoplasmic reticulum stress	10/4408	35/18493	0.313413	1	0.521124	NCK1/BAG6/BCAP31/PTPN2/USP13/SIRT1/CAV1/SERINC3/PIK3R1/NFE2L2	10
GO:0099640	axo-dendritic protein transport	4/4408	12/18493	0.315469	1	0.521124	DLG2/KIF5C/PURA/TERF2	4
GO:1905214	regulation of RNA binding	4/4408	12/18493	0.315469	1	0.521124	HNRNPL/CARM1/EIF4G1/FMR1	4
GO:1905244	regulation of modification of synaptic structure	4/4408	12/18493	0.315469	1	0.521124	TIAM1/RHOA/EPHA4/FMR1	4
GO:0014855	striated muscle cell proliferation	21/4408	79/18493	0.322801	1	0.52818	STAT3/PRKAR1A/JARID2/ARID2/AKIRIN1/SIX5/FGFR1/RBPJ/GATA6/ERBB4/RXRA/HEY2/FGFR2/NOTCH1/CDK1/NOG/SIX1/TGFBR1/CFLAR/TENM4/SELENON	21
GO:0099003	vesicle-mediated transport in synapse	52/4408	205/18493	0.327877	1	0.531515	PREPL/NAPA/AP3M2/ITSN1/GSK3B/EFNB2/CALM3/BLOC1S3/GIPC1/PFN2/STXBP5L/VAMP1/CANX/GIT1/DVL1/CTNNB1/VAMP2/CTBP2/AP3D1/ACTG1/FBXL20/CHRNB2/BLOC1S1/SLC2A4/PCLO/SYT7/SV2A/BLOC1S6/PPFIA2/KIF5C/DENND1A/SNCA/DOC2A/SYT1/RAP1A/HTR1B/PRKN/CACNB2/CACNA1D/SNAP25/SYT10/RAB27A/ATAD1/CPLX1/RAB5A/FMR1/TRIM46/UNC13B/CHRNA5/SYNJ1/PSEN1/SYT2	52
GO:0055089	fatty acid homeostasis	5/4408	16/18493	0.328237	1	0.531515	GOT1/APOE/GPAM/DGAT1/SIRT1	5
GO:0007616	long-term memory	9/4408	32/18493	0.347115	1	0.550776	MECP2/PJA2/CTNS/CAMK4/APOE/SGK1/ADCY8/RPS6KB1/EIF2AK4	9
GO:0002312	B cell activation involved in immune response	19/4408	72/18493	0.34783	1	0.550776	MLH1/MSH6/ITFG2/UNG/PAXIP1/ERCC1/BCL3/NSD2/APLF/STAT6/TFRC/CD40/CLCF1/LIG4/RNF168/ADA/LFNG/EXO1/TP53BP1	19
GO:0045070	positive regulation of viral genome replication	10/4408	36/18493	0.348652	1	0.550776	CNOT7/HSPA8/PPIB/PPIH/PABPC1/DDX3X/NOTCH1/VAPA/ADAR/STOM	10
GO:0051281	positive regulation of release of sequestered calcium ion into cytosol	11/4408	40/18493	0.349616	1	0.550776	CALM3/CALM2/PDPK1/PLCG1/APLNR/SRI/TRPC1/SNCA/THY1/GSTO1/HAP1	11
GO:1905819	negative regulation of chromosome separation	11/4408	40/18493	0.349616	1	0.550776	FBXO5/ANAPC15/CENPF/TTK/GEN1/DUSP1/CDC20/ATM/USP44/PSMG2/KLHL22	11
GO:0007605	sensory perception of sound	36/4408	142/18493	0.366257	1	0.574135	FBXO11/TPRN/LRIG2/ADGRV1/WFS1/MYH14/CDKN2D/GPX1/LRIG1/SRRM4/SPRY2/CHRNB2/SLC9A3R1/FGFR1/EYA1/TRIOBP/SOD1/NIPBL/TIMM9/MKKS/SOBP/COL11A1/MYO6/SERPINB6/SPTBN4/HOXA1/LOXHD1/ZNF354A/CACNA1D/SIX1/LRP2/WHRN/CDH23/TFAP2A/GABRB3/CCDC50	36
GO:0001967	suckling behavior	4/4408	13/18493	0.376737	1	0.578689	DERL2/PEX13/UBE2Q1/CNTFR	4
GO:0002087	regulation of respiratory gaseous exchange by neurological system process	4/4408	13/18493	0.376737	1	0.578689	PBX3/MECP2/ATP1A2/TLX3	4
GO:0002903	negative regulation of B cell apoptotic process	4/4408	13/18493	0.376737	1	0.578689	IRS2/FOXP1/ADA/NOC2L	4
GO:0031649	heat generation	5/4408	17/18493	0.381621	1	0.578689	SLC27A1/ABAT/NMU/ADRB2/ADRB1	5
GO:0099010	modification of postsynaptic structure	5/4408	17/18493	0.381621	1	0.578689	WASF1/TIAM1/PFN2/CTNNA2/RHOA	5
GO:0099170	postsynaptic modulation of chemical synaptic transmission	5/4408	17/18493	0.381621	1	0.578689	EIF4E/PPP3CA/PLCB1/RNF19A/FMR1	5
GO:0140058	neuron projection arborization	5/4408	17/18493	0.381621	1	0.578689	DVL1/DLG4/NRP1/LRP2/TAOK2	5
GO:1905523	positive regulation of macrophage migration	5/4408	17/18493	0.381621	1	0.578689	AKIRIN1/THBS1/MAPK3/CMKLR1/TRPV4	5
GO:1903900	regulation of viral life cycle	35/4408	140/18493	0.404766	1	0.605085	TRIM35/CCNK/VPS4B/ILF3/PC/TNIP1/TRIM26/CNOT7/HSPA8/VPS37B/PPIB/PPIH/CHMP4B/INPP5K/PABPC1/DDX3X/NOTCH1/TRIM11/PROX1/TRIM25/CHMP4C/PRKN/VAPA/CAV2/FMR1/CHMP2A/EIF2AK4/FBXL2/APOBEC3D/ADAR/TRIM21/IFITM2/STOM/SMC3/C19orf66	35
GO:0043500	muscle adaptation	30/4408	120/18493	0.416649	1	0.617711	PIN1/LMCD1/MEF2A/LMNA/JARID2/G6PD/CAMTA2/PPP3CA/INPP5F/NOL3/KLF4/GATA6/HEY2/PPARA/NOTCH1/PDE9A/GTF2IRD1/SMAD4/TNNT1/CAMK2D/SMAD3/PDE5A/ROCK2/EZH2/CFLAR/RPS6KB1/TNFRSF1A/TWF1/ACTA1/RGS2	30
GO:0001953	negative regulation of cell-matrix adhesion	11/4408	42/18493	0.417747	1	0.617711	BCAS3/NF2/CORO1C/ITGB1BP1/JAG1/RCC2/THBS1/NF1/RASA1/ADAM15/PIK3R1	11
GO:0002714	positive regulation of B cell mediated immunity	10/4408	38/18493	0.420464	1	0.617711	MLH1/MSH6/UNG/PAXIP1/NSD2/STAT6/TFRC/CD40/CLCF1/TP53BP1	10
GO:0002891	positive regulation of immunoglobulin mediated immune response	10/4408	38/18493	0.420464	1	0.617711	MLH1/MSH6/UNG/PAXIP1/NSD2/STAT6/TFRC/CD40/CLCF1/TP53BP1	10
GO:0099177	regulation of trans-synaptic signaling	102/4408	419/18493	0.421535	1	0.617711	NFATC4/PREPL/NCDN/PRKACA/NAPA/STAT3/GSK3B/CALM3/SYNGAP1/YWHAG/GIPC1/PFN2/PLCG1/STXBP5L/IGSF9B/HRAS/GLUL/MECP2/KCNJ10/PICK1/VAMP1/ABAT/GIT1/DVL1/PLA2G6/ARRB2/BRSK1/DLG4/VAMP2/PSMC5/EIF4E/PPP3CA/FBXL20/CHRNB2/MAPK1/PLCB1/PAIP2/TUBB2B/PTPRA/SLC30A1/JPH3/RNF19A/GNAI2/CACNB3/SYT7/LGMN/CDC20/GUCY1B1/SERPINE2/SHISA9/HOMER1/SQSTM1/KCTD13/PPFIA2/PLEKHG5/RARA/APOE/RAPGEF2/ATP1A2/MPP2/SNCA/SYT1/DBN1/SLC6A1/…	102
GO:0010543	regulation of platelet activation	8/4408	30/18493	0.426105	1	0.617711	ABAT/PDGFRA/CD9/PDGFA/SERPINE2/APOE/TEC/ADAMTS18	8
GO:0060048	cardiac muscle contraction	33/4408	133/18493	0.428567	1	0.617711	PRKACA/JUP/CALM3/CALM2/KCNH2/SRSF1/PKP2/ANK2/PPP1R13L/GATA4/SMAD7/SRI/SCN4B/KCNN2/CACNA1C/CACNA2D1/ATP1B1/VEGFB/ATP1A2/TNNT1/FKBP1B/CAMK2D/GSTO1/CACNB2/CACNA1D/PDE5A/FGF12/SCN1B/CAV1/HRC/NUP155/PDE4D/RGS2	33
GO:0010714	positive regulation of collagen metabolic process	7/4408	26/18493	0.42901	1	0.617711	PDGFRB/ARRB2/HDAC2/SUCO/BMP4/TGFB3/WNT4	7
GO:0071577	zinc ion transmembrane transport	6/4408	22/18493	0.431932	1	0.617711	SLC39A1/SLC39A6/SLC30A1/SLC30A6/SLC39A8/SLC39A14	6
GO:0035635	entry of bacterium into host cell	4/4408	14/18493	0.437405	1	0.617711	CTNNB1/CTNND1/CAV1/MET	4
GO:0036376	sodium ion export across plasma membrane	4/4408	14/18493	0.437405	1	0.617711	ATP1A3/ATP1B1/ATP1B3/ATP1A2	4
GO:0099116	tRNA 5'-end processing	4/4408	14/18493	0.437405	1	0.617711	USP14/KIAA0391/THG1L/POP5	4
GO:0099118	microtubule-based protein transport	4/4408	14/18493	0.437405	1	0.617711	DLG2/KIF5C/PURA/TERF2	4
GO:1905064	negative regulation of vascular smooth muscle cell differentiation	4/4408	14/18493	0.437405	1	0.617711	NFATC3/NFATC1/HEY2/NFATC2	4
GO:0002679	respiratory burst involved in defense response	3/4408	10/18493	0.439224	1	0.617711	DUSP10/RPS19/SELENOK	3
GO:0048304	positive regulation of isotype switching to IgG isotypes	3/4408	10/18493	0.439224	1	0.617711	MLH1/PAXIP1/CD40	3
GO:0098598	learned vocalization behavior or vocal learning	3/4408	10/18493	0.439224	1	0.617711	NEUROG1/STRA6/NRXN2	3
GO:0099188	postsynaptic cytoskeleton organization	3/4408	10/18493	0.439224	1	0.617711	WASF2/ACTB/INA	3
GO:1905879	regulation of oogenesis	3/4408	10/18493	0.439224	1	0.617711	YTHDF2/NPPC/PDE5A	3
GO:0062014	negative regulation of small molecule metabolic process	24/4408	97/18493	0.455798	1	0.637437	STAT3/TIGAR/WDTC1/CLTC/ETFBKMT/MAEA/SIRT6/PLIN5/SCAP/SOD1/DKK3/PPARA/ERLIN1/PROX1/APOE/SNCA/RHOA/SIRT1/FAM3C/BMP2/REST/WNT4/PIBF1/C1QTNF3	24
GO:0050688	regulation of defense response to virus	17/4408	68/18493	0.457118	1	0.638391	PPM1B/PUM2/IFNLR1/ZMPSTE24/RNF26/ANKRD17/STAT1/C1QBP/SELENOK/MICB/HERC5/ELMOD2/RIOK3/PQBP1/EIF2AK4/TNFAIP3/BIRC2	17
GO:0006942	regulation of striated muscle contraction	23/4408	93/18493	0.459348	1	0.64097	PRKACA/JUP/CALM3/CALM2/PKP2/ANK2/GATA4/ATP2A1/SMAD7/FGF13/SRI/CACNA1C/ATP1B1/ATP1A2/FKBP1B/CAMK2D/GSTO1/PDE5A/RANGRF/CAV1/HRC/PDE4D/RGS2	23
GO:0010614	negative regulation of cardiac muscle hypertrophy	9/4408	35/18493	0.461273	1	0.642045	LMNA/JARID2/G6PD/PPARA/NOTCH1/SMAD4/SMAD3/TNFRSF1A/RGS2	9
GO:0010667	negative regulation of cardiac muscle cell apoptotic process	9/4408	35/18493	0.461273	1	0.642045	HSPB6/PDPK1/NOL3/PPP1R10/HEY2/ILK/CFLAR/HSF1/NFE2L2	9
GO:0110111	negative regulation of animal organ morphogenesis	9/4408	35/18493	0.461273	1	0.642045	CTNNB1/FBXW7/STAT1/NFIB/NOTCH1/PAX2/NOG/BMP4/SIX1	9
GO:0098693	regulation of synaptic vesicle cycle	28/4408	114/18493	0.463746	1	0.644591	PREPL/NAPA/GSK3B/CALM3/GIPC1/PFN2/STXBP5L/VAMP1/GIT1/DVL1/BRSK1/FBXL20/CHRNB2/SLC2A4/SYT7/PPFIA2/SNCA/SYT1/RAP1A/HTR1B/CACNB2/CACNA1D/CPLX1/RAB5A/CDK5R1/FMR1/UNC13B/CHRNA5	28
GO:0099132	ATP hydrolysis coupled cation transmembrane transport	15/4408	60/18493	0.465516	1	0.646692	ATP5F1B/ATP5MC1/ATP6V1F/ATP5F1A/ATP6AP1/ATP6V0A2/ATP5MC2/ATP8A1/ATP2A1/ATP1A3/ATP13A2/ATP6V0D1/ATP1A2/ATP2C1/ATP13A1	15
GO:2000515	negative regulation of CD4-positive, alpha-beta T cell activation	7/4408	27/18493	0.472472	1	0.653633	ZBTB7B/SOCS5/HMGB1/SMAD7/TWSG1/CBFB/RUNX1	7
GO:2000353	positive regulation of endothelial cell apoptotic process	6/4408	23/18493	0.479131	1	0.659202	FOXO3/PLCG1/PRKCI/CD40/THBS1/COL18A1	6
GO:0099172	presynapse organization	11/4408	44/18493	0.485854	1	0.664911	EFNB2/DVL1/LRFN4/PPFIA2/SNCA/EIF4G1/NTNG2/LRP4/GPC4/SLITRK3/SLITRK2	11
GO:0002902	regulation of B cell apoptotic process	5/4408	19/18493	0.486867	1	0.664911	FNIP1/IRS2/FOXP1/ADA/NOC2L	5
GO:0044342	type B pancreatic cell proliferation	5/4408	19/18493	0.486867	1	0.664911	MEN1/NR4A1/NKX6-1/SIDT2/WDR13	5
GO:1905331	negative regulation of morphogenesis of an epithelium	5/4408	19/18493	0.486867	1	0.664911	CTNNB1/STAT1/BMP4/SIX1/NKD1	5
GO:0003300	cardiac muscle hypertrophy	26/4408	107/18493	0.492543	1	0.671381	TIAM1/PIN1/LMCD1/MEF2A/LMNA/JARID2/G6PD/HDAC2/CAMTA2/PPP3CA/INPP5F/GATA4/GATA6/HEY2/PPARA/NOTCH1/PDE9A/SMAD4/CAMK2D/SMAD3/PDE5A/ROCK2/EZH2/TNFRSF1A/TWF1/RGS2	26
GO:0022408	negative regulation of cell-cell adhesion	41/4408	170/18493	0.495335	1	0.671995	NF2/ZBTB7B/PRKAR1A/MIA3/SOCS5/ABAT/ZNF703/HMGB1/MAPK7/NFKBID/PODXL/WNK1/MYADM/CD9/YTHDF2/JAG1/SMAD7/KLF4/SERPINE2/TWSG1/PPARA/METTL3/PAG1/ERBB2/CBFB/PTPN2/RUNX1/PTPN6/PDE5A/BMP4/GTPBP4/EPB41L5/PELI1/NRARP/DTX1/BMP2/MAP2K5/TRPV4/GLI3/DLG5/ADAMTS18	41
GO:0010611	regulation of cardiac muscle hypertrophy	18/4408	74/18493	0.505596	1	0.673538	PIN1/LMCD1/MEF2A/LMNA/JARID2/G6PD/PPP3CA/PPARA/NOTCH1/PDE9A/SMAD4/CAMK2D/SMAD3/PDE5A/ROCK2/TNFRSF1A/TWF1/RGS2	18
GO:0010665	regulation of cardiac muscle cell apoptotic process	13/4408	53/18493	0.505822	1	0.673538	HSPB6/TIGAR/HMGCR/PDPK1/EIF5A/NOL3/PPP1R10/HEY2/CAMK2D/ILK/CFLAR/HSF1/NFE2L2	13
GO:0099131	ATP hydrolysis coupled ion transmembrane transport	8/4408	32/18493	0.506405	1	0.673538	ATP5MC1/ATP6V1F/ATP6AP1/ATP6V0A2/ATP5MC2/ATP1A3/ATP6V0D1/ATP1A2	8
GO:0031652	positive regulation of heat generation	3/4408	11/18493	0.508255	1	0.673538	SLC27A1/ABAT/NMU	3
GO:0033632	regulation of cell-cell adhesion mediated by integrin	3/4408	11/18493	0.508255	1	0.673538	PODXL/WNK1/ADA	3
GO:0035751	regulation of lysosomal lumen pH	3/4408	11/18493	0.508255	1	0.673538	CCDC115/TMEM165/VPS33A	3
GO:0061052	negative regulation of cell growth involved in cardiac muscle cell development	3/4408	11/18493	0.508255	1	0.673538	G6PD/PPARA/RGS2	3
GO:0071639	positive regulation of monocyte chemotactic protein-1 production	3/4408	11/18493	0.508255	1	0.673538	HMGB1/SELENOK/TRPV4	3
GO:0086016	AV node cell action potential	3/4408	11/18493	0.508255	1	0.673538	SCN4B/CACNA1C/CACNB2	3
GO:0055075	potassium ion homeostasis	7/4408	28/18493	0.515033	1	0.680538	KCTD7/KCNJ10/KCNH2/ATP1A3/ATP1B1/ATP1B3/ATP1A2	7
GO:0120034	positive regulation of plasma membrane bounded cell projection assembly	24/4408	100/18493	0.523397	1	0.689971	BCAS3/DYNLL1/HRAS/FUZ/WASF2/AKIRIN1/ARAP1/SEPT9/NRP1/MARK4/TWF2/RHOQ/CROCC/RALA/SEPT7/PALM/FAM98A/ZMYND8/ANLN/TGFBR1/F2RL1/FMR1/TGFB3/HAP1	24
GO:0006941	striated muscle contraction	40/4408	168/18493	0.533273	1	0.699286	PRKACA/JUP/CALM3/CALM2/MYH14/KCNH2/SRSF1/PKP2/ANK2/PPP1R13L/GATA4/ATP2A1/EEF2/SMAD7/SRI/SCN4B/KCNN2/HOMER1/CACNA1C/CACNA2D1/ARHGEF11/ALDOA/ATP1B1/VEGFB/ATP1A2/TNNT1/FKBP1B/CAMK2D/GSTO1/CACNB2/CACNA1D/PDE5A/FGF12/SCN1B/RPS6KB1/CAV1/HRC/NUP155/PDE4D/RGS2	40
GO:0014897	striated muscle hypertrophy	26/4408	109/18493	0.535488	1	0.699364	TIAM1/PIN1/LMCD1/MEF2A/LMNA/JARID2/G6PD/HDAC2/CAMTA2/PPP3CA/INPP5F/GATA4/GATA6/HEY2/PPARA/NOTCH1/PDE9A/SMAD4/CAMK2D/SMAD3/PDE5A/ROCK2/EZH2/TNFRSF1A/TWF1/RGS2	26
GO:0045851	pH reduction	9/4408	37/18493	0.535576	1	0.699364	ATP6AP1/ATP6V0A2/CCDC115/DMXL1/GPR89A/CLIC4/CLCN3/ATP6V0D1/RAB20	9
GO:0007035	vacuolar acidification	5/4408	20/18493	0.537105	1	0.699364	ATP6V0A2/CCDC115/DMXL1/CLIC4/ATP6V0D1	5
GO:0086014	atrial cardiac muscle cell action potential	5/4408	20/18493	0.537105	1	0.699364	ANK2/KCNN2/CACNA1C/CACNB2/NUP155	5
GO:0050885	neuromuscular process controlling balance	12/4408	50/18493	0.543773	1	0.706266	CAMTA1/AARS/GM2A/NEUROG1/JPH3/RBFOX2/CNTNAP1/RAC3/GIGYF2/ABR/ALDH1A3/CDH23	12
GO:0003299	muscle hypertrophy in response to stress	8/4408	33/18493	0.545228	1	0.706266	LMNA/CAMTA2/PPP3CA/INPP5F/GATA6/HEY2/SMAD3/EZH2	8
GO:0014887	cardiac muscle adaptation	8/4408	33/18493	0.545228	1	0.706266	LMNA/CAMTA2/PPP3CA/INPP5F/GATA6/HEY2/SMAD3/EZH2	8
GO:0014898	cardiac muscle hypertrophy in response to stress	8/4408	33/18493	0.545228	1	0.706266	LMNA/CAMTA2/PPP3CA/INPP5F/GATA6/HEY2/SMAD3/EZH2	8
GO:0070229	negative regulation of lymphocyte apoptotic process	8/4408	33/18493	0.545228	1	0.706266	BLM/IRS2/FOXP1/GPAM/EFNA1/ADA/BMP4/NOC2L	8
GO:1905332	positive regulation of morphogenesis of an epithelium	8/4408	33/18493	0.545228	1	0.706266	CTNNB1/SIRT6/SMO/PAX2/NOG/BMP4/SIX1/WNT4	8
GO:0002637	regulation of immunoglobulin production	15/4408	63/18493	0.550699	1	0.710345	MLH1/MSH6/TRAF2/UNG/TMBIM6/PAXIP1/NSD2/APLF/STAT6/TFRC/CD40/TRAF6/CLCF1/PKN1/TP53BP1	15
GO:1905606	regulation of presynapse assembly	7/4408	29/18493	0.556292	1	0.714711	LRFN4/SNCA/EIF4G1/NTNG2/GPC4/SLITRK3/SLITRK2	7
GO:0014743	regulation of muscle hypertrophy	18/4408	76/18493	0.556799	1	0.714963	PIN1/LMCD1/MEF2A/LMNA/JARID2/G6PD/PPP3CA/PPARA/NOTCH1/PDE9A/SMAD4/CAMK2D/SMAD3/PDE5A/ROCK2/TNFRSF1A/TWF1/RGS2	18
GO:0050954	sensory perception of mechanical stimulus	38/4408	161/18493	0.558459	1	0.716911	FBXO11/TPRN/LRIG2/ADGRV1/WFS1/MYH14/CDKN2D/GPX1/LRIG1/SRRM4/SPRY2/CHRNB2/SLC9A3R1/FGFR1/CACNB3/EYA1/TRIOBP/SOD1/NIPBL/TIMM9/MKKS/SERPINE2/SOBP/COL11A1/MYO6/SERPINB6/SPTBN4/HOXA1/LOXHD1/ZNF354A/CACNA1D/SIX1/LRP2/WHRN/CDH23/TFAP2A/GABRB3/CCDC50	38
GO:0099054	presynapse assembly	10/4408	42/18493	0.561151	1	0.71926	EFNB2/DVL1/LRFN4/SNCA/EIF4G1/NTNG2/LRP4/GPC4/SLITRK3/SLITRK2	10
GO:0043502	regulation of muscle adaptation	25/4408	106/18493	0.561881	1	0.720011	PIN1/LMCD1/MEF2A/LMNA/JARID2/G6PD/PPP3CA/NOL3/DAG1/KLF4/PPARA/NOTCH1/PDE9A/GTF2IRD1/SMAD4/TNNT1/CAMK2D/SMAD3/PDE5A/ROCK2/RPS6KB1/TNFRSF1A/TWF1/RGS2/SELENON	25
GO:0010460	positive regulation of heart rate	6/4408	25/18493	0.569262	1	0.722724	HEY2/ADA/NMU/HRC/PDE4D/ADRB1	6
GO:0032731	positive regulation of interleukin-1 beta production	9/4408	38/18493	0.571301	1	0.722724	EGR1/HK1/HMGB1/INAVA/SMAD3/FZD5/NOD1/ISL1/PANX1	9
GO:0055069	zinc ion homeostasis	9/4408	38/18493	0.571301	1	0.722724	SLC39A6/AP3D1/SLC30A1/ATP13A2/PRKN/SLC39A8/LCK/SLC30A9/SLC39A14	9
GO:0010459	negative regulation of heart rate	3/4408	12/18493	0.572517	1	0.722724	SRI/FKBP1B/SPTBN4	3
GO:0098962	regulation of postsynaptic neurotransmitter receptor activity	3/4408	12/18493	0.572517	1	0.722724	SHISA9/HOMER1/NPTX2	3
GO:1905461	positive regulation of vascular associated smooth muscle cell apoptotic process	3/4408	12/18493	0.572517	1	0.722724	SOD2/ATF4/E2F3	3
GO:0014896	muscle hypertrophy	26/4408	111/18493	0.577438	1	0.728384	TIAM1/PIN1/LMCD1/MEF2A/LMNA/JARID2/G6PD/HDAC2/CAMTA2/PPP3CA/INPP5F/GATA4/GATA6/HEY2/PPARA/NOTCH1/PDE9A/SMAD4/CAMK2D/SMAD3/PDE5A/ROCK2/EZH2/TNFRSF1A/TWF1/RGS2	26
GO:1905207	regulation of cardiocyte differentiation	15/4408	64/18493	0.578096	1	0.72848	EFNB2/PIN1/G6PD/ARRB2/FZD7/GATA4/RBPJ/GATA6/HEY2/PPARA/PRICKLE1/SMAD4/BMP4/BMP2/RGS2	15
GO:0015988	energy coupled proton transmembrane transport, against electrochemical gradient	8/4408	34/18493	0.582759	1	0.731939	ATP5MC1/ATP6V1F/ATP6AP1/ATP6V0A2/ATP5MC2/ATP1A3/ATP6V0D1/ATP1A2	8
GO:0070233	negative regulation of T cell apoptotic process	5/4408	21/18493	0.584936	1	0.731939	BLM/GPAM/EFNA1/ADA/BMP4	5
GO:0030004	cellular monovalent inorganic cation homeostasis	21/4408	90/18493	0.585317	1	0.732234	KCTD7/ATP5F1B/ATP6V0A2/CCDC115/DMXL1/MAPK1/CHP1/GPR89A/TMEM165/ATP1A3/CLIC4/SLC4A8/CLCN3/ATP6V0D1/ATP1B1/ATP1B3/ATP1A2/SLC26A6/MAPK3/RAB20/VPS33A	21
GO:0032760	positive regulation of tumor necrosis factor production	17/4408	73/18493	0.588946	1	0.736405	ZBTB20/NFATC4/HMGB1/HDAC2/PTPN11/SELENOK/ARHGEF2/TLR2/THBS1/ARFGEF2/TIRAP/PTPRJ/FZD5/MAPKAPK2/PIK3R1/NOD1/ISL1	17
GO:0099174	regulation of presynapse organization	7/4408	30/18493	0.595914	1	0.742335	LRFN4/SNCA/EIF4G1/NTNG2/GPC4/SLITRK3/SLITRK2	7
GO:0002712	regulation of B cell mediated immunity	12/4408	52/18493	0.604401	1	0.746721	MLH1/MSH6/UNG/PAXIP1/NSD2/APLF/STAT6/TFRC/CD40/CLCF1/PTPN6/TP53BP1	12
GO:0002889	regulation of immunoglobulin mediated immune response	12/4408	52/18493	0.604401	1	0.746721	MLH1/MSH6/UNG/PAXIP1/NSD2/APLF/STAT6/TFRC/CD40/CLCF1/PTPN6/TP53BP1	12
GO:0006883	cellular sodium ion homeostasis	4/4408	17/18493	0.604698	1	0.746721	ATP1A3/ATP1B1/ATP1B3/ATP1A2	4
GO:0014874	response to stimulus involved in regulation of muscle adaptation	4/4408	17/18493	0.604698	1	0.746721	NOL3/DAG1/RPS6KB1/SELENON	4
GO:0032966	negative regulation of collagen biosynthetic process	4/4408	17/18493	0.604698	1	0.746721	GOT1/CYGB/RAP1A/NPPC	4
GO:0045187	regulation of circadian sleep/wake cycle, sleep	4/4408	17/18493	0.604698	1	0.746721	PER3/CHRNB2/ADA/NMU	4
GO:0090330	regulation of platelet aggregation	4/4408	17/18493	0.604698	1	0.746721	ABAT/CD9/SERPINE2/ADAMTS18	4
GO:0033627	cell adhesion mediated by integrin	15/4408	65/18493	0.604805	1	0.746721	ITGB1BP1/PODXL/WNK1/PTPN11/CYP1B1/EFNA1/CIB1/RAC3/PTPN6/ADA/PDE3B/ITGB1/ADAM17/COL16A1/IFT74	15
GO:0099072	regulation of postsynaptic membrane neurotransmitter receptor levels	15/4408	65/18493	0.604805	1	0.746721	EFNB2/HRAS/DLG4/DLG2/PRKCI/DAG1/RAP1A/SNAP25/ERBIN/CTNND1/ATAD1/CPLX1/GPC4/SYNJ1/IQSEC2	15
GO:0048525	negative regulation of viral process	21/4408	91/18493	0.60785	1	0.749925	TRIM35/CCNK/ILF3/TARDBP/TNIP1/TRIM26/STAT1/JUN/INPP5K/TRIM11/PROX1/TRIM25/PRKN/VAPA/ZNF639/EIF2AK4/APOBEC3D/REST/TRIM21/IFITM2/C19orf66	21
GO:0095500	acetylcholine receptor signaling pathway	6/4408	26/18493	0.611338	1	0.751082	CHRNB2/PLCB1/GNAI2/GNB1/LYPD1/CDK5R1	6
GO:1905144	response to acetylcholine	6/4408	26/18493	0.611338	1	0.751082	CHRNB2/PLCB1/GNAI2/GNB1/LYPD1/CDK5R1	6
GO:1905145	cellular response to acetylcholine	6/4408	26/18493	0.611338	1	0.751082	CHRNB2/PLCB1/GNAI2/GNB1/LYPD1/CDK5R1	6
GO:0001935	endothelial cell proliferation	44/4408	190/18493	0.615095	1	0.754216	SP1/STAT3/PDPK1/HMGB2/PLCG1/PDCD10/ATP5F1A/HMGB1/ARNT/ITGB1BP1/SIRT6/THAP1/PRKD2/KRIT1/NRP1/APLNR/STAT1/FGFR1/JUN/VASH2/NR4A1/PROX1/APOE/GATA2/LOXL2/VEGFB/THBS1/SEMA5A/NF1/BMP6/RICTOR/BMP4/DLL4/NR2F2/TGFBR1/CAV2/SIRT1/CAV1/ADAM17/NRARP/BMP2/MIR152/PRKD1/EMC10	44
GO:0051452	intracellular pH reduction	8/4408	35/18493	0.618755	1	0.757962	ATP6V0A2/CCDC115/DMXL1/GPR89A/CLIC4/CLCN3/ATP6V0D1/RAB20	8
GO:0097755	positive regulation of blood vessel diameter	13/4408	57/18493	0.623022	1	0.760063	SOD2/PLA2G6/GPX1/SOD1/MKKS/APOE/NPPC/ATG5/CPS1/F2RL1/ADRB2/ADRB1/RGS2	13
GO:0002639	positive regulation of immunoglobulin production	10/4408	44/18493	0.62613	1	0.760063	MLH1/MSH6/UNG/PAXIP1/NSD2/STAT6/TFRC/CD40/CLCF1/TP53BP1	10
GO:0044060	regulation of endocrine process	10/4408	44/18493	0.62613	1	0.760063	RAB8B/PTPN11/FGFR1/GNAS/SMAD4/BMP6/CRHR1/F2RL1/FOXL2/C1QTNF3	10
GO:0032727	positive regulation of interferon-alpha production	5/4408	22/18493	0.629937	1	0.760063	HMGB1/STAT1/IRF7/SETD2/IRF3	5
GO:1905809	negative regulation of synapse organization	5/4408	22/18493	0.629937	1	0.760063	NFATC4/TLR2/APOE/EFNA1/ARHGEF15	5
GO:0014889	muscle atrophy	3/4408	13/18493	0.631252	1	0.760063	NOL3/CFLAR/RPS6KB1	3
GO:0031650	regulation of heat generation	3/4408	13/18493	0.631252	1	0.760063	SLC27A1/ABAT/NMU	3
GO:0044130	negative regulation of growth of symbiont in host	3/4408	13/18493	0.631252	1	0.760063	IRF8/SQSTM1/TIRAP	3
GO:0048302	regulation of isotype switching to IgG isotypes	3/4408	13/18493	0.631252	1	0.760063	MLH1/PAXIP1/CD40	3
GO:0140253	cell-cell fusion	12/4408	53/18493	0.633253	1	0.761284	MYH9/PGK1/TANC1/FLT3LG/CACNA1H/VASH2/SH3PXD2A/RAPGEF3/EHD1/PLEKHO1/CFLAR/NFATC2	12
GO:1905063	regulation of vascular smooth muscle cell differentiation	7/4408	31/18493	0.633635	1	0.761284	SOD2/NFATC3/NFATC1/CTH/HEY2/MIR124-1/NFATC2	7
GO:0008016	regulation of heart contraction	50/4408	217/18493	0.634706	1	0.762388	PRKACA/JUP/CALM3/CALM2/MEF2A/IRX5/KCNH2/ITPR2/ZMPSTE24/PKP2/MDM2/ANK2/GATA4/SREBF1/ATP2A1/KCNK1/CACNA1H/SMAD7/ATP1A3/FGF13/SRI/SCN4B/KCNN2/HEY2/CACNA1C/CACNA2D1/ATP1B1/ATP1A2/TRPC1/GNAO1/FKBP1B/CAMK2D/GSTO1/SPTBN4/CACNB2/NPPC/CACNA1D/PDE5A/ADA/FOXN4/SCN1B/ASPH/NMU/RANGRF/CAV1/HRC/NUP155/PDE4D/ADRB1/RGS2	50
GO:1902600	proton transmembrane transport	37/4408	162/18493	0.647235	1	0.774464	ATP5F1B/ATP5MC1/SLC2A8/UCP2/COX5A/ATP5PF/ATP6V1F/ATP5F1A/ATP6AP1/ATP6V0A2/ATP6V1D/COX8A/ATP5MC2/SLC11A2/PARK7/SLC9A3R1/CHP1/NNT/NDUFA4/ATP2A1/ATP1A3/TMCO3/CLCN3/SLC33A1/ATP6V0D1/SLC15A4/ATP1A2/ATP2C1/COX6A1/SLC25A27/ATP5ME/HVCN1/MFSD3/SLC2A6/SURF1/COX5B/SLC15A3	37
GO:0014888	striated muscle adaptation	13/4408	58/18493	0.650123	1	0.774982	LMNA/CAMTA2/PPP3CA/INPP5F/GATA6/HEY2/GTF2IRD1/TNNT1/SMAD3/EZH2/CFLAR/RPS6KB1/ACTA1	13
GO:0043501	skeletal muscle adaptation	6/4408	27/18493	0.651014	1	0.774982	PPP3CA/GTF2IRD1/TNNT1/CFLAR/RPS6KB1/ACTA1	6
GO:0002726	positive regulation of T cell cytokine production	4/4408	18/18493	0.653242	1	0.774982	TRAF2/TRAF6/FZD5/IL18R1	4
GO:0007625	grooming behavior	4/4408	18/18493	0.653242	1	0.774982	CTNS/SLITRK5/APRT/NMU	4
GO:0010663	positive regulation of striated muscle cell apoptotic process	4/4408	18/18493	0.653242	1	0.774982	TIGAR/HMGCR/EIF5A/CAMK2D	4
GO:0010666	positive regulation of cardiac muscle cell apoptotic process	4/4408	18/18493	0.653242	1	0.774982	TIGAR/HMGCR/EIF5A/CAMK2D	4
GO:0010713	negative regulation of collagen metabolic process	4/4408	18/18493	0.653242	1	0.774982	GOT1/CYGB/RAP1A/NPPC	4
GO:0071625	vocalization behavior	4/4408	18/18493	0.653242	1	0.774982	MYH14/NEUROG1/NRXN2/NRXN3	4
GO:1905276	regulation of epithelial tube formation	4/4408	18/18493	0.653242	1	0.774982	FZD2/DVL1/PTK7/SIX1	4
GO:2000319	regulation of T-helper 17 cell differentiation	4/4408	18/18493	0.653242	1	0.774982	ZBTB7B/NFKBID/SMAD7/NFKBIZ	4
GO:0002504	antigen processing and presentation of peptide or polysaccharide antigen via MHC class II	23/4408	102/18493	0.657404	1	0.778812	DCTN4/CLTC/DYNLL1/CANX/KIF3C/ACTR1A/KIF26A/DYNLL2/AP2S1/CAPZB/SEC24C/CLTA/AP2M1/LGMN/AP1S3/TRAF6/KLC2/CAPZA1/THBS1/KIF22/RACGAP1/CTSV/KIF4A	23
GO:0019886	antigen processing and presentation of exogenous peptide antigen via MHC class II	22/4408	98/18493	0.664553	1	0.786165	DCTN4/CLTC/DYNLL1/CANX/KIF3C/ACTR1A/KIF26A/DYNLL2/AP2S1/CAPZB/SEC24C/CLTA/AP2M1/LGMN/AP1S3/TRAF6/KLC2/CAPZA1/KIF22/RACGAP1/CTSV/KIF4A	22
GO:0048512	circadian behavior	9/4408	41/18493	0.670227	1	0.790473	CIART/PER3/CHRNB2/AHCY/GPR157/ADA/GPR176/USP2/NMU	9
GO:0030641	regulation of cellular pH	16/4408	72/18493	0.670353	1	0.790473	ATP5F1B/ATP6V0A2/CCDC115/DMXL1/MAPK1/CHP1/GPR89A/TMEM165/CLIC4/SLC4A8/CLCN3/ATP6V0D1/SLC26A6/MAPK3/RAB20/VPS33A	16
GO:1901616	organic hydroxy compound catabolic process	16/4408	72/18493	0.670353	1	0.790473	INPP5B/TRERF1/MAOA/INPP5K/APOE/CYP46A1/GPD2/SYNJ2/SNX17/IMPA2/TPI1/GK/INPP5A/MIOX/SYNJ1/FAH	16
GO:0050687	negative regulation of defense response to virus	5/4408	23/18493	0.671827	1	0.790473	PPM1B/RNF26/C1QBP/MICB/RIOK3	5
GO:0006885	regulation of pH	18/4408	81/18493	0.675105	1	0.79377	ATP5F1B/PDK2/ATP6AP1/ATP6V0A2/CCDC115/DMXL1/MAPK1/CHP1/GPR89A/TMEM165/CLIC4/SLC4A8/CLCN3/ATP6V0D1/SLC26A6/MAPK3/RAB20/VPS33A	18
GO:0030888	regulation of B cell proliferation	13/4408	59/18493	0.676147	1	0.794621	CHRNB2/IRS2/TFRC/CD40/AHR/CLCF1/ATM/TIRAP/ADA/PELI1/PKN1/VAV3/NFATC2	13
GO:0010934	macrophage cytokine production	3/4408	14/18493	0.684119	1	0.795776	SEMA7A/SIRT1/TGFB3	3
GO:0032105	negative regulation of response to extracellular stimulus	3/4408	14/18493	0.684119	1	0.795776	MKKS/PPARA/KANK2	3
GO:0032108	negative regulation of response to nutrient levels	3/4408	14/18493	0.684119	1	0.795776	MKKS/PPARA/KANK2	3
GO:0035435	phosphate ion transmembrane transport	3/4408	14/18493	0.684119	1	0.795776	SLC20A1/SLC37A1/XPR1	3
GO:0044126	regulation of growth of symbiont in host	3/4408	14/18493	0.684119	1	0.795776	IRF8/SQSTM1/TIRAP	3
GO:0044146	negative regulation of growth of symbiont involved in interaction with host	3/4408	14/18493	0.684119	1	0.795776	IRF8/SQSTM1/TIRAP	3
GO:0071941	nitrogen cycle metabolic process	3/4408	14/18493	0.684119	1	0.795776	ASL/SUOX/CPS1	3
GO:1905516	positive regulation of fertilization	3/4408	14/18493	0.684119	1	0.795776	PLCB1/CACNA1H/LHFPL2	3
GO:0046636	negative regulation of alpha-beta T cell activation	8/4408	37/18493	0.685424	1	0.795776	ZBTB7B/SOCS5/HMGB1/SMAD7/TWSG1/CBFB/RUNX1/GLI3	8
GO:0072538	T-helper 17 type immune response	6/4408	28/18493	0.688099	1	0.795776	STAT3/ZBTB7B/NFKBID/SMAD7/NFKBIZ/RORA	6
GO:0046597	negative regulation of viral entry into host cell	4/4408	19/18493	0.697608	1	0.798033	TRIM26/TRIM11/TRIM25/IFITM2	4
GO:0048148	behavioral response to cocaine	4/4408	19/18493	0.697608	1	0.798033	ABAT/HOMER1/SNCA/PPP1R1B	4
GO:0098911	regulation of ventricular cardiac muscle cell action potential	4/4408	19/18493	0.697608	1	0.798033	JUP/PKP2/CACNA1C/CAV1	4
GO:0003015	heart process	57/4408	252/18493	0.699066	1	0.798033	PRKACA/JUP/CALM3/CALM2/MEF2A/IRX5/KCNH2/ITPR2/ZMPSTE24/SRSF1/GPX1/PKP2/MDM2/ANK2/PPP1R13L/GATA4/SREBF1/GNAI2/ATP2A1/SOD1/KCNK1/CACNA1H/SMAD7/SRI/SCN4B/KCNN2/HEY2/CACNA1C/CACNA2D1/ATP1B1/VEGFB/ATP1A2/TRPC1/TNNT1/GNAO1/FKBP1B/CAMK2D/GSTO1/SPTBN4/CACNB2/NPPC/CACNA1D/PDE5A/ADA/FGF12/FOXN4/ATG5/SCN1B/ASPH/NMU/RANGRF/CAV1/HRC/NUP155/PDE4D/ADRB1/RGS2	57
GO:0007622	rhythmic behavior	9/4408	42/18493	0.699975	1	0.798033	CIART/PER3/CHRNB2/AHCY/GPR157/ADA/GPR176/USP2/NMU	9
GO:0042088	T-helper 1 type immune response	9/4408	42/18493	0.699975	1	0.798033	HRAS/SOCS5/HMGB1/BCL3/RELB/STAT6/TRAF6/LEF1/IL18R1	9
GO:0014850	response to muscle activity	5/4408	24/18493	0.710448	1	0.798033	MTFP1/TNS2/OPA1/ADSL/SELENON	5
GO:0035640	exploration behavior	5/4408	24/18493	0.710448	1	0.798033	ABAT/JPH3/APOE/C12orf10/CHL1	5
GO:0099175	regulation of postsynapse organization	21/4408	96/18493	0.711483	1	0.798033	ABHD17B/TIAM1/ARHGEF9/ACTR2/ARF4/NRCAM/CFL1/HSPA8/LZTS3/LRFN4/CDKL5/HOMER1/APOE/EFNA1/ZMYND8/CAPRIN2/OPA1/EPHA4/CDK5R1/LRP4/SEMA3F	21
GO:0019882	antigen processing and presentation	39/4408	175/18493	0.713025	1	0.798033	RAB5B/DCTN4/RAB6A/CLTC/CALR/DYNLL1/RAB34/CANX/KIF3C/ACTR1A/KIF26A/DYNLL2/AP2S1/CAPZB/AP3D1/SEC24C/RAB8B/CLTA/RELB/AP2M1/RAB33A/LGMN/BCAP31/AP1S3/TRAF6/KLC2/CAPZA1/THBS1/PDIA3/VAMP3/KIF22/RAB27A/ATG5/RACGAP1/LNPEP/CTSV/IKBKB/KIF4A/NOD1	39
GO:0002495	antigen processing and presentation of peptide antigen via MHC class II	22/4408	101/18493	0.722239	1	0.798033	DCTN4/CLTC/DYNLL1/CANX/KIF3C/ACTR1A/KIF26A/DYNLL2/AP2S1/CAPZB/SEC24C/CLTA/AP2M1/LGMN/AP1S3/TRAF6/KLC2/CAPZA1/KIF22/RACGAP1/CTSV/KIF4A	22
GO:0019098	reproductive behavior	6/4408	29/18493	0.722484	1	0.798033	FUOM/UBE2Q1/MBD2/ZFX/SERPINE2/PPP1R1B	6
GO:0002832	negative regulation of response to biotic stimulus	9/4408	43/18493	0.727961	1	0.798033	PPM1B/RNF26/CACTIN/TRIB1/C1QBP/MICB/RIOK3/NFKBIL1/TNFAIP3	9
GO:0002468	dendritic cell antigen processing and presentation	2/4408	10/18493	0.728807	1	0.798033	THBS1/NOD1	2
GO:0014820	tonic smooth muscle contraction	2/4408	10/18493	0.728807	1	0.798033	MKKS/NMU	2
GO:0014891	striated muscle atrophy	2/4408	10/18493	0.728807	1	0.798033	CFLAR/RPS6KB1	2
GO:0042748	circadian sleep/wake cycle, non-REM sleep	2/4408	10/18493	0.728807	1	0.798033	CHRNB2/ADA	2
GO:0044557	relaxation of smooth muscle	2/4408	10/18493	0.728807	1	0.798033	SOD1/RGS2	2
GO:0050910	detection of mechanical stimulus involved in sensory perception of sound	2/4408	10/18493	0.728807	1	0.798033	MKKS/COL11A1	2
GO:0051133	regulation of NK T cell activation	2/4408	10/18493	0.728807	1	0.798033	ZBTB7B/HSPH1	2
GO:0055091	phospholipid homeostasis	2/4408	10/18493	0.728807	1	0.798033	GPAM/FABP3	2
GO:0098917	retrograde trans-synaptic signaling	2/4408	10/18493	0.728807	1	0.798033	PLCB1/DAG1	2
GO:2000109	regulation of macrophage apoptotic process	2/4408	10/18493	0.728807	1	0.798033	IRF7/SIRT1	2
GO:0044144	modulation of growth of symbiont involved in interaction with host	3/4408	15/18493	0.731095	1	0.798033	IRF8/SQSTM1/TIRAP	3
GO:0060134	prepulse inhibition	3/4408	15/18493	0.731095	1	0.798033	CHD8/DVL1/CTNNA2	3
GO:0007617	mating behavior	4/4408	20/18493	0.737734	1	0.798033	FUOM/UBE2Q1/SERPINE2/PPP1R1B	4
GO:0007620	copulation	4/4408	20/18493	0.737734	1	0.798033	ABAT/ACVR2A/SERPINE2/ADA	4
GO:0034393	positive regulation of smooth muscle cell apoptotic process	4/4408	20/18493	0.737734	1	0.798033	SOD2/ATF4/ARRB1/E2F3	4
GO:0042749	regulation of circadian sleep/wake cycle	4/4408	20/18493	0.737734	1	0.798033	PER3/CHRNB2/ADA/NMU	4
GO:2000316	regulation of T-helper 17 type immune response	4/4408	20/18493	0.737734	1	0.798033	ZBTB7B/NFKBID/SMAD7/NFKBIZ	4
GO:0098586	cellular response to virus	10/4408	48/18493	0.739145	1	0.798033	GBF1/BCL2L1/PUM2/ANKRD17/C1QBP/IRF7/RIOK3/IRF3/FMR1/BIRC2	10
GO:0062013	positive regulation of small molecule metabolic process	31/4408	142/18493	0.742785	1	0.798033	ZBTB20/STAT3/STARD4/VCP/PHKG2/HMGB1/ARNT/IRS2/ARPP19/PARK7/PLIN5/KAT2B/SREBF1/WDR5/SLC45A3/PPARA/POR/CDK1/SNCA/IGF2/PTPN2/PFKFB4/PPP4R3B/ENTPD5/BMP6/MID1IP1/PPP1R3G/ADCYAP1R1/ELOVL5/WNT4/NR1H3	31
GO:0042745	circadian sleep/wake cycle	5/4408	25/18493	0.745745	1	0.798033	PER3/CHRNB2/AHCY/ADA/NMU	5
GO:0050922	negative regulation of chemotaxis	13/4408	62/18493	0.747165	1	0.798033	NRP1/SEMA4B/DUSP1/ROBO1/NOTCH1/SEMA6C/SEMA6A/THBS1/SEMA5A/SEMA7A/PTPN2/CORO1B/SEMA3F	13
GO:0090257	regulation of muscle system process	56/4408	252/18493	0.749495	1	0.798033	HSPB6/PRKACA/JUP/CALM3/CALM2/PIN1/LMCD1/MEF2A/LMNA/ABAT/JARID2/G6PD/NEUROG1/PKP2/PPP3CA/ANK2/NOL3/GATA4/PPP1R12B/ATP2A1/SOD1/SMAD7/FGF13/DAG1/KLF4/SRI/CACNA1C/PPARA/NOTCH1/PDE9A/GTF2IRD1/SMAD4/ATP1B1/ATP1A2/TNNT1/FKBP1B/CAMK2D/GSTO1/SMAD3/PDE5A/ADA/ROCK2/RHOA/RPS6KB1/NMU/TNFRSF1A/RANGRF/TWF1/CAV1/HRC/CTTN/CHRNB4/ADRB2/PDE4D/RGS2/SELENON	56
GO:0045071	negative regulation of viral genome replication	11/4408	53/18493	0.749542	1	0.798033	CCNK/ILF3/TNIP1/INPP5K/PROX1/PRKN/VAPA/EIF2AK4/APOBEC3D/IFITM2/C19orf66	11
GO:0140238	presynaptic endocytosis	11/4408	53/18493	0.749542	1	0.798033	ITSN1/CALM3/CANX/ACTG1/SLC2A4/SYT7/DENND1A/SNCA/SYT1/SYNJ1/SYT2	11
GO:0042267	natural killer cell mediated cytotoxicity	12/4408	58/18493	0.759256	1	0.798033	PRDX1/ARRB2/CEBPG/LYST/MICB/LAMP1/TUBB/MICA/PTPN6/RAB27A/CORO1A/STAT5B	12
GO:0050921	positive regulation of chemotaxis	28/4408	130/18493	0.761608	1	0.798033	OXSR1/TIAM1/CALR/PDGFRB/HMGB1/AKIRIN1/PRKD2/WNK1/TUBB2B/NRP1/FGFR1/C1QBP/LGMN/CAMK1D/VEGFB/MOSPD2/THBS1/GPSM3/SEMA5A/TIRAP/SMAD3/MAPK3/F2RL1/CMKLR1/ADAM17/TRPV4/PRKD1/MET	28
GO:0099084	postsynaptic specialization organization	7/4408	35/18493	0.762481	1	0.798033	SYNGAP1/ARHGEF9/DLG2/LRFN4/ZMYND8/NTNG2/NRXN2	7
GO:0030203	glycosaminoglycan metabolic process	34/4408	157/18493	0.767412	1	0.798033	ST3GAL2/CLTC/PDGFRB/ST3GAL4/B4GALT6/EXT1/CHP1/B4GALT1/HS3ST3B1/EGFLAM/HMMR/GPC1/ST3GAL3/HS2ST1/XYLT1/GLCE/SDC1/B3GNT2/HS3ST3A1/SDC3/GLB1/GUSB/GPC3/CHST15/HSPG2/ABCC5/DSE/HAS3/CHST2/B3GNT7/NDNF/GPC4/CHST12/VCAN	34
GO:0002478	antigen processing and presentation of exogenous peptide antigen	27/4408	126/18493	0.768207	1	0.798033	DCTN4/CLTC/CALR/DYNLL1/CANX/KIF3C/ACTR1A/KIF26A/DYNLL2/AP2S1/CAPZB/SEC24C/CLTA/AP2M1/LGMN/AP1S3/TRAF6/KLC2/CAPZA1/PDIA3/VAMP3/KIF22/RACGAP1/LNPEP/CTSV/IKBKB/KIF4A	27
GO:0061900	glial cell activation	8/4408	40/18493	0.770637	1	0.798033	LRP1/JUN/ATM/TLR2/SNCA/SMO/MIR124-1/PSEN1	8
GO:0014733	regulation of skeletal muscle adaptation	3/4408	16/18493	0.772376	1	0.798033	PPP3CA/GTF2IRD1/TNNT1	3
GO:0030214	hyaluronan catabolic process	3/4408	16/18493	0.772376	1	0.798033	CHP1/HMMR/GUSB	3
GO:0035988	chondrocyte proliferation	3/4408	16/18493	0.772376	1	0.798033	SIX2/SIRT6/MMP16	3
GO:0045989	positive regulation of striated muscle contraction	3/4408	16/18493	0.772376	1	0.798033	ATP2A1/GSTO1/RGS2	3
GO:0048521	negative regulation of behavior	3/4408	16/18493	0.772376	1	0.798033	NAPEPLD/ADA/NMU	3
GO:0070293	renal absorption	3/4408	16/18493	0.772376	1	0.798033	MAGED2/SLC9A3R1/SGK1	3
GO:0051900	regulation of mitochondrial depolarization	4/4408	21/18493	0.773687	1	0.798033	GOT1/GCLM/MLLT11/RACK1	4
GO:1903901	negative regulation of viral life cycle	16/4408	77/18493	0.774838	1	0.798033	TRIM35/CCNK/ILF3/TNIP1/TRIM26/INPP5K/TRIM11/PROX1/TRIM25/PRKN/VAPA/EIF2AK4/APOBEC3D/TRIM21/IFITM2/C19orf66	16
GO:0051453	regulation of intracellular pH	14/4408	68/18493	0.776946	1	0.798033	ATP5F1B/ATP6V0A2/CCDC115/DMXL1/CHP1/GPR89A/TMEM165/CLIC4/SLC4A8/CLCN3/ATP6V0D1/SLC26A6/RAB20/VPS33A	14
GO:0051705	multi-organism behavior	14/4408	68/18493	0.776946	1	0.798033	DERL2/CHD8/MECP2/DVL1/DNAJC9/PEX13/UBE2Q1/CHRNB2/MKKS/VPS13A/NRXN2/CNTFR/NRXN3/ATXN1L	14
GO:0060259	regulation of feeding behavior	5/4408	26/18493	0.777746	1	0.798033	CFAP20/STAT3/NAPEPLD/NMU/EIF2AK4	5
GO:0002921	negative regulation of humoral immune response	2/4408	11/18493	0.777818	1	0.798033	SERPING1/PTPN6	2
GO:0014883	transition between fast and slow fiber	2/4408	11/18493	0.777818	1	0.798033	PPP3CA/TNNT1	2
GO:0030320	cellular monovalent inorganic anion homeostasis	2/4408	11/18493	0.777818	1	0.798033	SLC9A3R1/XPR1	2
GO:0045351	type I interferon biosynthetic process	2/4408	11/18493	0.777818	1	0.798033	IRF7/IRF3	2
GO:0045953	negative regulation of natural killer cell mediated cytotoxicity	2/4408	11/18493	0.777818	1	0.798033	ARRB2/MICA	2
GO:0048266	behavioral response to pain	2/4408	11/18493	0.777818	1	0.798033	SCN9A/THBS1	2
GO:1904181	positive regulation of membrane depolarization	2/4408	11/18493	0.777818	1	0.798033	MLLT11/RACK1	2
GO:1905155	positive regulation of membrane invagination	2/4408	11/18493	0.777818	1	0.798033	GATA2/F2RL1	2
GO:2000318	positive regulation of T-helper 17 type immune response	2/4408	11/18493	0.777818	1	0.798033	NFKBID/NFKBIZ	2
GO:0002824	positive regulation of adaptive immune response based on somatic recombination of immune receptors built from immunoglobulin superfamily domains	21/4408	100/18493	0.781445	1	0.798033	MLH1/MSH6/TRAF2/UNG/FAM49B/SOCS5/PAXIP1/NSD2/STX7/NFKBID/STAT6/TFRC/CD40/ZBTB1/TRAF6/CLCF1/NFKBIZ/ADA/FZD5/TP53BP1/IL18R1	21
GO:0003012	muscle system process	102/4408	456/18493	0.787299	1	0.798033	MYLPF/HSPB6/PABPN1/PRKACA/JUP/CALM3/CALM2/TIAM1/PIN1/LMCD1/MEF2A/TLN1/EMD/LMNA/ABAT/MYL12A/PLA2G6/MYH14/JARID2/G6PD/KCNH2/HDAC2/SRSF1/CAMTA2/MYL6B/NEUROG1/PKP2/PPP3CA/CHRNB2/INPP5F/ANK2/PPP1R13L/NOL3/GATA4/PPP1R12B/RAP1GDS1/COL4A3BP/ATP2A1/SOD1/CACNA1H/EEF2/SMAD7/CKMT2/KLF4/SRI/MKKS/SCN4B/KCNN2/GATA6/HOMER1/HEY2/CACNA1C/PPARA/CACNA2D1/ARHGEF11/PIK3C2A/NOTCH1/MYL12B/PDE9A/ALDOA/GTF2IRD1/SMAD4/ATP1…	102
GO:0050691	regulation of defense response to virus by host	7/4408	36/18493	0.788902	1	0.798033	IFNLR1/STAT1/SELENOK/MICB/PQBP1/EIF2AK4/TNFAIP3	7
GO:0050905	neuromuscular process	22/4408	105/18493	0.789124	1	0.798033	CAMTA1/CHD8/AARS/MECP2/DVL1/GM2A/ZMPSTE24/NEUROG1/STRA6/JPH3/TCF15/RBFOX2/CNTNAP1/CTNNA2/PRKN/RAC3/HOXA1/FGF12/GIGYF2/ABR/ALDH1A3/CDH23	22
GO:0097164	ammonium ion metabolic process	43/4408	199/18493	0.794092	1	0.798033	SPTLC2/MBOAT2/LPCAT3/SPHK2/MECP2/SLC27A1/ABAT/PLA2G6/SLC22A4/MAOA/PLA2G12A/CHRNB2/CHKA/PARK7/SAT2/PEMT/PCTP/PLA2G15/PAOX/SRM/SPTLC1/HRASLS/AZIN1/DBI/CEPT1/PNPLA6/POR/SMPD4/GBA/SHMT1/SNCA/ALDH9A1/PDE1B/PRKN/PHOSPHO1/SMPD3/AZIN2/ACER3/HNMT/SMPD2/DHPS/FABP3/PCYT1A	43
GO:1903510	mucopolysaccharide metabolic process	23/4408	110/18493	0.796426	1	0.798033	ST3GAL2/CLTC/ST3GAL4/B4GALT6/CHP1/B4GALT1/EGFLAM/HMMR/ST3GAL3/XYLT1/GLCE/B3GNT2/GLB1/GUSB/CHST15/ABCC5/DSE/HAS3/CHST2/B3GNT7/NDNF/CHST12/VCAN	23
GO:0030260	entry into host cell	28/4408	133/18493	0.803337	1	0.798033	UVRAG/EFNB2/SIVA1/HSPA1B/TRIM26/CTNNB1/TFRC/DAG1/SCARB2/LAMP1/CXCR4/TRIM11/CDK1/TRIM25/NCAM1/SLC52A2/EFNB3/CTNND1/WWP1/CAV2/ITGB1/CAV1/XPR1/ZNF639/TRIM21/NPC1/IFITM2/MET	28
GO:0044409	entry into host	28/4408	133/18493	0.803337	1	0.798033	UVRAG/EFNB2/SIVA1/HSPA1B/TRIM26/CTNNB1/TFRC/DAG1/SCARB2/LAMP1/CXCR4/TRIM11/CDK1/TRIM25/NCAM1/SLC52A2/EFNB3/CTNND1/WWP1/CAV2/ITGB1/CAV1/XPR1/ZNF639/TRIM21/NPC1/IFITM2/MET	28
GO:0051806	entry into cell of other organism involved in symbiotic interaction	28/4408	133/18493	0.803337	1	0.798033	UVRAG/EFNB2/SIVA1/HSPA1B/TRIM26/CTNNB1/TFRC/DAG1/SCARB2/LAMP1/CXCR4/TRIM11/CDK1/TRIM25/NCAM1/SLC52A2/EFNB3/CTNND1/WWP1/CAV2/ITGB1/CAV1/XPR1/ZNF639/TRIM21/NPC1/IFITM2/MET	28
GO:0051828	entry into other organism involved in symbiotic interaction	28/4408	133/18493	0.803337	1	0.798033	UVRAG/EFNB2/SIVA1/HSPA1B/TRIM26/CTNNB1/TFRC/DAG1/SCARB2/LAMP1/CXCR4/TRIM11/CDK1/TRIM25/NCAM1/SLC52A2/EFNB3/CTNND1/WWP1/CAV2/ITGB1/CAV1/XPR1/ZNF639/TRIM21/NPC1/IFITM2/MET	28
GO:0098698	postsynaptic specialization assembly	4/4408	22/18493	0.805631	1	0.798033	ARHGEF9/LRFN4/NTNG2/NRXN2	4
GO:0043901	negative regulation of multi-organism process	36/4408	169/18493	0.80611	1	0.798033	PPM1B/TRIM35/CCNK/ILF3/CALR/TARDBP/TNIP1/TRIM26/RNF26/CACTIN/TRIB1/STAT1/JUN/C1QBP/MICB/IRF8/INPP5K/SQSTM1/RIOK3/TRIM11/PROX1/TRIM25/PRKN/TIRAP/NPPC/VAPA/ADA/NFKBIL1/ZNF639/EIF2AK4/APOBEC3D/REST/TNFAIP3/TRIM21/IFITM2/C19orf66	36
GO:0002724	regulation of T cell cytokine production	5/4408	27/18493	0.806549	1	0.798033	TRAF2/SMAD7/TRAF6/FZD5/IL18R1	5
GO:0042104	positive regulation of activated T cell proliferation	5/4408	27/18493	0.806549	1	0.798033	HMGB1/GPAM/IGF2/ICOSLG/STAT5B	5
GO:0014823	response to activity	13/4408	65/18493	0.80701	1	0.798033	SLC25A25/ALAD/MTFP1/HDAC5/CAT/GCLM/CDK1/TNS2/BMP6/OPA1/HSF1/ADSL/SELENON	13
GO:0002418	immune response to tumor cell	3/4408	17/18493	0.808307	1	0.798033	HMGB1/MICA/ADAM15	3
GO:0042753	positive regulation of circadian rhythm	3/4408	17/18493	0.808307	1	0.798033	ARNTL/BTRC/RORA	3
GO:0044117	growth of symbiont in host	3/4408	17/18493	0.808307	1	0.798033	IRF8/SQSTM1/TIRAP	3
GO:0045780	positive regulation of bone resorption	3/4408	17/18493	0.808307	1	0.798033	ATP6AP1/TFRC/TMEM64	3
GO:0050884	neuromuscular process controlling posture	3/4408	17/18493	0.808307	1	0.798033	MECP2/TCF15/CNTNAP1	3
GO:0055070	copper ion homeostasis	3/4408	17/18493	0.808307	1	0.798033	CUTC/XIAP/SCO2	3
GO:1900424	regulation of defense response to bacterium	3/4408	17/18493	0.808307	1	0.798033	FOXP1/F2RL1/UNC13B	3
GO:0007618	mating	7/4408	37/18493	0.813047	1	0.798033	ABAT/FUOM/UBE2Q1/ACVR2A/SERPINE2/PPP1R1B/ADA	7
GO:0070328	triglyceride homeostasis	7/4408	37/18493	0.813047	1	0.798033	MED13/RORA/APOE/SLC25A27/SIRT1/NR1H3/C1QTNF3	7
GO:0050886	endocrine process	17/4408	84/18493	0.815975	1	0.798033	ATP6AP2/RASL10B/RAB8B/PTPN11/ECE1/FGFR1/MME/GNAS/SMAD4/TBX3/BMP6/FAM129B/CRHR1/RHOA/F2RL1/FOXL2/C1QTNF3	17
GO:0019884	antigen processing and presentation of exogenous antigen	28/4408	134/18493	0.816059	1	0.798033	DCTN4/CLTC/CALR/DYNLL1/CANX/KIF3C/ACTR1A/KIF26A/DYNLL2/AP2S1/CAPZB/AP3D1/SEC24C/CLTA/AP2M1/LGMN/AP1S3/TRAF6/KLC2/CAPZA1/PDIA3/VAMP3/KIF22/RACGAP1/LNPEP/CTSV/IKBKB/KIF4A	28
GO:0006936	muscle contraction	77/4408	351/18493	0.817085	1	0.798033	MYLPF/HSPB6/PABPN1/PRKACA/JUP/CALM3/CALM2/TLN1/EMD/ABAT/MYL12A/PLA2G6/MYH14/KCNH2/SRSF1/MYL6B/NEUROG1/PKP2/CHRNB2/ANK2/PPP1R13L/GATA4/PPP1R12B/RAP1GDS1/COL4A3BP/ATP2A1/SOD1/CACNA1H/EEF2/SMAD7/CKMT2/SRI/MKKS/SCN4B/KCNN2/HOMER1/CACNA1C/CACNA2D1/ARHGEF11/PIK3C2A/MYL12B/ALDOA/ATP1B1/VEGFB/ATP1A2/TNNT1/GNAO1/FKBP1B/TPM3/CAMK2D/GSTO1/CACNB2/CACNA1D/PDE5A/ADA/FGF12/ROCK2/SCN1B/RHOA/ASPH/TPM2/RPS6KB1/NMU…	77
GO:0002716	negative regulation of natural killer cell mediated immunity	2/4408	12/18493	0.818878	1	0.798033	ARRB2/MICA	2
GO:0007320	insemination	2/4408	12/18493	0.818878	1	0.798033	ACVR2A/SERPINE2	2
GO:0010935	regulation of macrophage cytokine production	2/4408	12/18493	0.818878	1	0.798033	SEMA7A/TGFB3	2
GO:0016045	detection of bacterium	2/4408	12/18493	0.818878	1	0.798033	TLR2/NOD1	2
GO:0035641	locomotory exploration behavior	2/4408	12/18493	0.818878	1	0.798033	APOE/C12orf10	2
GO:0042271	susceptibility to natural killer cell mediated cytotoxicity	2/4408	12/18493	0.818878	1	0.798033	MICB/MICA	2
GO:0045475	locomotor rhythm	2/4408	12/18493	0.818878	1	0.798033	CIART/USP2	2
GO:0051873	killing by host of symbiont cells	2/4408	12/18493	0.818878	1	0.798033	GAPDH/F2RL1	2
GO:0099149	regulation of postsynaptic neurotransmitter receptor internalization	2/4408	12/18493	0.818878	1	0.798033	EFNB2/ATAD1	2
GO:0101023	vascular endothelial cell proliferation	9/4408	47/18493	0.821904	1	0.798033	SP1/STAT3/PDPK1/PLCG1/HMGB1/SIRT6/FGFR1/ADAM17/MIR152	9
GO:1905562	regulation of vascular endothelial cell proliferation	9/4408	47/18493	0.821904	1	0.798033	SP1/STAT3/PDPK1/PLCG1/HMGB1/SIRT6/FGFR1/ADAM17/MIR152	9
GO:0046718	viral entry into host cell	25/4408	121/18493	0.823057	1	0.798033	UVRAG/EFNB2/SIVA1/HSPA1B/TRIM26/TFRC/DAG1/SCARB2/LAMP1/CXCR4/TRIM11/CDK1/TRIM25/NCAM1/SLC52A2/EFNB3/WWP1/CAV2/ITGB1/CAV1/XPR1/ZNF639/TRIM21/NPC1/IFITM2	25
GO:0001964	startle response	5/4408	28/18493	0.832299	1	0.798033	CHD8/MECP2/DVL1/CTNNA2/PRKN	5
GO:0042755	eating behavior	6/4408	33/18493	0.833003	1	0.798033	STAT3/BBS12/TCF15/NAPEPLD/NMU/BSX	6
GO:1905521	regulation of macrophage migration	6/4408	33/18493	0.833003	1	0.798033	AKIRIN1/THBS1/MAPK3/MTUS1/CMKLR1/TRPV4	6
GO:0006022	aminoglycan metabolic process	35/4408	167/18493	0.833312	1	0.798033	ST3GAL2/CLTC/PDGFRB/ST3GAL4/B4GALT6/EXT1/CHP1/B4GALT1/HS3ST3B1/EGFLAM/HMMR/GPC1/ST3GAL3/HS2ST1/XYLT1/GLCE/SDC1/B3GNT2/HS3ST3A1/SDC3/GLB1/GUSB/GPC3/CHST15/HSPG2/ABCC5/DSE/HAS3/CHST2/B3GNT7/NDNF/GPC4/GAL3ST3/CHST12/VCAN	35
GO:0009310	amine catabolic process	4/4408	23/18493	0.8338	1	0.798033	SAT2/PAOX/HNMT/AADAT	4
GO:0014829	vascular smooth muscle contraction	4/4408	23/18493	0.8338	1	0.798033	RAP1GDS1/MKKS/PIK3C2A/RHOA	4
GO:0022410	circadian sleep/wake cycle process	4/4408	23/18493	0.8338	1	0.798033	PER3/CHRNB2/ADA/NMU	4
GO:0061050	regulation of cell growth involved in cardiac muscle cell development	4/4408	23/18493	0.8338	1	0.798033	PIN1/G6PD/PPARA/RGS2	4
GO:0045823	positive regulation of heart contraction	7/4408	38/18493	0.834993	1	0.798033	HEY2/ADA/NMU/HRC/PDE4D/ADRB1/RGS2	7
GO:0002833	positive regulation of response to biotic stimulus	8/4408	43/18493	0.837761	1	0.798033	PUM2/ANKRD17/TRAF6/BMP6/MAPK3/F2RL1/UNC13B/NOD1	8
GO:0010613	positive regulation of cardiac muscle hypertrophy	8/4408	43/18493	0.837761	1	0.798033	PIN1/MEF2A/PPP3CA/PDE9A/CAMK2D/PDE5A/ROCK2/TWF1	8
GO:0014742	positive regulation of muscle hypertrophy	8/4408	43/18493	0.837761	1	0.798033	PIN1/MEF2A/PPP3CA/PDE9A/CAMK2D/PDE5A/ROCK2/TWF1	8
GO:0002544	chronic inflammatory response	3/4408	18/18493	0.83932	1	0.798033	AHCY/THBS1/TNFAIP3	3
GO:0031342	negative regulation of cell killing	3/4408	18/18493	0.83932	1	0.798033	HSP90AB1/ARRB2/MICA	3
GO:0044110	growth involved in symbiotic interaction	3/4408	18/18493	0.83932	1	0.798033	IRF8/SQSTM1/TIRAP	3
GO:0044116	growth of symbiont involved in interaction with host	3/4408	18/18493	0.83932	1	0.798033	IRF8/SQSTM1/TIRAP	3
GO:1905065	positive regulation of vascular smooth muscle cell differentiation	3/4408	18/18493	0.83932	1	0.798033	SOD2/CTH/MIR124-1	3
GO:0035176	social behavior	10/4408	53/18493	0.84453	1	0.798033	CHD8/MECP2/DVL1/DNAJC9/CHRNB2/MKKS/VPS13A/NRXN2/NRXN3/ATXN1L	10
GO:0006937	regulation of muscle contraction	34/4408	164/18493	0.84864	1	0.798033	HSPB6/PRKACA/JUP/CALM3/CALM2/ABAT/PKP2/ANK2/GATA4/PPP1R12B/ATP2A1/SOD1/SMAD7/FGF13/SRI/CACNA1C/ATP1B1/ATP1A2/TNNT1/FKBP1B/CAMK2D/GSTO1/PDE5A/ADA/RHOA/NMU/RANGRF/CAV1/HRC/CTTN/CHRNB4/ADRB2/PDE4D/RGS2	34
GO:0002702	positive regulation of production of molecular mediator of immune response	18/4408	91/18493	0.849867	1	0.798033	MLH1/MSH6/TRAF2/UNG/HK1/PAXIP1/NSD2/STAT6/TFRC/CD40/TRAF6/CLCF1/SEMA7A/MAPK3/F2RL1/FZD5/TP53BP1/IL18R1	18
GO:0002708	positive regulation of lymphocyte mediated immunity	21/4408	105/18493	0.851379	1	0.798033	MLH1/MSH6/TRAF2/UNG/FAM49B/PAXIP1/NSD2/STX7/STAT6/TFRC/MICB/CD40/LAMP1/ZBTB1/TRAF6/CLCF1/MICA/FZD5/TP53BP1/IL18R1/STAT5B	21
GO:0006939	smooth muscle contraction	21/4408	105/18493	0.851379	1	0.798033	ABAT/PLA2G6/NEUROG1/CHRNB2/RAP1GDS1/SOD1/MKKS/PIK3C2A/ATP1A2/FKBP1B/ADA/ROCK2/RHOA/NMU/CAV1/CTTN/CHRNB4/ADRB2/PDE4D/RGS2/SMTN	21
GO:1905710	positive regulation of membrane permeability	12/4408	63/18493	0.851993	1	0.798033	GSK3B/YWHAQ/NMT1/YWHAG/YWHAZ/TFDP2/BNIP3L/HIP1R/STPG1/BMF/HEBP2/ACAA2	12
GO:0010960	magnesium ion homeostasis	2/4408	13/18493	0.852992	1	0.798033	CNNM2/SLC41A1	2
GO:0014819	regulation of skeletal muscle contraction	2/4408	13/18493	0.852992	1	0.798033	ATP2A1/GSTO1	2
GO:0055062	phosphate ion homeostasis	2/4408	13/18493	0.852992	1	0.798033	SLC9A3R1/XPR1	2
GO:0072505	divalent inorganic anion homeostasis	2/4408	13/18493	0.852992	1	0.798033	SLC9A3R1/XPR1	2
GO:0072506	trivalent inorganic anion homeostasis	2/4408	13/18493	0.852992	1	0.798033	SLC9A3R1/XPR1	2
GO:0098543	detection of other organism	2/4408	13/18493	0.852992	1	0.798033	TLR2/NOD1	2
GO:0098703	calcium ion import across plasma membrane	2/4408	13/18493	0.852992	1	0.798033	CACNA2D1/CALCR	2
GO:1905049	negative regulation of metallopeptidase activity	2/4408	13/18493	0.852992	1	0.798033	TIMP2/MIR152	2
GO:1905651	regulation of artery morphogenesis	2/4408	13/18493	0.852992	1	0.798033	EFNB2/NOTCH1	2
GO:0140115	export across plasma membrane	6/4408	34/18493	0.854274	1	0.798033	KCNT2/KCNH2/ATP1A3/ATP1B1/ATP1B3/ATP1A2	6
GO:0099632	protein transport within plasma membrane	4/4408	24/18493	0.858471	1	0.798033	HIP1/AP3D1/SNAP25/CPLX1	4
GO:0099637	neurotransmitter receptor transport	4/4408	24/18493	0.858471	1	0.798033	HIP1/AP3D1/SNAP25/CPLX1	4
GO:0002683	negative regulation of immune system process	95/4408	437/18493	0.86437	1	0.798033	PPM1B/RBM15/TRAFD1/PAF1/FER/HIST1H4D/PHPT1/PDPK1/ZBTB7B/PRKAR1A/MIA3/SOCS5/TMBIM6/MERTK/CTNNB1/HMGB1/ARRB2/DUSP10/RPS19/GPX1/CNOT7/FBXW7/HES1/HIST1H4I/RNF26/CACTIN/MIXL1/NFKBID/PLCB1/TRIB1/ZFP36L1/PIAS3/DUSP1/HIST1H4H/C1QBP/STAT6/MICB/LRRC14/SMAD7/TWSG1/HSPA9/SOX11/RIOK3/NOTCH1/ATM/RARA/GATA2/PAG1/GPAM/MICA/THY1/ERBB2/THBS1/CBFB/NF1/PTPN2/CIB1/SERPING1/RUNX1/PTPN6/LDB1/PDE5A/ADA/ERBIN/MIR124-1/BM…	95
GO:0006044	N-acetylglucosamine metabolic process	3/4408	19/18493	0.865891	1	0.798033	OGA/CHST2/GNE	3
GO:0010612	regulation of cardiac muscle adaptation	3/4408	19/18493	0.865891	1	0.798033	LMNA/PPP3CA/SMAD3	3
GO:0098884	postsynaptic neurotransmitter receptor internalization	3/4408	19/18493	0.865891	1	0.798033	EFNB2/ATAD1/SYNJ1	3
GO:0140239	postsynaptic endocytosis	3/4408	19/18493	0.865891	1	0.798033	EFNB2/ATAD1/SYNJ1	3
GO:1903242	regulation of cardiac muscle hypertrophy in response to stress	3/4408	19/18493	0.865891	1	0.798033	LMNA/PPP3CA/SMAD3	3
GO:1905288	vascular associated smooth muscle cell apoptotic process	3/4408	19/18493	0.865891	1	0.798033	SOD2/ATF4/E2F3	3
GO:1905459	regulation of vascular associated smooth muscle cell apoptotic process	3/4408	19/18493	0.865891	1	0.798033	SOD2/ATF4/E2F3	3
GO:0048002	antigen processing and presentation of peptide antigen	28/4408	139/18493	0.870952	1	0.798033	DCTN4/CLTC/CALR/DYNLL1/CANX/KIF3C/ACTR1A/KIF26A/DYNLL2/AP2S1/CAPZB/SEC24C/CLTA/AP2M1/LGMN/BCAP31/AP1S3/TRAF6/KLC2/CAPZA1/PDIA3/VAMP3/KIF22/RACGAP1/LNPEP/CTSV/IKBKB/KIF4A	28
GO:0043616	keratinocyte proliferation	7/4408	40/18493	0.8727	1	0.798033	EFNB2/ZFP36L1/WNT16/PTCH1/STXBP4/PRKD1/KLK8	7
GO:1905039	carboxylic acid transmembrane transport	26/4408	130/18493	0.872754	1	0.798033	SLC25A29/KCNJ10/SLC7A5P2/ARL6IP1/SLC43A2/IRS2/PER2/STRA6/SLC3A2/ACACA/SLC38A1/SLC15A4/ATP1A2/THBS1/SLC16A12/SLC38A10/LRRC8D/MID1IP1/SLC7A5/SLC16A10/LRP2/PSEN1/PRAF2/RGS2/LRRC8C/SLC16A3	26
GO:0010107	potassium ion import	8/4408	45/18493	0.873168	1	0.798033	KCNJ10/WNK1/ATP1A3/ATP1B1/ATP1B3/ATP1A2/WNK3/HCN2	8
GO:0044706	multi-multicellular organism process	46/4408	221/18493	0.873826	1	0.798033	ARNTL/ASH1L/UCP2/SP3/CALR/SPHK2/TEKT3/PLA2G6/TLE6/TMED2/GGN/MEN1/UBE2Q1/MAGED2/ACVR2A/C1QBP/B4GALT1/ADIPOR2/SOD1/FOSB/DHODH/SERPINE2/RXRA/LDOC1/BYSL/SH3PXD2B/RARA/STOX2/VMP1/TEAD3/BSG/RLN2/NR2F2/CRHR1/AGO2/HSF1/LNPEP/DDR1/CTSV/TGFB3/UPRT/WNT4/COL16A1/CYP1A1/RGS2/STAT5B	46
GO:0042590	antigen processing and presentation of exogenous peptide antigen via MHC class I	5/4408	30/18493	0.875388	1	0.798033	CALR/PDIA3/VAMP3/LNPEP/IKBKB	5
GO:0046596	regulation of viral entry into host cell	5/4408	30/18493	0.875388	1	0.798033	TRIM26/TRIM11/TRIM25/TRIM21/IFITM2	5
GO:2000406	positive regulation of T cell migration	5/4408	30/18493	0.875388	1	0.798033	OXSR1/WNK1/SELENOK/RHOA/ADAM17	5
GO:0055074	calcium ion homeostasis	100/4408	461/18493	0.875493	1	0.798033	HSP90B1/GOT1/LRP6/PRKACA/IBTK/CALM3/CALM2/PDPK1/SMDT1/TPCN1/ATF4/PLCG1/CALR/TPT1/WFS1/TMBIM6/PLA2G6/HMGB1/DLG4/ITPR2/GNG3/SLC25A23/THADA/EIF5A/ANK2/PDGFRA/NOL3/APLNR/SLC30A1/LPAR2/JPH3/TRIM24/RAP1GDS1/CACNB3/ATP2A1/SELENOK/TMEM165/CD40/ACKR3/CACNA1A/SRI/BCAP31/S1PR3/RASA3/AFG3L2/SV2A/CACNA1C/CACNA2D1/MCU/CXCR4/LETM1/GPR157/GNB1/ATP13A2/JPH1/APOE/GATA2/ATP1B1/ATP1A2/TRPC1/CHERP/SNCA/SPPL3/GIPR/ATP…	100
GO:0002230	positive regulation of defense response to virus by host	4/4408	25/18493	0.879943	1	0.798033	STAT1/SELENOK/PQBP1/EIF2AK4	4
GO:1905048	regulation of metallopeptidase activity	4/4408	25/18493	0.879943	1	0.798033	STAT3/MAPK3/TIMP2/MIR152	4
GO:0002829	negative regulation of type 2 immune response	2/4408	14/18493	0.881137	1	0.798033	SOCS5/STAT6	2
GO:0014854	response to inactivity	2/4408	14/18493	0.881137	1	0.798033	CAT/DAG1	2
GO:0034392	negative regulation of smooth muscle cell apoptotic process	2/4408	14/18493	0.881137	1	0.798033	LRP6/ARRB2	2
GO:0051852	disruption by host of symbiont cells	2/4408	14/18493	0.881137	1	0.798033	GAPDH/F2RL1	2
GO:0060746	parental behavior	2/4408	14/18493	0.881137	1	0.798033	MBD2/ZFX	2
GO:0099150	regulation of postsynaptic specialization assembly	2/4408	14/18493	0.881137	1	0.798033	ARHGEF9/LRFN4	2
GO:0150052	regulation of postsynapse assembly	2/4408	14/18493	0.881137	1	0.798033	ARHGEF9/LRFN4	2
GO:1905050	positive regulation of metallopeptidase activity	2/4408	14/18493	0.881137	1	0.798033	STAT3/MAPK3	2
GO:1905153	regulation of membrane invagination	2/4408	14/18493	0.881137	1	0.798033	GATA2/F2RL1	2
GO:1903038	negative regulation of leukocyte cell-cell adhesion	24/4408	122/18493	0.884665	1	0.798033	ZBTB7B/PRKAR1A/MIA3/SOCS5/HMGB1/NFKBID/WNK1/SMAD7/KLF4/TWSG1/PPARA/PAG1/ERBB2/CBFB/PTPN2/RUNX1/PTPN6/PDE5A/BMP4/PELI1/NRARP/DTX1/GLI3/DLG5	24
GO:0002474	antigen processing and presentation of peptide antigen via MHC class I	8/4408	46/18493	0.888342	1	0.798033	CALR/CANX/SEC24C/BCAP31/PDIA3/VAMP3/LNPEP/IKBKB	8
GO:0042533	tumor necrosis factor biosynthetic process	3/4408	20/18493	0.888506	1	0.798033	BCL3/THBS1/MAPKAPK2	3
GO:0140131	positive regulation of lymphocyte chemotaxis	3/4408	20/18493	0.888506	1	0.798033	OXSR1/WNK1/ADAM17	3
GO:0030574	collagen catabolic process	7/4408	41/18493	0.888702	1	0.798033	MRC2/ADAMTS3/MMP15/COL13A1/ITGB1/MMP16/ADAM15	7
GO:1905209	positive regulation of cardiocyte differentiation	7/4408	41/18493	0.888702	1	0.798033	EFNB2/PIN1/ARRB2/GATA4/RBPJ/GATA6/BMP4	7
GO:0030212	hyaluronan metabolic process	6/4408	36/18493	0.890138	1	0.798033	CLTC/CHP1/HMMR/GUSB/ABCC5/HAS3	6
GO:0070232	regulation of T cell apoptotic process	6/4408	36/18493	0.890138	1	0.798033	BLM/NFKBID/GPAM/EFNA1/ADA/BMP4	6
GO:0055067	monovalent inorganic cation homeostasis	27/4408	137/18493	0.894286	1	0.798033	KCTD7/ATP5F1B/PDK2/KCNJ10/KCNH2/ATP6AP1/ATP6V0A2/CCDC115/DMXL1/MAPK1/CHP1/GPR89A/GNAI2/TMEM165/ATP1A3/CLIC4/SLC4A8/CLCN3/ATP6V0D1/ATP1B1/ATP1B3/ATP1A2/SLC26A6/MAPK3/SCNN1A/RAB20/VPS33A	27
GO:0002479	antigen processing and presentation of exogenous peptide antigen via MHC class I, TAP-dependent	4/4408	26/18493	0.898524	1	0.798033	CALR/PDIA3/VAMP3/IKBKB	4
GO:0050974	detection of mechanical stimulus involved in sensory perception	4/4408	26/18493	0.898524	1	0.798033	CACNB3/MKKS/SERPINE2/COL11A1	4
GO:1902624	positive regulation of neutrophil migration	4/4408	26/18493	0.898524	1	0.798033	C1QBP/CAMK1D/MOSPD2/TIRAP	4
GO:0002720	positive regulation of cytokine production involved in immune response	8/4408	47/18493	0.90197	1	0.798033	TRAF2/HK1/TRAF6/SEMA7A/MAPK3/F2RL1/FZD5/IL18R1	8
GO:0150076	neuroinflammatory response	8/4408	47/18493	0.90197	1	0.798033	LRP1/JUN/ATM/TLR2/SNCA/SMO/MIR124-1/PSEN1	8
GO:0006027	glycosaminoglycan catabolic process	11/4408	62/18493	0.902833	1	0.798033	CHP1/HMMR/GPC1/SDC1/SDC3/GLB1/GUSB/GPC3/HSPG2/GPC4/VCAN	11
GO:0006940	regulation of smooth muscle contraction	11/4408	62/18493	0.902833	1	0.798033	ABAT/SOD1/ATP1A2/ADA/RHOA/NMU/CAV1/CTTN/CHRNB4/ADRB2/RGS2	11
GO:0001911	negative regulation of leukocyte mediated cytotoxicity	2/4408	15/18493	0.904221	1	0.798033	ARRB2/MICA	2
GO:0030889	negative regulation of B cell proliferation	2/4408	15/18493	0.904221	1	0.798033	ATM/PKN1	2
GO:1905205	positive regulation of connective tissue replacement	2/4408	15/18493	0.904221	1	0.798033	PPP3CA/ROCK2	2
GO:0030193	regulation of blood coagulation	14/4408	77/18493	0.906676	1	0.798033	ABAT/PDGFRA/CD9/PDGFA/FOXA2/SERPINE2/APOE/THBS1/SERPING1/F2RL1/TEC/CAV1/NFE2L2/ADAMTS18	14
GO:0045987	positive regulation of smooth muscle contraction	5/4408	32/18493	0.908672	1	0.798033	ABAT/ADA/RHOA/NMU/CTTN	5
GO:0099068	postsynapse assembly	5/4408	32/18493	0.908672	1	0.798033	ARHGEF9/LRFN4/NTNG2/LRP4/NRXN2	5
GO:0050868	negative regulation of T cell activation	20/4408	106/18493	0.909145	1	0.798033	ZBTB7B/PRKAR1A/SOCS5/HMGB1/NFKBID/SMAD7/TWSG1/PAG1/ERBB2/CBFB/PTPN2/RUNX1/PTPN6/PDE5A/BMP4/PELI1/NRARP/DTX1/GLI3/DLG5	20
GO:0002822	regulation of adaptive immune response based on somatic recombination of immune receptors built from immunoglobulin superfamily domains	28/4408	144/18493	0.912352	1	0.798033	MLH1/MSH6/TRAF2/UNG/ZBTB7B/FAM49B/SOCS5/PAXIP1/HMGB1/NSD2/STX7/NFKBID/APLF/STAT6/TFRC/CD40/SMAD7/ZBTB1/TRAF6/CLCF1/NFKBIZ/PTPN6/ADA/PKN1/FZD5/TNFAIP3/TP53BP1/IL18R1	28
GO:0045933	positive regulation of muscle contraction	8/4408	48/18493	0.914163	1	0.798033	ABAT/ATP2A1/GSTO1/ADA/RHOA/NMU/CTTN/RGS2	8
GO:0035725	sodium ion transmembrane transport	27/4408	140/18493	0.917017	1	0.798033	SLC41A1/WNK1/SLC9A3R1/CHP1/FXYD7/SLC20A1/SLC3A2/NEDD4/KCNK1/ATP1A3/SCN4B/ATP1B1/ATP1B3/ATP1A2/SCN9A/CAMK2D/SCN8A/WNK3/FGF12/SCNN1A/SCN1B/RANGRF/HCN2/SLMAP/CNKSR3/STOM/ASIC1	27
GO:0098877	neurotransmitter receptor transport to plasma membrane	2/4408	16/18493	0.923056	1	0.798033	SNAP25/CPLX1	2
GO:0098969	neurotransmitter receptor transport to postsynaptic membrane	2/4408	16/18493	0.923056	1	0.798033	SNAP25/CPLX1	2
GO:1905203	regulation of connective tissue replacement	2/4408	16/18493	0.923056	1	0.798033	PPP3CA/ROCK2	2
GO:1905874	regulation of postsynaptic density organization	2/4408	16/18493	0.923056	1	0.798033	LRFN4/ZMYND8	2
GO:0071677	positive regulation of mononuclear cell migration	3/4408	22/18493	0.92375	1	0.798033	HMGB1/LGMN/MOSPD2	3
GO:1905954	positive regulation of lipid localization	14/4408	79/18493	0.92482	1	0.798033	LRP1/PLA2G6/OSBPL11/PLIN5/ATP8A1/HILPDA/PTCH1/APOE/EHD1/BMP6/PLTP/SIRT1/NR1H3/LRAT	14
GO:0097722	sperm motility	16/4408	89/18493	0.926724	1	0.798033	NPHP4/ASH1L/DNAJA1/ING2/CFAP43/INPP5B/TEKT3/UBE2B/TPGS1/CELF3/TTLL1/SPAG16/GAS8/CCDC40/INTS13/PLTP	16
GO:0120033	negative regulation of plasma membrane bounded cell projection assembly	4/4408	28/18493	0.928223	1	0.798033	PFN2/CAPZB/MAK/KANK1	4
GO:0050672	negative regulation of lymphocyte proliferation	12/4408	70/18493	0.932057	1	0.798033	ZBTB7B/PRKAR1A/TWSG1/SOX11/ATM/ERBB2/PTPN6/PDE5A/BMP4/PELI1/PKN1/DLG5	12
GO:1905952	regulation of lipid localization	29/4408	152/18493	0.933219	1	0.798033	FTO/HNRNPK/LRP1/PLA2G6/FBXW7/OSBPL11/IRS2/LAMTOR1/PTPN11/PLIN5/OSBPL8/ATP8A1/PPARA/HILPDA/ARV1/DISP3/PTCH1/APOE/THBS1/EHD1/PTPN2/PRKN/BMP6/PLTP/ABHD5/CRHR1/SIRT1/NR1H3/LRAT	29
GO:0002713	negative regulation of B cell mediated immunity	1/4408	10/18493	0.934361	1	0.798033	PTPN6	1
GO:0002863	positive regulation of inflammatory response to antigenic stimulus	1/4408	10/18493	0.934361	1	0.798033	PARK7	1
GO:0002887	negative regulation of myeloid leukocyte mediated immunity	1/4408	10/18493	0.934361	1	0.798033	ABR	1
GO:0002890	negative regulation of immunoglobulin mediated immune response	1/4408	10/18493	0.934361	1	0.798033	PTPN6	1
GO:0014877	response to muscle inactivity involved in regulation of muscle adaptation	1/4408	10/18493	0.934361	1	0.798033	DAG1	1
GO:0014894	response to denervation involved in regulation of muscle adaptation	1/4408	10/18493	0.934361	1	0.798033	DAG1	1
GO:0030432	peristalsis	1/4408	10/18493	0.934361	1	0.798033	NEUROG1	1
GO:0042756	drinking behavior	1/4408	10/18493	0.934361	1	0.798033	HTR1B	1
GO:0045625	regulation of T-helper 1 cell differentiation	1/4408	10/18493	0.934361	1	0.798033	SOCS5	1
GO:0051918	negative regulation of fibrinolysis	1/4408	10/18493	0.934361	1	0.798033	THBS1	1
GO:0061983	meiosis II cell cycle process	1/4408	10/18493	0.934361	1	0.798033	MASTL	1
GO:0070471	uterine smooth muscle contraction	1/4408	10/18493	0.934361	1	0.798033	ABAT	1
GO:0070942	neutrophil mediated cytotoxicity	1/4408	10/18493	0.934361	1	0.798033	F2RL1	1
GO:2000253	positive regulation of feeding behavior	1/4408	10/18493	0.934361	1	0.798033	CFAP20	1
GO:0002577	regulation of antigen processing and presentation	2/4408	17/18493	0.938356	1	0.798033	THBS1/NOD1	2
GO:0046006	regulation of activated T cell proliferation	6/4408	40/18493	0.939778	1	0.798033	PRKAR1A/HMGB1/GPAM/IGF2/ICOSLG/STAT5B	6
GO:0045954	positive regulation of natural killer cell mediated cytotoxicity	4/4408	29/18493	0.93991	1	0.798033	MICB/LAMP1/MICA/STAT5B	4
GO:0050690	regulation of defense response to virus by virus	4/4408	29/18493	0.93991	1	0.798033	AP2S1/AP2M1/AP1S3/LCK	4
GO:0006026	aminoglycan catabolic process	11/4408	66/18493	0.940009	1	0.798033	CHP1/HMMR/GPC1/SDC1/SDC3/GLB1/GUSB/GPC3/HSPG2/GPC4/VCAN	11
GO:0042130	negative regulation of T cell proliferation	9/4408	56/18493	0.941674	1	0.798033	ZBTB7B/PRKAR1A/TWSG1/ERBB2/PTPN6/PDE5A/BMP4/PELI1/DLG5	9
GO:0002711	positive regulation of T cell mediated immunity	7/4408	46/18493	0.945465	1	0.798033	TRAF2/FAM49B/STX7/ZBTB1/TRAF6/FZD5/IL18R1	7
GO:0002091	negative regulation of receptor internalization	1/4408	11/18493	0.950015	1	0.798033	DLG4	1
GO:0002281	macrophage activation involved in immune response	1/4408	11/18493	0.950015	1	0.798033	HMGB1	1
GO:0002638	negative regulation of immunoglobulin production	1/4408	11/18493	0.950015	1	0.798033	TMBIM6	1
GO:0002862	negative regulation of inflammatory response to antigenic stimulus	1/4408	11/18493	0.950015	1	0.798033	GPX1	1
GO:0002923	regulation of humoral immune response mediated by circulating immunoglobulin	1/4408	11/18493	0.950015	1	0.798033	PTPN6	1
GO:0010615	positive regulation of cardiac muscle adaptation	1/4408	11/18493	0.950015	1	0.798033	PPP3CA	1
GO:0014870	response to muscle inactivity	1/4408	11/18493	0.950015	1	0.798033	DAG1	1
GO:0032490	detection of molecule of bacterial origin	1/4408	11/18493	0.950015	1	0.798033	TLR2	1
GO:0032494	response to peptidoglycan	1/4408	11/18493	0.950015	1	0.798033	INAVA	1
GO:0042033	chemokine biosynthetic process	1/4408	11/18493	0.950015	1	0.798033	EGR1	1
GO:0046007	negative regulation of activated T cell proliferation	1/4408	11/18493	0.950015	1	0.798033	PRKAR1A	1
GO:0046348	amino sugar catabolic process	1/4408	11/18493	0.950015	1	0.798033	MGAT1	1
GO:0099133	ATP hydrolysis coupled anion transmembrane transport	1/4408	11/18493	0.950015	1	0.798033	ABCC5	1
GO:0106072	negative regulation of adenylate cyclase-activating G protein-coupled receptor signaling pathway	1/4408	11/18493	0.950015	1	0.798033	GNAI2	1
GO:1903244	positive regulation of cardiac muscle hypertrophy in response to stress	1/4408	11/18493	0.950015	1	0.798033	PPP3CA	1
GO:1904995	negative regulation of leukocyte adhesion to vascular endothelial cell	1/4408	11/18493	0.950015	1	0.798033	KLF4	1
GO:1905902	regulation of mesoderm formation	1/4408	11/18493	0.950015	1	0.798033	FGFR1	1
GO:1905941	positive regulation of gonad development	1/4408	11/18493	0.950015	1	0.798033	CITED2	1
GO:0070230	positive regulation of lymphocyte apoptotic process	2/4408	18/18493	0.950735	1	0.798033	FNIP1/NFKBID	2
GO:0098581	detection of external biotic stimulus	2/4408	18/18493	0.950735	1	0.798033	TLR2/NOD1	2
GO:2000403	positive regulation of lymphocyte migration	5/4408	36/18493	0.952686	1	0.798033	OXSR1/WNK1/SELENOK/RHOA/ADAM17	5
GO:0003018	vascular process in circulatory system	30/4408	161/18493	0.953594	1	0.798033	HMGCR/SOD2/PLA2G6/GPX1/ITGB1BP1/PER2/ECE1/RAP1GDS1/SOD1/GCLM/MKKS/YES1/PIK3C2A/APOE/ATP1A2/HTR1B/NPPC/ATG5/ABR/RHOA/CTNNBIP1/CPS1/PTPRJ/F2RL1/CAV1/TRPV4/ADRB2/ADRB1/RGS2/HRH2	30
GO:0002700	regulation of production of molecular mediator of immune response	24/4408	133/18493	0.956615	1	0.798033	MLH1/MSH6/TRAF2/UNG/TMBIM6/HK1/PAXIP1/NSD2/APLF/STAT6/TFRC/CD40/SMAD7/TRAF6/CLCF1/SEMA7A/MAPK3/ATG5/F2RL1/TGFB3/PKN1/FZD5/TP53BP1/IL18R1	24
GO:0050901	leukocyte tethering or rolling	3/4408	25/18493	0.957844	1	0.798033	PODXL2/ITGB1/ADD2	3
GO:0050927	positive regulation of positive chemotaxis	3/4408	25/18493	0.957844	1	0.798033	VEGFB/SMAD3/F2RL1	3
GO:1904754	positive regulation of vascular associated smooth muscle cell migration	3/4408	25/18493	0.957844	1	0.798033	MDM2/TERT/DOCK7	3
GO:1902622	regulation of neutrophil migration	4/4408	31/18493	0.958235	1	0.798033	C1QBP/CAMK1D/MOSPD2/TIRAP	4
GO:1903524	positive regulation of blood circulation	11/4408	69/18493	0.959115	1	0.798033	HEY2/ADA/RHOA/F2RL1/NMU/CAV1/HRC/PDE4D/ADRB1/RGS2/HRH2	11
GO:0097746	regulation of blood vessel diameter	23/4408	129/18493	0.960049	1	0.798033	HMGCR/SOD2/PLA2G6/GPX1/PER2/ECE1/RAP1GDS1/SOD1/MKKS/PIK3C2A/APOE/ATP1A2/HTR1B/NPPC/ATG5/RHOA/CPS1/F2RL1/CAV1/ADRB2/ADRB1/RGS2/HRH2	23
GO:0002369	T cell cytokine production	5/4408	37/18493	0.960127	1	0.798033	TRAF2/SMAD7/TRAF6/FZD5/IL18R1	5
GO:0003298	physiological muscle hypertrophy	5/4408	37/18493	0.960127	1	0.798033	PIN1/G6PD/GATA4/PPARA/RGS2	5
GO:0003094	glomerular filtration	2/4408	19/18493	0.960717	1	0.798033	MYO1E/F2RL1	2
GO:0071435	potassium ion export	2/4408	19/18493	0.960717	1	0.798033	KCNT2/KCNH2	2
GO:0097623	potassium ion export across plasma membrane	2/4408	19/18493	0.960717	1	0.798033	KCNT2/KCNH2	2
GO:1905939	regulation of gonad development	2/4408	19/18493	0.960717	1	0.798033	CITED2/WNT4	2
GO:0002674	negative regulation of acute inflammatory response	1/4408	12/18493	0.961937	1	0.798033	ASH1L	1
GO:0002864	regulation of acute inflammatory response to antigenic stimulus	1/4408	12/18493	0.961937	1	0.798033	PARK7	1
GO:0014831	gastro-intestinal system smooth muscle contraction	1/4408	12/18493	0.961937	1	0.798033	NMU	1
GO:0042340	keratan sulfate catabolic process	1/4408	12/18493	0.961937	1	0.798033	GLB1	1
GO:0044650	adhesion of symbiont to host cell	1/4408	12/18493	0.961937	1	0.798033	HSP90AB1	1
GO:0050966	detection of mechanical stimulus involved in sensory perception of pain	1/4408	12/18493	0.961937	1	0.798033	CACNB3	1
GO:0099151	regulation of postsynaptic density assembly	1/4408	12/18493	0.961937	1	0.798033	LRFN4	1
GO:2001057	reactive nitrogen species metabolic process	13/4408	80/18493	0.962782	1	0.798033	KHSRP/HSP90AB1/SUOX/HSP90AA1/NQO1/CYP1B1/KLF4/POR/RORA/TLR2/SMAD3/CPS1/CAV1	13
GO:0007631	feeding behavior	17/4408	101/18493	0.966136	1	0.798033	DERL2/CFAP20/STAT3/BBS12/PEX13/UBE2Q1/CHRNB2/STRA6/TCF15/NAPEPLD/HTR1B/GIGYF2/NMU/EIF2AK4/CNTFR/BSX/TBR1	17
GO:0002705	positive regulation of leukocyte mediated immunity	23/4408	131/18493	0.9673	1	0.798033	MLH1/MSH6/TRAF2/UNG/FAM49B/PAXIP1/NSD2/STX7/STAT6/TFRC/MICB/CD40/LAMP1/ZBTB1/TRAF6/CLCF1/GATA2/MICA/F2RL1/FZD5/TP53BP1/IL18R1/STAT5B	23
GO:0002706	regulation of lymphocyte mediated immunity	26/4408	146/18493	0.968491	1	0.798033	MLH1/MSH6/TRAF2/UNG/FAM49B/PAXIP1/HMGB1/ARRB2/NSD2/STX7/APLF/STAT6/TFRC/MICB/CD40/SMAD7/LAMP1/ZBTB1/TRAF6/CLCF1/MICA/PTPN6/FZD5/TP53BP1/IL18R1/STAT5B	26
GO:0002827	positive regulation of T-helper 1 type immune response	2/4408	20/18493	0.96874	1	0.798033	SOCS5/IL18R1	2
GO:0097205	renal filtration	2/4408	20/18493	0.96874	1	0.798033	MYO1E/F2RL1	2
GO:0002699	positive regulation of immune effector process	39/4408	209/18493	0.970383	1	0.798033	MLH1/MSH6/TRAF2/FER/PDPK1/UNG/FAM49B/PUM2/SOCS5/PHB/HK1/PAXIP1/RPS19/NSD2/STX7/NFKBID/ANKRD17/STAT6/TFRC/C12orf4/MICB/CD40/LAMP1/ZBTB1/TRAF6/CLCF1/NFKBIZ/RARA/GATA2/MICA/RAP1A/SEMA7A/MAPK3/PTPRJ/F2RL1/FZD5/TP53BP1/IL18R1/STAT5B	39
GO:0001867	complement activation, lectin pathway	1/4408	13/18493	0.971015	1	0.798033	SERPING1	1
GO:0002693	positive regulation of cellular extravasation	1/4408	13/18493	0.971015	1	0.798033	THY1	1
GO:0042711	maternal behavior	1/4408	13/18493	0.971015	1	0.798033	MBD2	1
GO:0060452	positive regulation of cardiac muscle contraction	1/4408	13/18493	0.971015	1	0.798033	RGS2	1
GO:0090677	reversible differentiation	1/4408	13/18493	0.971015	1	0.798033	SOD2	1
GO:0097709	connective tissue replacement	2/4408	21/18493	0.975172	1	0.798033	PPP3CA/ROCK2	2
GO:2000404	regulation of T cell migration	5/4408	40/18493	0.976474	1	0.798033	OXSR1/WNK1/SELENOK/RHOA/ADAM17	5
GO:0061082	myeloid leukocyte cytokine production	3/4408	28/18493	0.977213	1	0.798033	SEMA7A/SIRT1/TGFB3	3
GO:0086013	membrane repolarization during cardiac muscle cell action potential	3/4408	28/18493	0.977213	1	0.798033	KCNH2/KCNN2/ATP1B1	3
GO:1905517	macrophage migration	6/4408	46/18493	0.977362	1	0.798033	AKIRIN1/THBS1/MAPK3/MTUS1/CMKLR1/TRPV4	6
GO:0002834	regulation of response to tumor cell	1/4408	14/18493	0.977929	1	0.798033	HMGB1	1
GO:0002837	regulation of immune response to tumor cell	1/4408	14/18493	0.977929	1	0.798033	HMGB1	1
GO:0006878	cellular copper ion homeostasis	1/4408	14/18493	0.977929	1	0.798033	SCO2	1
GO:0050930	induction of positive chemotaxis	1/4408	14/18493	0.977929	1	0.798033	VEGFB	1
GO:0061051	positive regulation of cell growth involved in cardiac muscle cell development	1/4408	14/18493	0.977929	1	0.798033	PIN1	1
GO:0070234	positive regulation of T cell apoptotic process	1/4408	14/18493	0.977929	1	0.798033	NFKBID	1
GO:0106070	regulation of adenylate cyclase-activating G protein-coupled receptor signaling pathway	1/4408	14/18493	0.977929	1	0.798033	GNAI2	1
GO:0003014	renal system process	19/4408	115/18493	0.978414	1	0.798033	PRKACA/PRKAR1A/WFS1/CHRNB2/MAGED2/MYO1E/SLC9A3R1/GNAI2/LGMN/INPP5K/PRKAR2A/SGK1/BMP4/ADCY2/ADCY8/RHOA/F2RL1/PKN1/CHRNB4	19
GO:0097006	regulation of plasma lipoprotein particle levels	17/4408	105/18493	0.978746	1	0.798033	KHSRP/PRKACA/HNRNPK/LPCAT3/CLTC/ZDHHC8/HDLBP/AP2S1/CLTA/AP2M1/VLDLR/APOE/EHD1/PLTP/DGAT1/SOAT1/NPC1	17
GO:1905953	negative regulation of lipid localization	8/4408	58/18493	0.980009	1	0.798033	IRS2/PTPN11/OSBPL8/PPARA/THBS1/PTPN2/ABHD5/NR1H3	8
GO:0002385	mucosal immune response	4/4408	35/18493	0.980408	1	0.798033	HIST1H2BC/HIST1H2BK/IFNLR1/HIST1H2BG	4
GO:0002707	negative regulation of lymphocyte mediated immunity	4/4408	35/18493	0.980408	1	0.798033	ARRB2/SMAD7/MICA/PTPN6	4
GO:0002698	negative regulation of immune effector process	18/4408	111/18493	0.980922	1	0.798033	PPM1B/FER/ZBTB7B/SOCS5/TMBIM6/ARRB2/DUSP10/RPS19/RNF26/C1QBP/MICB/SMAD7/RIOK3/MICA/SERPING1/PTPN6/ABR/TGFB3	18
GO:0046640	regulation of alpha-beta T cell proliferation	3/4408	29/18493	0.981517	1	0.798033	ZBTB7B/BLM/TWSG1	3
GO:0032102	negative regulation of response to external stimulus	63/4408	329/18493	0.982987	1	0.798033	PPM1B/CHD8/ASH1L/HMGCR/LRIG2/SOCS5/ABAT/DVL1/DUSP10/RPS19/MAPK7/GPX1/RGMA/RNF26/CACTIN/INPP5F/TRIB1/PDGFRA/NRP1/CD9/PDGFA/SEMA4B/DUSP1/C1QBP/CACNB3/MICB/KLF4/ROBO1/MKKS/SERPINE2/FEM1A/PPARA/RIOK3/NOTCH1/RORA/APOE/GBA/SEMA6C/SEMA6A/THBS1/SEMA5A/SEMA7A/PTPN2/CTNNA2/SERPING1/SMAD3/ADA/MIR124-1/KANK2/NFKBIL1/ABR/EPHA4/CORO1B/TNFRSF1A/SEMA3F/WNT4/NR1H3/TNFAIP3/KLK8/ISL1/C1QTNF3/ADAMTS18/CHID1	63
GO:0007635	chemosensory behavior	1/4408	15/18493	0.983194	1	0.798033	WFS1	1
GO:0014744	positive regulation of muscle adaptation	1/4408	15/18493	0.983194	1	0.798033	PPP3CA	1
GO:0044406	adhesion of symbiont to host	1/4408	15/18493	0.983194	1	0.798033	HSP90AB1	1
GO:0050961	detection of temperature stimulus involved in sensory perception	1/4408	15/18493	0.983194	1	0.798033	ARRB2	1
GO:0050965	detection of temperature stimulus involved in sensory perception of pain	1/4408	15/18493	0.983194	1	0.798033	ARRB2	1
GO:0042269	regulation of natural killer cell mediated cytotoxicity	5/4408	42/18493	0.983628	1	0.798033	ARRB2/MICB/LAMP1/MICA/STAT5B	5
GO:0042092	type 2 immune response	4/4408	36/18493	0.983873	1	0.798033	SOCS5/BCL3/STAT6/RARA	4
GO:0055078	sodium ion homeostasis	6/4408	48/18493	0.983944	1	0.798033	GNAI2/ATP1A3/ATP1B1/ATP1B3/ATP1A2/SCNN1A	6
GO:0042632	cholesterol homeostasis	14/4408	92/18493	0.984468	1	0.798033	LAMTOR1/RALY/MED13/DISP3/RORA/APOE/EHD1/LRP5/SIRT1/CAV1/FABP3/NR1H3/SOAT1/NPC1	14
GO:0045907	positive regulation of vasoconstriction	3/4408	30/18493	0.985038	1	0.798033	RHOA/CAV1/HRH2	3
GO:0002709	regulation of T cell mediated immunity	9/4408	66/18493	0.986353	1	0.798033	TRAF2/FAM49B/HMGB1/STX7/SMAD7/ZBTB1/TRAF6/FZD5/IL18R1	9
GO:0002718	regulation of cytokine production involved in immune response	11/4408	77/18493	0.986438	1	0.798033	TRAF2/HK1/SMAD7/TRAF6/SEMA7A/MAPK3/ATG5/F2RL1/TGFB3/FZD5/IL18R1	11
GO:0002251	organ or tissue specific immune response	4/4408	37/18493	0.986751	1	0.798033	HIST1H2BC/HIST1H2BK/IFNLR1/HIST1H2BG	4
GO:0001912	positive regulation of leukocyte mediated cytotoxicity	7/4408	55/18493	0.986961	1	0.798033	FAM49B/STX7/MICB/LAMP1/MICA/F2RL1/STAT5B	7
GO:0002475	antigen processing and presentation via MHC class Ib	1/4408	16/18493	0.987203	1	0.798033	AP3D1	1
GO:1900017	positive regulation of cytokine production involved in inflammatory response	1/4408	16/18493	0.987203	1	0.798033	GPSM3	1
GO:0048520	positive regulation of behavior	2/4408	24/18493	0.987681	1	0.798033	CFAP20/STRA6	2
GO:0002323	natural killer cell activation involved in immune response	3/4408	31/18493	0.987909	1	0.798033	LAMP1/RAB27A/CORO1A	3
GO:0002715	regulation of natural killer cell mediated immunity	5/4408	44/18493	0.988696	1	0.798033	ARRB2/MICB/LAMP1/MICA/STAT5B	5
GO:0043303	mast cell degranulation	5/4408	44/18493	0.988696	1	0.798033	FER/PDPK1/C12orf4/GATA2/S100A13	5
GO:0001913	T cell mediated cytotoxicity	6/4408	50/18493	0.988699	1	0.798033	FAM49B/STX7/MICB/MICA/RAB27A/TSTA3	6
GO:0001909	leukocyte mediated cytotoxicity	16/4408	105/18493	0.988809	1	0.798033	FAM49B/PRDX1/ARRB2/STX7/CEBPG/LYST/MICB/LAMP1/TUBB/MICA/PTPN6/RAB27A/CORO1A/F2RL1/TSTA3/STAT5B	16
GO:0050777	negative regulation of immune response	21/4408	131/18493	0.989042	1	0.798033	TRAFD1/FER/ZBTB7B/SOCS5/ARRB2/DUSP10/RPS19/GPX1/CNOT7/CACTIN/STAT6/SMAD7/MICA/PTPN2/SERPING1/PTPN6/ABR/TGFB3/PARP14/NR1H3/TNFAIP3	21
GO:0002367	cytokine production involved in immune response	14/4408	95/18493	0.989605	1	0.798033	TRAF2/HK1/INAVA/SMAD7/TRAF6/TLR2/SEMA7A/MAPK3/ATG5/F2RL1/SIRT1/TGFB3/FZD5/IL18R1	14
GO:0002710	negative regulation of T cell mediated immunity	1/4408	17/18493	0.990256	1	0.798033	SMAD7	1
GO:0050908	detection of light stimulus involved in visual perception	1/4408	17/18493	0.990256	1	0.798033	CCDC66	1
GO:0061081	positive regulation of myeloid leukocyte cytokine production involved in immune response	1/4408	17/18493	0.990256	1	0.798033	SEMA7A	1
GO:0030194	positive regulation of blood coagulation	2/4408	25/18493	0.990276	1	0.798033	THBS1/NFE2L2	2
GO:0055083	monovalent inorganic anion homeostasis	2/4408	25/18493	0.990276	1	0.798033	SLC9A3R1/XPR1	2
GO:0150077	regulation of neuroinflammatory response	2/4408	25/18493	0.990276	1	0.798033	ATM/MIR124-1	2
GO:1900048	positive regulation of hemostasis	2/4408	25/18493	0.990276	1	0.798033	THBS1/NFE2L2	2
GO:0002886	regulation of myeloid leukocyte mediated immunity	6/4408	51/18493	0.990544	1	0.798033	FER/PDPK1/C12orf4/GATA2/ABR/F2RL1	6
GO:0002279	mast cell activation involved in immune response	5/4408	45/18493	0.990633	1	0.798033	FER/PDPK1/C12orf4/GATA2/S100A13	5
GO:0002704	negative regulation of leukocyte mediated immunity	5/4408	45/18493	0.990633	1	0.798033	ARRB2/SMAD7/MICA/PTPN6/ABR	5
GO:0042129	regulation of T cell proliferation	25/4408	153/18493	0.990971	1	0.798033	NCK1/ZBTB7B/PRKAR1A/CTNNB1/HMGB1/HES1/BLM/TFRC/SELENOK/TWSG1/TRAF6/SOS1/CD276/GPAM/ERBB2/IGF2/PTPN6/PDE5A/BMP4/CORO1A/ICOSLG/PELI1/DLG5/PNP/STAT5B	25
GO:0042102	positive regulation of T cell proliferation	14/4408	97/18493	0.992103	1	0.798033	NCK1/HMGB1/HES1/BLM/TFRC/SELENOK/TRAF6/CD276/GPAM/IGF2/CORO1A/ICOSLG/PNP/STAT5B	14
GO:0098801	regulation of renal system process	3/4408	33/18493	0.992145	1	0.798033	GNAI2/INPP5K/F2RL1	3
GO:0002448	mast cell mediated immunity	5/4408	46/18493	0.992252	1	0.798033	FER/PDPK1/C12orf4/GATA2/S100A13	5
GO:0001916	positive regulation of T cell mediated cytotoxicity	2/4408	26/18493	0.992334	1	0.798033	FAM49B/STX7	2
GO:0031343	positive regulation of cell killing	8/4408	64/18493	0.992413	1	0.798033	FAM49B/GAPDH/STX7/MICB/LAMP1/MICA/F2RL1/STAT5B	8
GO:0097756	negative regulation of blood vessel diameter	11/4408	81/18493	0.99249	1	0.798033	HMGCR/PER2/ECE1/RAP1GDS1/MKKS/PIK3C2A/ATP1A2/HTR1B/RHOA/CAV1/HRH2	11
GO:0002701	negative regulation of production of molecular mediator of immune response	3/4408	34/18493	0.993684	1	0.798033	TMBIM6/SMAD7/TGFB3	3
GO:0002825	regulation of T-helper 1 type immune response	2/4408	27/18493	0.993963	1	0.798033	SOCS5/IL18R1	2
GO:0046641	positive regulation of alpha-beta T cell proliferation	1/4408	19/18493	0.994351	1	0.798033	BLM	1
GO:0098915	membrane repolarization during ventricular cardiac muscle cell action potential	1/4408	19/18493	0.994351	1	0.798033	KCNH2	1
GO:0002888	positive regulation of myeloid leukocyte mediated immunity	2/4408	28/18493	0.995252	1	0.798033	GATA2/F2RL1	2
GO:0002456	T cell mediated immunity	14/4408	102/18493	0.996117	1	0.798033	TRAF2/FAM49B/HMGB1/STX7/MICB/JAG1/SMAD7/ZBTB1/TRAF6/MICA/RAB27A/TSTA3/FZD5/IL18R1	14
GO:0002703	regulation of leukocyte mediated immunity	32/4408	196/18493	0.996123	1	0.798033	MLH1/MSH6/TRAF2/FER/PDPK1/UNG/FAM49B/PAXIP1/HMGB1/ARRB2/NSD2/STX7/APLF/STAT6/TFRC/C12orf4/MICB/CD40/SMAD7/LAMP1/ZBTB1/TRAF6/CLCF1/GATA2/MICA/PTPN6/ABR/F2RL1/FZD5/TP53BP1/IL18R1/STAT5B	32
GO:0019229	regulation of vasoconstriction	6/4408	56/18493	0.996218	1	0.798033	PER2/ECE1/ATP1A2/RHOA/CAV1/HRH2	6
GO:0002438	acute inflammatory response to antigenic stimulus	1/4408	21/18493	0.996725	1	0.798033	PARK7	1
GO:0014821	phasic smooth muscle contraction	1/4408	21/18493	0.996725	1	0.798033	NEUROG1	1
GO:0019883	antigen processing and presentation of endogenous antigen	1/4408	21/18493	0.996725	1	0.798033	ATG5	1
GO:0035743	CD4-positive, alpha-beta T cell cytokine production	1/4408	21/18493	0.996725	1	0.798033	IL18R1	1
GO:0035813	regulation of renal sodium excretion	1/4408	21/18493	0.996725	1	0.798033	GNAI2	1
GO:0050951	sensory perception of temperature stimulus	1/4408	21/18493	0.996725	1	0.798033	ARRB2	1
GO:0098743	cell aggregation	1/4408	21/18493	0.996725	1	0.798033	COL11A1	1
GO:1903817	negative regulation of voltage-gated potassium channel activity	1/4408	21/18493	0.996725	1	0.798033	CAV1	1
GO:1904994	regulation of leukocyte adhesion to vascular endothelial cell	1/4408	21/18493	0.996725	1	0.798033	KLF4	1
GO:0002823	negative regulation of adaptive immune response based on somatic recombination of immune receptors built from immunoglobulin superfamily domains	3/4408	37/18493	0.996743	1	0.798033	ZBTB7B/SMAD7/PTPN6	3
GO:0002237	response to molecule of bacterial origin	60/4408	337/18493	0.997162	1	0.798033	NFKBIB/PABPN1/PAF1/FER/HMGB2/TRIM41/ALAD/PRPF8/NFKB2/OTUD5/CDK4/DUSP10/CASP9/HDAC2/INAVA/HNRNPA0/TNIP2/HDAC5/CACTIN/MAPK1/TRIB1/JUN/CD40/SCARB2/FOXP1/IRF8/LDOC1/TRAF6/FGFR2/NOTCH1/MGST1/RARA/TLR2/SNCA/LITAF/TIRAP/MGST2/BMP6/ERBIN/ADH5/MAPK3/IRF3/NFKBIL1/AKIRIN2/ABR/RHOA/CPS1/RPS6KB1/HSF1/PELI1/ADAM17/IFNAR1/FZD5/NR1H3/TNFAIP3/CXCL3/CXCL2/MAPKAPK2/PDE4D/CYP1A1	60
GO:0035812	renal sodium excretion	1/4408	22/18493	0.997507	1	0.798033	GNAI2	1
GO:0050953	sensory perception of light stimulus	34/4408	213/18493	0.998184	1	0.798033	PDE6D/ZIC2/ADGRV1/KCNJ10/WFS1/IRX5/FAM161A/LAMB2/ZNF513/HMCN1/CHRNB2/BBS9/CYP1B1/MKKS/MYO9A/DHRS3/ROM1/COL11A1/HPS1/RORB/PAX2/CACNB2/COL18A1/DNAJC19/PAX6/DLL4/OPA1/CCDC66/WHRN/ATXN7/LRAT/SPATA7/CDH23/CRX	34
GO:0002820	negative regulation of adaptive immune response	3/4408	40/18493	0.99834	1	0.798033	ZBTB7B/SMAD7/PTPN6	3
GO:0007601	visual perception	33/4408	209/18493	0.998398	1	0.798033	PDE6D/ZIC2/ADGRV1/KCNJ10/WFS1/IRX5/FAM161A/LAMB2/ZNF513/HMCN1/CHRNB2/BBS9/CYP1B1/MKKS/MYO9A/DHRS3/ROM1/COL11A1/HPS1/RORB/PAX2/CACNB2/COL18A1/DNAJC19/PAX6/DLL4/OPA1/CCDC66/ATXN7/LRAT/SPATA7/CDH23/CRX	33
GO:0001914	regulation of T cell mediated cytotoxicity	2/4408	33/18493	0.998591	1	0.798033	FAM49B/STX7	2
GO:0032943	mononuclear cell proliferation	44/4408	266/18493	0.99862	1	0.798033	NCK1/ZBTB7B/PRKAR1A/CTNNB1/HMGB1/HES1/BLM/CHRNB2/IRS2/FLT3LG/TFRC/SELENOK/CD40/AHR/TWSG1/TRAF6/AZI2/SOS1/SOX11/CLCF1/ATM/SATB1/CD276/GPAM/FKBP1B/ERBB2/IGF2/TIRAP/PTPN6/PDE5A/ADA/BMP4/CORO1A/ICOSLG/CD151/PELI1/LEF1/PKN1/WNT4/DLG5/VAV3/PNP/NFATC2/STAT5B	44
GO:1902476	chloride transmembrane transport	10/4408	87/18493	0.998865	1	0.798033	SLC26A2/CLCN6/CLIC1/CLIC4/CLCN3/SLC26A6/GABRD/GLRA3/GABRB3/GABRQ	10
GO:0098664	G protein-coupled serotonin receptor signaling pathway	2/4408	34/18493	0.998898	1	0.798033	HTR1B/HRH2	2
GO:0031341	regulation of cell killing	10/4408	88/18493	0.999044	1	0.798033	FAM49B/GAPDH/HSP90AB1/ARRB2/STX7/MICB/LAMP1/MICA/F2RL1/STAT5B	10
GO:0001910	regulation of leukocyte mediated cytotoxicity	8/4408	76/18493	0.999071	1	0.798033	FAM49B/ARRB2/STX7/MICB/LAMP1/MICA/F2RL1/STAT5B	8
GO:0002534	cytokine production involved in inflammatory response	3/4408	43/18493	0.999162	1	0.798033	SEH1L/GPSM3/CHID1	3
GO:0061844	antimicrobial humoral immune response mediated by antimicrobial peptide	7/4408	71/18493	0.99927	1	0.798033	HIST1H2BC/HIST1H2BK/GAPDH/RPS19/HIST1H2BG/CXCL3/CXCL2	7
GO:1905563	negative regulation of vascular endothelial cell proliferation	1/4408	27/18493	0.999362	1	0.798033	MIR152	1
GO:0007588	excretion	6/4408	66/18493	0.999455	1	0.798033	CHRNB2/SLC9A3R1/GNAI2/MDK/NFAT5/CHRNB4	6
GO:0002675	positive regulation of acute inflammatory response	1/4408	28/18493	0.999514	1	0.798033	PARK7	1
GO:0051931	regulation of sensory perception	2/4408	40/18493	0.999751	1	0.798033	CACNB3/NMU	2
GO:0032103	positive regulation of response to external stimulus	46/4408	297/18493	0.999859	1	0.798033	OXSR1/TIAM1/CALR/PUM2/TNIP1/PDGFRB/HMGB1/RPS19/AKIRIN1/PRKD2/WNK1/ANKRD17/TUBB2B/PARK7/NRP1/FGFR1/C1QBP/LGMN/CLOCK/TRAF6/CAMK1D/NAPEPLD/NFKBIZ/TLR2/VEGFB/MOSPD2/SNCA/FKBP1B/THBS1/GPSM3/SEMA5A/TIRAP/SMAD3/MGST2/BMP6/MAPK3/F2RL1/UNC13B/TNFRSF1A/CMKLR1/ADAM17/TRPV4/PRKD1/NOD1/STAT5B/MET	46
GO:0001906	cell killing	20/4408	158/18493	0.999862	1	0.798033	FAM49B/HIST1H2BK/GAPDH/PRDX1/HSP90AB1/ARRB2/RPS19/STX7/CEBPG/LYST/MICB/LAMP1/TUBB/MICA/PTPN6/RAB27A/CORO1A/F2RL1/TSTA3/STAT5B	20
GO:0019233	sensory perception of pain	10/4408	102/18493	0.999922	1	0.798033	MECP2/ARRB2/CHRNB2/MAPK1/DLG2/CACNB3/MME/SCN9A/MAPK3/NMU	10
GO:0006953	acute-phase response	2/4408	47/18493	0.999957	1	0.798033	STAT3/FN1	2
GO:0099024	plasma membrane invagination	12/4408	121/18493	0.999976	1	0.798033	MYH9/RHOBTB2/SCARB2/SPIRE2/GATA2/THBS1/RAC3/RHOA/F2RL1/RHOBTB1/MFGE8/SH3BP1	12
GO:0051930	regulation of sensory perception of pain	1/4408	39/18493	0.999976	1	0.798033	NMU	1
GO:0050909	sensory perception of taste	4/4408	67/18493	0.99998	1	0.798033	GNB1/SCNN1A/LEF1/ASIC1	4
GO:0071805	potassium ion transmembrane transport	27/4408	212/18493	0.999984	1	0.798033	OXSR1/KCNT2/KCNJ10/KCNH8/KCNH2/VAMP2/CD63/WNK1/ANK2/NEDD4/KCNQ2/KCNK1/ATP1A3/KCNN2/KCNK12/KCNH7/ATP1B1/ATP1B3/ATP1A2/WNK3/CACNA1D/SNAP25/KCNC3/CAV1/HCN2/REST/ACTN2	27
GO:1990266	neutrophil migration	10/4408	112/18493	0.999988	1	0.798033	GBF1/C1QBP/CAMK1D/MOSPD2/TIRAP/PREX1/CXCL3/CXCL2/VAV3/PDE4D	10
GO:0002440	production of molecular mediator of immune response	35/4408	268/18493	0.999997	1	0.798033	TCF3/MLH1/MSH6/TRAF2/UNG/PMS2/TMBIM6/HK1/PAXIP1/ERCC1/INAVA/POLL/NSD2/APLF/STAT6/TFRC/CD40/SMAD7/TRAF6/CLCF1/LIG4/TLR2/SEMA7A/RNF168/MAPK3/ATG5/POLB/F2RL1/SIRT1/TGFB3/PKN1/EXO1/FZD5/TP53BP1/IL18R1	35
GO:0002697	regulation of immune effector process	66/4408	439/18493	0.999998	1	0.798033	PPM1B/MLH1/MSH6/TRAF2/FER/PDPK1/UNG/ZBTB7B/FAM49B/PUM2/SOCS5/PHB/IFNLR1/TMBIM6/HK1/PAXIP1/HMGB1/ARRB2/DUSP10/RPS19/ZMPSTE24/NSD2/STX7/RNF26/NFKBID/ANKRD17/APLF/STAT1/C1QBP/STAT6/TFRC/C12orf4/SELENOK/MICB/CD40/SMAD7/LAMP1/HERC5/ZBTB1/TRAF6/ELMOD2/RIOK3/CLCF1/NFKBIZ/RARA/GATA2/MICA/RAP1A/SEMA7A/SERPING1/PQBP1/PTPN6/MAPK3/ATG5/ABR/PTPRJ/F2RL1/EIF2AK4/TGFB3/PKN1/FZD5/TNFAIP3/TP53BP1/BIRC2/IL18R1/STAT…	66
GO:0019730	antimicrobial humoral response	9/4408	118/18493	0.999999	1	0.798033	HIST1H2BC/HIST1H2BK/GAPDH/PLA2G6/RPS19/BCL3/HIST1H2BG/CXCL3/CXCL2	9
GO:0002460	adaptive immune response based on somatic recombination of immune receptors built from immunoglobulin superfamily domains	48/4408	354/18493	1	1	0.798033	MLH1/STAT3/MSH6/TRAF2/UNG/ZBTB7B/FAM49B/HRAS/SOCS5/NFKB2/PAXIP1/HMGB1/ERCC1/BCL3/NSD2/STX7/NFKBID/APLF/RELB/C1QBP/STAT6/TFRC/MICB/JAG1/CD40/SMAD7/ZBTB1/TRAF6/IRF7/CLCF1/NFKBIZ/RORA/LIG4/MICA/RNF168/SERPING1/PTPN6/ADA/RAB27A/LEF1/ADAM17/TSTA3/PKN1/EXO1/FZD5/TNFAIP3/TP53BP1/IL18R1	48
GO:0016064	immunoglobulin mediated immune response	20/4408	212/18493	1	1	0.798033	MLH1/MSH6/UNG/PAXIP1/ERCC1/BCL3/NSD2/APLF/C1QBP/STAT6/TFRC/CD40/IRF7/CLCF1/LIG4/RNF168/SERPING1/PTPN6/EXO1/TP53BP1	20
GO:0002449	lymphocyte mediated immunity	42/4408	344/18493	1	1	0.798033	MLH1/MSH6/TRAF2/UNG/FAM49B/PRDX1/PAXIP1/HMGB1/ARRB2/ERCC1/BCL3/NSD2/STX7/APLF/CEBPG/LYST/C1QBP/STAT6/TFRC/MICB/JAG1/CD40/SMAD7/LAMP1/ZBTB1/TRAF6/IRF7/CLCF1/TUBB/LIG4/MICA/RNF168/SERPING1/PTPN6/RAB27A/CORO1A/TSTA3/EXO1/FZD5/TP53BP1/IL18R1/STAT5B	42
GO:0019724	B cell mediated immunity	20/4408	213/18493	1	1	0.798033	MLH1/MSH6/UNG/PAXIP1/ERCC1/BCL3/NSD2/APLF/C1QBP/STAT6/TFRC/CD40/IRF7/CLCF1/LIG4/RNF168/SERPING1/PTPN6/EXO1/TP53BP1	20
GO:0002526	acute inflammatory response	13/4408	211/18493	1	1	0.798033	STAT3/ASH1L/PHB/PARK7/FN1/C1QBP/B4GALT1/OGG1/SERPING1/ACVR1/RHBDD3/CTNNBIP1/PRCP	13
GO:0002455	humoral immune response mediated by circulating immunoglobulin	5/4408	149/18493	1	1	0.798033	BCL3/C1QBP/SERPING1/PTPN6/EXO1	5
GO:0006958	complement activation, classical pathway	2/4408	137/18493	1	1	0.798033	C1QBP/SERPING1	2
GO:0006959	humoral immune response	18/4408	349/18493	1	1	0.798033	HIST1H2BC/HIST1H2BK/GAPDH/PHB/PLA2G6/RPS19/BCL3/HIST1H2BG/C1QBP/YTHDF2/RBPJ/NOTCH1/TFEB/SERPING1/PTPN6/EXO1/CXCL3/CXCL2	18
GO:0007608	sensory perception of smell	8/4408	453/18493	1	1	0.798033	PDE4A/FZD2/MKKS/B3GNT2/CNGA4/NCAM2/SYT10/GFY	8

## Sheet: T05_GO
ID	Description	GeneRatio	BgRatio	pvalue	p.adjust	qvalue	geneID	Count
GO:0016570	histone modification	92/1860	456/18493	4.80422e-11	2.78837e-07	1.38718e-07	USP22/KAT6B/KMT2A/MORF4L1/ARID4A/KMT5B/KANSL1/SALL1/PHC1/LMNA/PHF21A/BAZ1B/RCOR1/HDAC4/NSD1/SREBF1/HDAC1/HMG20B/UHRF1/MLLT6/SAP30L/KMT2B/EHMT2/NOC2L/ASH1L/PAXIP1/TBL1XR1/CTBP1/TRIP12/MSL1/TWIST1/CHD4/PHF10/EPC2/ING2/CREBBP/SET/TAF5L/KDM2A/SIRT3/MYB/SETD3/ING5/ARID4B/JMJD6/KDM4A/DPF1/DOT1L/KDM6B/HLCS/RYBP/DCAF1/PRKAA1/IGF2/JARID2/EPC1/EZH2/GATA2/RBBP7/REST/RING1/GATA3/MSL3/TADA2A/PKN1/JADE1/CHD3/B…	92
GO:0061564	axon development	97/1860	493/18493	6.20711e-11	3.60261e-07	1.38718e-07	NUMB/LLGL1/RND2/EFNB2/SPTBN4/IRS2/BAIAP2/DOK1/BRSK1/ENAH/STK25/BRAF/RAB3A/PARD3/PLXNB1/FN1/DVL1/STMN1/CAMSAP2/UNC5A/ARHGDIA/BSG/TSKU/GDI1/EZR/APBB2/SKIL/NREP/TSPAN2/CDKL5/RHOA/GPC1/NCAM2/PTPN11/PIK3CD/ULK1/FAM129B/GSK3B/EFNA1/GLI3/DDR1/LAMB2/MAP1S/SHANK3/ITGB1/BCL11B/ADARB1/BDNF/GATA3/TWF2/MAPK7/KLF7/PICALM/NTNG2/SHC1/ZSWIM6/CRABP2/B3GNT2/DAB1/MAP1A/SPON2/FKBP1B/SPAST/PLCG1/EPHA7/ZEB2/DOK6/CRMP1/…	97
GO:0198738	cell-cell signaling by wnt	91/1860	465/18493	3.27536e-10	1.90102e-06	2.68177e-07	NFATC4/SALL1/RBX1/FOXO3/ARNTL/TLE1/HDAC1/NLK/FOXO1/USP34/UBC/CYLD/JUP/NFATC1/SOX4/PLCB1/RARG/TBL1XR1/MERTK/TMEM198/NDRG2/DVL1/DIXDC1/PTK7/CCND1/TLE2/DKK3/FZD7/AGO2/TSKU/TRABD2B/AXL/SMARCA4/EGR1/FZD2/LRP6/GNB1/RHOA/PRKAA1/CTDNEP1/SOX9/TYRO3/ZNF703/APCDD1/WNT9B/GSK3B/LZTS2/GLI3/GATA3/CHD8/WNT9A/JADE1/GID8/LRP5/BCL7B/MITF/VCP/WNK1/SMURF1/CELSR1/ZEB2/SOX2/TCF7/TLE4/UBB/DACT1/GRB10/AMOTL1/APOE/TERT/LR…	91
GO:0098727	maintenance of cell number	37/1860	147/18493	1.07048e-07	0.000621307	6.25776e-05	SALL1/FOXO3/FOXP1/ZFP36L2/CUL4A/FOXO1/PBX1/BRAF/SOX4/ELAVL1/KLF10/SMAD2/LIN28A/LIG4/FZD7/ARID1A/MED14/SOX9/TAL1/TRIM8/EIF4ENIF1/PROX1/WNT9B/EZH2/GATA2/SOX2/MTF2/FANCC/IGF2BP1/SIX2/PRDM16/STAT3/LSM1/SMO/LDB2/MMP24/MED30	37
GO:0072659	protein localization to plasma membrane	52/1860	244/18493	1.27381e-07	0.000739319	6.25776e-05	NUMB/BCL2L1/SPTBN4/DENND4C/PPP2R5A/MYADM/RAB3A/JUP/GOLPH3L/PDPK1/LYPLA1/PRKCZ/RILPL1/AFDN/ARFRP1/PKDCC/PPFIA1/RHOQ/BSG/EZR/RAB26/LRP6/RAPGEF2/DCHS1/ATP1B1/C2CD5/GRIPAP1/PKP2/ITGB1/ARHGEF16/VAMP2/KCNJ11/PICALM/ACTB/NECTIN3/RDX/SMURF1/OPTN/WNK3/RAB10/AKAP5/FLOT2/KCNB1/PTPN9/FGF13/VPS35/F11R/SQSTM1/PIK3R1/ANXA2/EFR3B/SORBS1	52
GO:0070997	neuron death	63/1860	335/18493	7.4243e-07	0.00430906	0.000182364	MAX/BCL2L1/TRAF2/FOXO3/EFNB2/HDAC4/TIGAR/SOD2/BRAF/MAGI1/PDPK1/HSPA5/HYOU1/RILPL1/KRAS/LIG4/SET/ITSN1/MYB/OXR1/AXL/FBXW7/EGR1/GAPDH/PPARA/MDK/ELK1/RHOA/EIF4G1/EN2/CHRNA7/TYRO3/FOS/BAG5/GSK3B/MCL1/BID/ADARB1/BDNF/GATA3/ZNF746/NF1/PICALM/CIT/CASP9/DHCR24/EPHA7/NTF3/UBB/PIK3CA/AKT1S1/APOE/SIAH1/TERT/STAT3/KCNB1/TOX3/VPS35/GABRB3/TFAP2A/IKBKG/DPYSL4/BNIP3	63
GO:0042326	negative regulation of phosphorylation	74/1860	448/18493	1.25843e-05	0.0730392	0.00158518	CALM3/CBLB/CDKN1C/DUSP7/IRS2/PPP2R5A/MYADM/HDAC4/IGF1R/PPP1R15B/TIGAR/TNIP1/FOXO1/FOXM1/HIPK3/CYLD/PARD3/PDPK1/ASH1L/CTDSP1/SMAD7/TWIST1/PRKCZ/NDRG2/SRCIN1/DVL1/SIRT3/EZR/SPRED1/PPARA/MAPK8IP1/LRP6/RHOA/EIF4G1/TARBP2/GPS1/CTDSPL/EFNA1/DUSP14/NCK2/ADARB1/PKN1/NF1/LRP5/DUSP16/PTPRJ/SPRY2/SOCS3/WNK1/TARDBP/PRKCD/ZFYVE28/NTF3/YWHAG/DACT1/GRB10/HEXIM2/HMGCR/ATG14/GADD45B/PTPN2/AKT1S1/ZC3H12A/APOE/STAT…	74
GO:1903311	regulation of mRNA metabolic process	49/1860	264/18493	1.75541e-05	0.101884	0.00183483	KHSRP/HNRNPL/PABPN1/PTBP1/YBX1/ZBTB7A/YWHAZ/DYRK1A/ZFP36L2/HNRNPC/SYNCRIP/UBC/ELAVL1/RBM4B/CARHSP1/HNRNPK/TRIM71/SET/CELF6/AGO2/NANOS1/JMJD6/RBM4/CELF5/RBM15/SNRNP70/NANOS3/PABPC1/EIF4G1/PCBP4/ZFP36/CELF3/KHDRBS3/VIRMA/SRSF9/REST/DAZAP1/SRSF2/TARDBP/PRKCD/UBB/IGF2BP1/ZC3H12A/ZC3H14/RBMXL1/CNOT8/YTHDF2/GTPBP1/CELF2	49
GO:0050810	regulation of steroid biosynthetic process	23/1860	91/18493	2.44278e-05	0.141779	0.00230778	SP1/STARD4/LSS/MVD/SREBF1/NFYA/FDFT1/SF1/DKK3/FGFR4/IDI1/EGR1/PRKAA1/FASN/NFYC/PROX1/REST/HMGCS1/HMGCR/APOE/WNT4/RAN/SNAI1	23
GO:0043087	regulation of GTPase activity	77/1860	481/18493	2.61317e-05	0.151668	0.00237732	PDE6D/LLGL1/GRTP1/TRIP10/GPSM1/LIMS1/ARHGEF10/PLXNB1/PLCB1/ARHGEF12/TNK2/ACAP3/AFDN/AGAP1/STXBP5L/ANKRD27/ARHGDIA/ARHGAP5/ARHGEF1/GDI1/RASA4B/CDKL5/RASA3/TBCD/EIF5/LLGL2/RAPGEF2/RASA4/GPS1/AGFG2/EZH2/RASA2/GSK3B/ARHGAP23/TBC1D14/ADGRB3/CPEB2/ITGB1/ARHGEF16/NF1/PICALM/RANGAP1/TBC1D16/SPRY2/SMAP2/WNK1/RDX/CAV2/RABEP2/ARHGAP19/STMN3/TRAPPC6A/NTF3/VAV2/SOS1/RASGRP2/ASAP3/WNT4/PLXND1/ABR/APC2/ASAP1/BC…	77
GO:1905475	regulation of protein localization to membrane	36/1860	177/18493	3.0602e-05	0.177614	0.00268458	NUMB/BCL2L1/PPP2R5A/YWHAZ/PDPK1/LYPLA1/PRKCZ/PKDCC/TCAF1/PPFIA1/RHOQ/GDI1/EZR/MYO1C/C2CD5/GRIPAP1/NMT1/TFDP2/ITGB1/BID/ARHGEF16/KCNJ11/PICALM/ACTB/WNK3/YWHAG/TFDP1/PPP1R13B/LRP4/AKAP5/KCNB1/PTPN9/HPCA/SQSTM1/PIK3R1/SORBS1	36
GO:0051098	regulation of binding	62/1860	369/18493	3.69672e-05	0.214558	0.00299734	HNRNPL/NFATC4/CALM3/ID2/TRAF2/LFNG/HDAC4/NSD1/FBH1/CTBP2/GPSM1/ZBTB7A/NUCKS1/CYLD/BCL3/SMAD2/HSPA5/ADD1/TWIST1/DVL1/HMBOX1/STMN1/FBXW7/PPARA/DOT1L/HMGB2/EIF4G1/ID4/EPB41/SPPL3/RAPGEF2/HMGB1/SOX11/HIP1R/FAM129B/PLCL1/GSK3B/HEY2/BDNF/GATA3/ACTB/PRKCD/EIF4A3/HABP4/CRMP1/TAF1/DACT1/APOE/TERT/CSNK2B/CARM1/DISC1/PLXND1/DUT/BMP4/SMO/CRTAC1/CTNNBIP1/MAD2L2/WFIKKN1/ANXA2/RAN	62
GO:0050796	regulation of insulin secretion	35/1860	172/18493	3.87776e-05	0.225065	0.00304717	PHPT1/ARNTL/IRS2/SREBF1/MYRIP/ENSA/SOX4/SNAP25/ABAT/STXBP5L/SIRT3/GLUD1/UCP2/PTPN11/RFX3/REST/SIDT2/STX1A/AACS/KCNJ11/LRP5/GCK/MPC2/FKBP1B/TARDBP/CLOCK/HMGCR/CACNA1A/KCNB1/PFKL/GIPR/ITPR2/DYNLL1/CACNA1C/CACNA2D2	35
GO:0099177	regulation of trans-synaptic signaling	68/1860	419/18493	4.92402e-05	0.28579	0.00335757	NFATC4/CALM3/PFN2/BAIAP2/BRSK1/IGSF9B/JPH3/TPRG1L/BRAF/RAB3A/PLCB1/NCDN/DBN1/SNAP25/ABAT/PRKCZ/DVL1/SYNGR1/KRAS/STXBP5L/ASIC1/RAB26/SLC30A1/FBXL20/TSHZ3/CHRNA7/PLCB4/RAPGEF2/LRRC4/PLCL1/GSK3B/GIPC1/SHANK3/CPLX1/ITGB1/BDNF/STX1A/VAMP2/NF1/SNAP47/NCS1/NTNG2/SERPINE2/MAP1A/PACSIN2/PLCG1/RAP1B/PNKD/ABHD6/NETO1/NTF3/EIF4A3/YWHAG/APOE/STAT3/NAPB/GRIN2D/ABR/KCNB1/TMEM108/PTPRA/ACHE/BCR/GRIK4/KCNC4/USP46…	68
GO:0062012	regulation of small molecule metabolic process	58/1860	355/18493	0.000142441	0.826727	0.00743754	SP1/STARD4/PANK2/PDP1/LSS/NCOR2/IRS2/MVD/HDAC4/SREBF1/ZBTB7A/TIGAR/FOXO1/PGAM1/NFYA/FDFT1/TWIST1/GSTZ1/PPP1R3F/DKK3/ODC1/FGFR4/IDI1/EGR1/PPARA/RHOA/AZIN1/PRKAA1/FASN/IGF2/PHKG2/NFYC/HMGB1/PROX1/PFKFB3/PDP2/GSK3B/REST/SLC25A23/CD320/GCK/PASK/HMGCS1/VCP/EPM2AIP1/ABCD1/HMGCR/PTPN2/APOE/STAT3/MLYCD/WNT4/HPCA/RAN/BEND3/LMF1/SNAI1/SORBS1	58
GO:0097720	calcineurin-mediated signaling	14/1860	47/18493	0.000143827	0.834769	0.00743754	NFATC4/PTBP1/NFATC1/NFATC3/SPPL3/HOMER3/GSK3B/ADGRB2/RCAN3/NFATC2/MAPK7/CAMTA1/RCAN1/RCAN2	14
GO:0106118	regulation of sterol biosynthetic process	14/1860	50/18493	0.000295938	1	0.0114347	SP1/LSS/MVD/SREBF1/NFYA/FDFT1/IDI1/PRKAA1/FASN/NFYC/HMGCS1/HMGCR/APOE/RAN	14
GO:0150063	visual system development	56/1860	352/18493	0.00036747	1	0.012713	MAX/CDKN1C/HDAC1/SP3/MEIS2/RARG/MERTK/TWIST1/ROM1/TGIF2/ACVR2B/TSKU/SMARCA4/IFT140/JMJD6/ARID1A/SKIL/LRP6/GNB1/CRB1/COL5A1/SOX9/HMGB1/SOX11/PROX1/WNT9B/GLI3/LAMB2/RING1/BCL11B/GATA3/WNT9A/NF1/LRP5/NECTIN3/MITF/RORB/ZEB2/SOX2/SOS1/STAT3/CPAMD8/SOX1/ZNF513/BMP4/ACHE/DLL4/PDGFRB/FZR1/SHROOM2/HPCA/TFAP2A/CYP1A1/CACNA1C/FREM2/FBN2	56
GO:0048511	rhythmic process	46/1860	276/18493	0.000424709	1	0.014198	SP1/HNRNPL/KMT2A/ID2/FOXO3/JUND/ARNTL/MAPK9/SREBF1/HDAC1/NR2F6/NR1D2/DYRK1A/KLF10/RBM4B/NFYA/HSPA5/TWIST1/TOP2A/CREBBP/PER3/AXL/EGR1/RBM4/PPARA/RELB/PRKAA1/ID4/TYRO3/PROX1/NFIL3/EZH2/GSK3B/CIART/BHLHE41/TEF/RORB/CLOCK/CREM/NFKB2/CSNK2A1/MAGEL2/SLIT3/ETS1/AHR/CBX3	46
GO:1905477	positive regulation of protein localization to membrane	24/1860	119/18493	0.000688627	1	0.0186904	YWHAZ/PDPK1/TCAF1/EZR/MYO1C/C2CD5/NMT1/TFDP2/ITGB1/BID/ARHGEF16/KCNJ11/WNK3/YWHAG/TFDP1/PPP1R13B/LRP4/AKAP5/KCNB1/PTPN9/HPCA/SQSTM1/PIK3R1/SORBS1	24
GO:0110053	regulation of actin filament organization	43/1860	260/18493	0.000755511	1	0.019721	PFN2/RHOBTB2/SPTBN4/BAIAP2/MYADM/CDC42EP1/CAPZB/BRAF/ARHGEF10/RHOC/ABI2/ADD1/STMN1/PLEKHG2/RAC3/SPIRE2/PPFIA1/FCHSD2/TRIOBP/RHOA/PDXP/MYO1C/HIP1R/SHANK3/NCK2/WIPF1/TWF2/CIT/RHOBTB1/CAPZA2/RDX/PRKCD/ASAP3/FER/LPAR1/WNT4/ACTR2/DLC1/FAM206A/MAGEL2/PIK3R1/CORO1B/SPTAN1	43
GO:0006090	pyruvate metabolic process	23/1860	113/18493	0.00077171	1	0.0198488	PGK1/PDP1/HDAC4/ZBTB7A/TIGAR/PGAM1/GSTZ1/BSG/GAPDH/PPARA/SLC16A3/PRKAA1/PFKFB3/PDP2/PDHA1/GCK/MPC2/PC/GLO1/PFKP/BPGM/STAT3/PFKL	23
GO:0019080	viral gene expression	15/1860	62/18493	0.000997709	1	0.0230112	SP1/PTBP1/HDAC1/NUCKS1/TRIM11/USF2/TRIM13/SMARCA4/TARBP2/ZFP36/TRIM8/CCNT2/REST/TARDBP/TRIM62	15
GO:0061951	establishment of protein localization to plasma membrane	13/1860	50/18493	0.00104137	1	0.0232539	GOLPH3L/LYPLA1/RILPL1/AFDN/ARFRP1/PKDCC/RAB26/GRIPAP1/VAMP2/NECTIN3/OPTN/RAB10/VPS35	13
GO:0060148	positive regulation of posttranscriptional gene silencing	8/1860	23/18493	0.00126653	1	0.0268189	LIN28A/TRIM71/WTIP/AGO2/EIF4G1/ZFP36/STAT3/BMP4	8
GO:0051645	Golgi localization	6/1860	14/18493	0.00151155	1	0.0301857	YWHAZ/STK25/UVRAG/RIPOR1/DAB1/ARHGAP21	6
GO:0009108	coenzyme biosynthetic process	36/1860	217/18493	0.00183887	1	0.0342185	PGK1/NUDT12/PANK2/PDP1/PDXK/HDAC4/ZBTB7A/TIGAR/GCDH/PGAM1/GSTZ1/GAPDH/PPARA/PRKAA1/FASN/PANK1/PFKFB3/PDP2/PTGIS/PDHA1/GCK/DCAKD/MOCS1/MPC2/FPGS/MAT2A/PFKP/BPGM/STAT3/MLYCD/ACLY/PFKL/MOCS2/NADSYN1/MAT2B/HACD1	36
GO:1905476	negative regulation of protein localization to membrane	9/1860	30/18493	0.00208274	1	0.0369455	NUMB/BCL2L1/PPP2R5A/LYPLA1/PKDCC/PPFIA1/RHOQ/GDI1/PICALM	9
GO:0071277	cellular response to calcium ion	17/1860	80/18493	0.00220873	1	0.0384947	JUND/FOSB/BRAF/HSPA5/ADD1/RASA4B/JUNB/PRKAA1/RASA4/FOS/SCN5A/SLC25A23/WNK1/MEF2A/RASGRP2/DPEP1/HPCA	17
GO:1901617	organic hydroxy compound biosynthetic process	40/1860	251/18493	0.00228972	1	0.0391242	SP1/STARD4/LSS/MVD/PDXK/SREBF1/TIGAR/NFYA/GPR37/FDFT1/OSBPL3/SPTLC2/CYB5R1/DKK3/ITPKC/FGFR4/IDI1/PRKAA1/FASN/NFYC/CACNA1H/RAPGEF2/PROX1/CYP2R1/REST/MSMO1/GATA3/OCA2/HMGCS1/DHCR24/ZEB2/HMGCR/APOE/ACLY/WNT4/VPS35/ACER3/RAN/NSDHL/SNAI1	40
GO:0060627	regulation of vesicle-mediated transport	70/1860	498/18493	0.00248618	1	0.0415431	SNX12/NUMB/CALM3/AP1G1/PFN2/EFNB2/RUFY1/RAB2B/BRAF/RAB3A/PDPK1/MERTK/LYPLA1/TNK2/HNRNPK/DVL1/PKDCC/ABL2/STXBP5L/ANKRD27/AXL/HIP1/EZR/RAB26/PRKAA1/RAB4B/FBXL20/CD151/CACNA1H/HMGB1/CD63/NEDD4L/HIP1R/BMP2K/GATA2/GSK3B/GIPC1/C2CD5/REST/GRIPAP1/CPLX1/RUFY2/EXPH5/STX1A/VAMP2/PICALM/NCS1/PTPRJ/CALR/RDX/PACSIN2/RAP1B/NTF3/RAB10/APOE/FER/NAPB/ABR/KCNB1/RSPO1/BCR/FES/UNC119/HPCA/USP46/PACSIN3/ANXA2/EHD4/AA…	70
GO:0006084	acetyl-CoA metabolic process	10/1860	37/18493	0.00283468	1	0.0444912	PDP1/MVD/GSTZ1/FASN/PDP2/PDHA1/HMGCS1/MPC2/MLYCD/ACLY	10
GO:0043488	regulation of mRNA stability	22/1860	118/18493	0.00319857	1	0.0481235	KHSRP/YBX1/YWHAZ/ZFP36L2/HNRNPC/SYNCRIP/UBC/ELAVL1/CARHSP1/TRIM71/SET/PABPC1/EIF4G1/PCBP4/ZFP36/TARDBP/PRKCD/UBB/IGF2BP1/ZC3H12A/ZC3H14/YTHDF2	22
GO:0006085	acetyl-CoA biosynthetic process	7/1860	21/18493	0.00336135	1	0.048659	PDP1/GSTZ1/PDP2/PDHA1/MPC2/MLYCD/ACLY	7
GO:0006007	glucose catabolic process	9/1860	32/18493	0.00339647	1	0.048659	PGK1/TIGAR/PGAM1/GAPDH/LRP5/GCK/PFKP/BPGM/PFKL	9
GO:0043487	regulation of RNA stability	23/1860	126/18493	0.0034519	1	0.0491534	KHSRP/YBX1/YWHAZ/ZFP36L2/HNRNPC/SYNCRIP/UBC/ELAVL1/CARHSP1/TRIM71/SET/PABPC1/EIF4G1/PCBP4/ZFP36/TARDBP/PRKCD/UBB/IGF2BP1/ZC3H12A/ZC3H14/SMG5/YTHDF2	23
GO:0019058	viral life cycle	44/1860	289/18493	0.003493	1	0.0492116	EFNB2/ILF3/CTBP2/NUCKS1/TNIP1/UBP1/UBC/TRIM11/CTBP1/UVRAG/TOP2A/TRIM13/NFIA/CTSB/AXL/TRIM35/PABPC1/TARBP2/TYRO3/PCBP1/TRIM8/APOBEC3C/ITGA5/PROX1/NEDD4L/EEA1/ITGB1/ADARB1/SIVA1/VCP/PC/CAV2/EPS15/UBAP1/LGALS1/UBB/ZC3H12A/APOE/WWP1/F11R/TRIM62/ANXA2/RAN/MX1	44
GO:0046434	organophosphate catabolic process	33/1860	203/18493	0.00384951	1	0.0526775	PGK1/NUDT12/HDAC4/ZBTB7A/TIGAR/PGAM1/NUDT18/PDE4A/GAPDH/PPARA/PRKAA1/UPP1/PDXP/PDE9A/PFKFB3/GPCPD1/GCK/UNG/VCP/PRKCD/PLCG1/PDE10A/ABHD6/ABCD1/PFKP/BPGM/STAT3/PDE4C/MLYCD/DUT/PFKL/SMPD1/NUDT3	33
GO:0010463	mesenchymal cell proliferation	11/1860	45/18493	0.0041792	1	0.0565589	LMNA/IRS2/SOX9/DCHS1/PHF14/LRP5/PDGFA/SIX2/BMP4/SMO/CTNNBIP1	11
GO:1905214	regulation of RNA binding	5/1860	12/18493	0.00442487	1	0.0575073	HNRNPL/NUCKS1/EIF4G1/EIF4A3/CARM1	5
GO:0009314	response to radiation	62/1860	443/18493	0.00466551	1	0.0595323	NFATC4/BCL2L1/ID2/DNMT3A/JUND/INO80/COPS3/BRSK1/NR2F6/NUCKS1/TIGAR/NOC2L/BRAF/BCL3/MEIS2/RBM4B/TLK2/MSH6/PAXIP1/HSPA5/ERCC8/KRAS/LIG4/CREBBP/CCND1/CAMKMT/PER3/TRIM13/EGR1/JUNB/RBM4/GNB1/ELK1/PRKAA1/EEF1D/FOS/CYP2R1/NMT1/WRN/ITGB1/GATA3/NF1/CASP9/PCLAF/HMGCS1/METAP1/NETO1/TAF1/CLOCK/HMGCR/PLEKHB1/ZRANB3/UNC119/CUL4B/H2AFX/COP1/F11R/RFWD3/PIK3R1/TP53I13/BABAM1/CDC25A	62
GO:0006687	glycosphingolipid metabolic process	13/1860	59/18493	0.00506203	1	0.0619883	PRKAA1/CERK/ST8SIA1/CPTP/ST3GAL5/PRKCD/CREM/GBA2/NEU4/GLTP/SMPD1/ARSA/STS	13
GO:0005979	regulation of glycogen biosynthetic process	8/1860	28/18493	0.00509244	1	0.0619883	IRS2/PPP1R3F/IGF2/GSK3B/GCK/PASK/EPM2AIP1/SORBS1	8
GO:0010828	positive regulation of glucose transmembrane transport	10/1860	40/18493	0.00522353	1	0.0622847	IRS2/BRAF/RHOQ/PTPN11/C2CD5/MEF2A/TERT/PIK3R1/CREBL2/SORBS1	10
GO:0071248	cellular response to metal ion	30/1860	184/18493	0.00542549	1	0.0638196	NFATC4/ID2/JUND/MAPK9/TIGAR/FOSB/BRAF/HSPA5/ADD1/LIG4/RASA4B/JUNB/PRKAA1/CACNA1H/RASA4/FOS/SCN5A/SLC25A23/KCNK3/CALR/WNK1/MEF2A/RASGRP2/DPEP1/HPCA/TFAP2A/HVCN1/CYP1A1/CEBPA/BNIP3	30
GO:0010332	response to gamma radiation	12/1860	53/18493	0.00552315	1	0.0642967	BCL2L1/TIGAR/TLK2/HSPA5/LIG4/TRIM13/EGR1/ELK1/PRKAA1/WRN/GATA3/H2AFX	12
GO:0009267	cellular response to starvation	25/1860	146/18493	0.00562819	1	0.065057	MAX/HNRNPL/SREBF1/FOXO1/EHMT2/KLF10/HSPA5/SLC38A3/PRKAA1/UCP2/UPP1/GABARAP/SIK1B/WNT9B/DAP/GAS2L1/WRN/RIPOR1/SLC38A2/SIK2/ATG14/ZC3H12A/WNT4/SESN1/RRAGD	25
GO:0051592	response to calcium ion	25/1860	146/18493	0.00562819	1	0.065057	CALM3/JUND/FOSB/BRAF/HSPA5/ADD1/CCND1/GDI1/RASA4B/JUNB/PRKAA1/RASA4/FOS/SCN5A/SLC25A23/ENTPD6/WNK1/MEF2A/TXNIP/RASGRP2/DPEP1/GIPR/HPCA/PEF1/KCNMA1	25
GO:1905268	negative regulation of chromatin organization	13/1860	60/18493	0.00588044	1	0.0672056	MLLT6/NOC2L/CTBP1/TRIP12/TWIST1/HMGA1/SET/KDM4A/JARID2/BCOR/PHF2/MTF2/HIST1H1E	13
GO:0007623	circadian rhythm	31/1860	193/18493	0.005948	1	0.0672056	HNRNPL/KMT2A/ID2/JUND/ARNTL/MAPK9/SREBF1/HDAC1/NR2F6/NR1D2/DYRK1A/KLF10/RBM4B/TOP2A/PER3/RBM4/PPARA/RELB/PRKAA1/ID4/PROX1/NFIL3/EZH2/GSK3B/CIART/BHLHE41/RORB/CLOCK/CREM/MAGEL2/AHR	31
GO:0071285	cellular response to lithium ion	5/1860	13/18493	0.00660059	1	0.0714235	NFATC4/ID2/LIG4/CALR/CEBPA	5
GO:0009206	purine ribonucleoside triphosphate biosynthetic process	22/1860	127/18493	0.00786736	1	0.0800603	PGK1/ATP5PF/NME4/HDAC4/ATP5F1B/ZBTB7A/TIGAR/PGAM1/IMPDH1/GAPDH/PPARA/NME3/PRKAA1/PFKFB3/ATP5F1E/ATP5MC2/GCK/VCP/PFKP/BPGM/STAT3/PFKL	22
GO:0106056	regulation of calcineurin-mediated signaling	9/1860	36/18493	0.0079007	1	0.0800603	PTBP1/SPPL3/HOMER3/GSK3B/RCAN3/MAPK7/CAMTA1/RCAN1/RCAN2	9
GO:0051668	localization within membrane	24/1860	143/18493	0.0084394	1	0.0829777	NUMB/EFNB2/MIA3/SNAP25/PRKCZ/DVL1/RILPL1/HIP1/ATP1B1/NRXN2/GRIPAP1/SHANK3/CPLX1/DNAJA3/SNAP47/DLG3/EPS15/NETO1/APOE/LRP4/VPS35/HPCA/SEC24C/USP46	24
GO:0016236	macroautophagy	41/1860	279/18493	0.008597	1	0.0842992	ATG9A/WDR45B/CAPN1/QSOX1/ATP6V1A/GPSM1/TRAPPC8/TIGAR/TP53INP2/DYNLL2/SPTLC2/BNIP3L/UVRAG/TRIM13/ATG12/GAPDH/NBR1/PRKAA1/RHEB/GABARAP/WDR45/CDC37/ULK1/HTT/UBQLN4/TBC1D14/TECPR1/VCP/SMURF1/OPTN/LAMTOR4/ATG14/PIK3CA/SESN1/VPS35/IKBKG/SQSTM1/DYNLL1/SNX14/RRAGD/BNIP3	41
GO:0009152	purine ribonucleotide biosynthetic process	36/1860	239/18493	0.00907641	1	0.0859912	PGK1/PANK2/PDP1/ATP5PF/NME4/HDAC4/ATP5F1B/ZBTB7A/TIGAR/GCDH/PGAM1/GSTZ1/ADCY6/IMPDH1/GAPDH/PPARA/NME3/PRKAA1/FASN/PANK1/PFKFB3/PDP2/ATP5F1E/PDHA1/ATP5MC2/GCK/DCAKD/VCP/MPC2/PFKP/BPGM/STAT3/MLYCD/ACLY/PFKL/HACD1	36
GO:0030168	platelet activation	25/1860	152/18493	0.00940006	1	0.0879585	GNAS/YWHAZ/ACTG1/PDPK1/MERTK/ABAT/AXL/GNB1/TYRO3/PTPN11/PIK3CD/GNA12/DGKD/SERPINE2/ACTB/GNA13/PRKCD/METAP1/PDGFA/VAV2/PIK3CA/APOE/RAP2B/PIK3R1/ITPR2	25
GO:0034111	negative regulation of homotypic cell-cell adhesion	5/1860	14/18493	0.00942784	1	0.0879585	ABAT/ZNF703/SERPINE2/RDX/PRKCD	5
GO:0061621	canonical glycolysis	7/1860	25/18493	0.0097219	1	0.0889388	PGK1/PGAM1/GAPDH/GCK/PFKP/BPGM/PFKL	7
GO:0061718	glucose catabolic process to pyruvate	7/1860	25/18493	0.0097219	1	0.0889388	PGK1/PGAM1/GAPDH/GCK/PFKP/BPGM/PFKL	7
GO:0098876	vesicle-mediated transport to the plasma membrane	16/1860	85/18493	0.00997174	1	0.0898945	LLGL1/GOLPH3L/SNAP25/LYPLA1/ARFRP1/PKDCC/ANKRD27/ANKRD50/RAB26/GRIPAP1/CPLX1/VAMP2/SNAP47/OPTN/RAB10/VPS35	16
GO:0050792	regulation of viral process	28/1860	177/18493	0.0105529	1	0.0919158	SP1/ILF3/HDAC1/NUCKS1/TNIP1/TRIM11/TOP2A/TMEM250/TRIM13/SMARCA4/TRIM35/PABPC1/TARBP2/ZFP36/TRIM8/APOBEC3C/PROX1/REST/ADARB1/PC/CAV2/TARDBP/LGALS1/ZC3H12A/APOE/TRIM62/ANXA2/MX1	28
GO:0010212	response to ionizing radiation	24/1860	146/18493	0.0108493	1	0.0936709	BCL2L1/DNMT3A/INO80/NUCKS1/TIGAR/TLK2/PAXIP1/HSPA5/ERCC8/LIG4/CCND1/TRIM13/EGR1/ELK1/PRKAA1/EEF1D/CYP2R1/WRN/GATA3/CLOCK/H2AFX/COP1/RFWD3/BABAM1	24
GO:0046390	ribose phosphate biosynthetic process	38/1860	259/18493	0.0113667	1	0.0967304	PGK1/PANK2/PDP1/ATP5PF/NME4/HDAC4/ATP5F1B/ZBTB7A/TIGAR/GCDH/PGAM1/GSTZ1/ADCY6/IMPDH1/GAPDH/PPARA/NME3/PRKAA1/FASN/PANK1/UPP1/PFKFB3/PDP2/ATP5F1E/PDHA1/ATP5MC2/GCK/DCAKD/VCP/MPC2/PFKP/BPGM/STAT3/MLYCD/UCKL1/ACLY/PFKL/HACD1	38
GO:0099072	regulation of postsynaptic membrane neurotransmitter receptor levels	13/1860	65/18493	0.0116773	1	0.0973958	NUMB/EFNB2/SNAP25/PRKCZ/GRIPAP1/CPLX1/SNAP47/DLG3/EPS15/FLOT2/VPS35/HPCA/USP46	13
GO:1905314	semi-lunar valve development	8/1860	32/18493	0.0120065	1	0.0985178	TWIST1/EFNA1/HEY2/GATA3/BMP4/DLL4/SLIT3/SNAI1	8
GO:0042026	protein refolding	7/1860	26/18493	0.0121728	1	0.0985178	NKTR/HSPA5/SNRNP70/BAG5/FKBP1B/HSP90AA1/HSPA14	7
GO:0061615	glycolytic process through fructose-6-phosphate	7/1860	26/18493	0.0121728	1	0.0985178	PGK1/PGAM1/GAPDH/GCK/PFKP/BPGM/PFKL	7
GO:0061620	glycolytic process through glucose-6-phosphate	7/1860	26/18493	0.0121728	1	0.0985178	PGK1/PGAM1/GAPDH/GCK/PFKP/BPGM/PFKL	7
GO:0031669	cellular response to nutrient levels	34/1860	228/18493	0.0126928	1	0.100962	MAX/HNRNPL/BAIAP2/SREBF1/FOXO1/EHMT2/KLF10/HSPA5/USF2/TRIM24/BCL11A/SLC38A3/EIF4G1/PRKAA1/UCP2/UPP1/PDXP/GABARAP/SIK1B/WNT9B/ULK1/DAP/GAS2L1/WRN/RIPOR1/SLC38A2/SIK2/TAF1/ATG14/ZC3H12A/WNT4/SESN1/KCNB1/RRAGD	34
GO:0044794	positive regulation by host of viral process	5/1860	15/18493	0.0129886	1	0.100962	NUCKS1/PC/CAV2/APOE/ANXA2	5
GO:0006914	autophagy	62/1860	466/18493	0.0135506	1	0.103447	ATG9A/WDR45B/CAPN1/QSOX1/ATP6V1A/SREBF1/GPSM1/TRAPPC8/TIGAR/FOXO1/TP53INP2/DYNLL2/TLK2/SPTLC2/BNIP3L/RAB39A/UVRAG/ABL2/TRIM13/ATG12/FBXW7/GAPDH/KDM4A/NBR1/SNRNP70/EIF4G1/PRKAA1/RHEB/GABARAP/TRIM8/HMGB1/WDR45/CDC37/ULK1/HTT/UBQLN4/DAP/CPTP/TBC1D14/TECPR1/MAP1S/MCL1/VCP/SMURF1/OPTN/TAB2/TFEB/LAMTOR4/ATG14/PIK3CA/ZC3H12A/RGS19/HSP90AA1/SESN1/VPS35/IKBKG/SQSTM1/SH3BP4/DYNLL1/SNX14/RRAGD/BNIP3	62
GO:0061919	process utilizing autophagic mechanism	62/1860	466/18493	0.0135506	1	0.103447	ATG9A/WDR45B/CAPN1/QSOX1/ATP6V1A/SREBF1/GPSM1/TRAPPC8/TIGAR/FOXO1/TP53INP2/DYNLL2/TLK2/SPTLC2/BNIP3L/RAB39A/UVRAG/ABL2/TRIM13/ATG12/FBXW7/GAPDH/KDM4A/NBR1/SNRNP70/EIF4G1/PRKAA1/RHEB/GABARAP/TRIM8/HMGB1/WDR45/CDC37/ULK1/HTT/UBQLN4/DAP/CPTP/TBC1D14/TECPR1/MAP1S/MCL1/VCP/SMURF1/OPTN/TAB2/TFEB/LAMTOR4/ATG14/PIK3CA/ZC3H12A/RGS19/HSP90AA1/SESN1/VPS35/IKBKG/SQSTM1/SH3BP4/DYNLL1/SNX14/RRAGD/BNIP3	62
GO:1905330	regulation of morphogenesis of an epithelium	22/1860	134/18493	0.0144784	1	0.10845	FOXP1/DVL1/PTK7/FZD7/FZD2/RHOA/SOX9/WNT9B/GATA3/SMURF1/CELSR1/PDGFA/DACT1/SIX2/WNT4/BMP4/SMO/RSPO3/PARD6A/NTN4/RYK/MLLT3	22
GO:0046326	positive regulation of glucose import	8/1860	33/18493	0.0144853	1	0.10845	IRS2/RHOQ/PTPN11/MEF2A/TERT/PIK3R1/CREBL2/SORBS1	8
GO:0006096	glycolytic process	14/1860	74/18493	0.0146804	1	0.10845	PGK1/HDAC4/ZBTB7A/TIGAR/PGAM1/GAPDH/PPARA/PRKAA1/PFKFB3/GCK/PFKP/BPGM/STAT3/PFKL	14
GO:0034033	purine nucleoside bisphosphate biosynthetic process	13/1860	67/18493	0.0149583	1	0.108787	PANK2/PDP1/GCDH/GSTZ1/FASN/PANK1/PDP2/PDHA1/DCAKD/MPC2/MLYCD/ACLY/HACD1	13
GO:0042752	regulation of circadian rhythm	17/1860	97/18493	0.0161401	1	0.114825	ID2/ARNTL/MAPK9/NR2F6/NR1D2/KLF10/RBM4B/TOP2A/PER3/RBM4/PPARA/PRKAA1/PROX1/EZH2/RORB/CREM/MAGEL2	17
GO:0032259	methylation	49/1860	358/18493	0.016151	1	0.114825	KMT2A/ARID4A/FBXO11/KMT5B/DNMT3A/LMNA/NSD1/GNAS/MLLT6/RAB6A/METTL17/KMT2B/EHMT2/PRDM11/ASH1L/PAXIP1/CAMKMT/MYB/SETD3/ARID4B/KDM4A/EEF2KMT/DOT1L/RBM15/JARID2/EZH2/FOS/FAM129B/VIRMA/THADA/CMTR2/GATA3/NSUN5/BCOR/SATB1/KMT5A/MTF2/PHF19/SETD1B/PIK3CA/PRDM16/FAM86C2P/GAMT/CARM1/MTHFR/HIST1H1E/ETF1/KDM6A/BEND3	49
GO:0006757	ATP generation from ADP	14/1860	75/18493	0.0164291	1	0.116297	PGK1/HDAC4/ZBTB7A/TIGAR/PGAM1/GAPDH/PPARA/PRKAA1/PFKFB3/GCK/PFKP/BPGM/STAT3/PFKL	14
GO:0009416	response to light stimulus	43/1860	308/18493	0.0169601	1	0.118923	NFATC4/ID2/JUND/INO80/COPS3/BRSK1/NR2F6/NOC2L/BRAF/BCL3/MEIS2/RBM4B/MSH6/ERCC8/KRAS/CREBBP/CCND1/CAMKMT/PER3/RBM4/GNB1/ELK1/PRKAA1/FOS/NMT1/WRN/ITGB1/NF1/CASP9/PCLAF/HMGCS1/METAP1/NETO1/TAF1/CLOCK/HMGCR/PLEKHB1/ZRANB3/UNC119/CUL4B/PIK3R1/TP53I13/CDC25A	43
GO:0010765	positive regulation of sodium ion transport	8/1860	34/18493	0.0173159	1	0.118923	MLLT6/ATP1B1/SCN5A/PKP2/WNK1/WNK3/FXYD1/SCN1B	8
GO:0006086	acetyl-CoA biosynthetic process from pyruvate	5/1860	16/18493	0.0173568	1	0.118923	PDP1/GSTZ1/PDP2/PDHA1/MPC2	5
GO:0098877	neurotransmitter receptor transport to plasma membrane	5/1860	16/18493	0.0173568	1	0.118923	SNAP25/GRIPAP1/CPLX1/SNAP47/VPS35	5
GO:0098969	neurotransmitter receptor transport to postsynaptic membrane	5/1860	16/18493	0.0173568	1	0.118923	SNAP25/GRIPAP1/CPLX1/SNAP47/VPS35	5
GO:0106027	neuron projection organization	15/1860	83/18493	0.0176586	1	0.120487	BAIAP2/IGF1R/SRCIN1/DVL1/ABHD17B/CHRNA7/GSK3B/EFNA1/ATP1A3/SHANK3/MAP1A/ABCD1/APOE/ACTR2/VPS35	15
GO:0034109	homotypic cell-cell adhesion	14/1860	76/18493	0.0183324	1	0.124201	GNAS/ACTG1/JUP/ABAT/TYRO3/ZNF703/PKP2/SERPINE2/ACTB/RDX/PRKCD/METAP1/LGALS1/RAP2B	14
GO:0071480	cellular response to gamma radiation	7/1860	28/18493	0.0183548	1	0.124201	BCL2L1/TLK2/HSPA5/EGR1/ELK1/WRN/H2AFX	7
GO:0019042	viral latency	4/1860	11/18493	0.0188679	1	0.124418	NUCKS1/HMGA1/LIG4/PSIP1	4
GO:0043097	pyrimidine nucleoside salvage	4/1860	11/18493	0.0188679	1	0.124418	TK1/UPP1/TYMP/UCKL1	4
GO:0030100	regulation of endocytosis	37/1860	260/18493	0.0193372	1	0.126325	SNX12/NUMB/CALM3/EFNB2/RUFY1/MERTK/TNK2/HNRNPK/ABL2/AXL/HIP1/RAB4B/CD151/HMGB1/CD63/NEDD4L/HIP1R/BMP2K/GATA2/RUFY2/PICALM/PTPRJ/CALR/PACSIN2/NTF3/APOE/ABR/RSPO1/BCR/UNC119/HPCA/USP46/PACSIN3/ANXA2/EHD4/AAK1/RAB20	37
GO:0043903	regulation of symbiosis, encompassing mutualism through parasitism	30/1860	203/18493	0.0205646	1	0.131716	SP1/ILF3/HDAC1/NUCKS1/TNIP1/TRIM11/TOP2A/TMEM250/TRIM13/SMARCA4/GAPDH/TRIM35/PABPC1/TARBP2/ZFP36/TRIM8/APOBEC3C/PROX1/REST/ADARB1/PC/CAV2/TARDBP/LGALS1/ZC3H12A/APOE/SQSTM1/TRIM62/ANXA2/MX1	30
GO:0071453	cellular response to oxygen levels	28/1860	187/18493	0.0210433	1	0.134432	PGK1/DNMT3A/RBX1/FOXO3/LMNA/ATP6V1A/TIGAR/FOXO1/UBC/TWIST1/HYOU1/BNIP3L/CREBBP/EGR1/GNB1/PRKAA1/SLC29A1/PTGIS/HP1BP3/CPEB2/KCNK3/NOL3/UBB/TERT/LPAR1/CUL2/ELOC/BNIP3	28
GO:0046323	glucose import	12/1860	63/18493	0.021735	1	0.136942	IRS2/SORT1/RHOQ/PEA15/RAB4B/PTPN11/MEF2A/GRB10/TERT/PIK3R1/CREBL2/SORBS1	12
GO:0072522	purine-containing compound biosynthetic process	38/1860	271/18493	0.0222196	1	0.136942	PGK1/PANK2/PDP1/ATP5PF/NME4/HDAC4/ATP5F1B/ZBTB7A/TIGAR/GCDH/PGAM1/GSTZ1/ADCY6/IMPDH1/GAPDH/PPARA/NME3/PRKAA1/FASN/PANK1/PFKFB3/PDP2/ATP5F1E/PDHA1/ATP5MC2/GCK/DCAKD/VCP/MPC2/PFKP/GMPR2/BPGM/STAT3/MLYCD/ACLY/PFKL/HPCA/HACD1	38
GO:0006754	ATP biosynthetic process	19/1860	116/18493	0.0224407	1	0.136942	PGK1/ATP5PF/HDAC4/ATP5F1B/ZBTB7A/TIGAR/PGAM1/GAPDH/PPARA/PRKAA1/PFKFB3/ATP5F1E/ATP5MC2/GCK/VCP/PFKP/BPGM/STAT3/PFKL	19
GO:2000369	regulation of clathrin-dependent endocytosis	5/1860	17/18493	0.0225964	1	0.136942	TNK2/HIP1R/PICALM/UNC119/AAK1	5
GO:1905564	positive regulation of vascular endothelial cell proliferation	6/1860	23/18493	0.02312	1	0.139021	SP1/PDPK1/ADAM17/HMGB1/PLCG1/STAT3	6
GO:0072525	pyridine-containing compound biosynthetic process	18/1860	109/18493	0.0239306	1	0.143544	PGK1/NUDT12/PDXK/HDAC4/ZBTB7A/TIGAR/PGAM1/GAPDH/PPARA/PRKAA1/PFKFB3/PTGIS/GCK/PFKP/BPGM/STAT3/PFKL/NADSYN1	18
GO:0048255	mRNA stabilization	8/1860	36/18493	0.0241289	1	0.14403	YBX1/HNRNPC/SYNCRIP/ELAVL1/PABPC1/ZFP36/TARDBP/IGF2BP1	8
GO:0071236	cellular response to antibiotic	22/1860	141/18493	0.0248762	1	0.146969	DNMT3A/FOXO3/FOXO1/STK25/GPR37/HSPA5/MYB/AXL/ADCY6/EGR1/KDM6B/PRKAA1/EZH2/MAPK7/PRKCD/ZC3H12A/ACTR2/GNAI1/ITPR2/ETS1/AHR/BNIP3	22
GO:0043476	pigment accumulation	4/1860	12/18493	0.0260895	1	0.150255	AP1G1/ANKRD27/CD63/SHROOM2	4
GO:0045820	negative regulation of glycolytic process	4/1860	12/18493	0.0260895	1	0.150255	HDAC4/TIGAR/PPARA/STAT3	4
GO:0061478	response to platelet aggregation inhibitor	4/1860	12/18493	0.0260895	1	0.150255	ADCY6/ACTB/GNAI1/AHR	4
GO:0099149	regulation of postsynaptic neurotransmitter receptor internalization	4/1860	12/18493	0.0260895	1	0.150255	NUMB/EFNB2/HPCA/USP46	4
GO:0051702	interaction with symbiont	14/1860	80/18493	0.0276501	1	0.156672	SP1/CALM3/HDAC1/NUCKS1/FN1/SMARCA4/GAPDH/REST/PC/CAV2/TARDBP/ZC3H12A/APOE/ANXA2	14
GO:0099643	signal release from synapse	25/1860	167/18493	0.0280972	1	0.157138	CALM3/PFN2/CTBP2/BRSK1/BRAF/RAB3A/SNAP25/DVL1/STXBP5L/ASIC1/SLC30A1/FBXL20/NRXN2/GSK3B/GIPC1/CPLX1/STX1A/VAMP2/NF1/SNAP47/NCS1/RAP1B/PNKD/NAPB/KCNC4	25
GO:0034110	regulation of homotypic cell-cell adhesion	6/1860	24/18493	0.0282761	1	0.157138	ABAT/ZNF703/SERPINE2/RDX/PRKCD/LGALS1	6
GO:0051642	centrosome localization	6/1860	24/18493	0.0282761	1	0.157138	SUN1/INTS13/EZR/GPSM2/SUN2/BICD2	6
GO:0099632	protein transport within plasma membrane	6/1860	24/18493	0.0282761	1	0.157138	SNAP25/HIP1/GRIPAP1/CPLX1/SNAP47/VPS35	6
GO:0099637	neurotransmitter receptor transport	6/1860	24/18493	0.0282761	1	0.157138	SNAP25/HIP1/GRIPAP1/CPLX1/SNAP47/VPS35	6
GO:0035384	thioester biosynthetic process	10/1860	51/18493	0.0286798	1	0.158116	PDP1/GCDH/GSTZ1/FASN/PDP2/PDHA1/MPC2/MLYCD/ACLY/HACD1	10
GO:0071616	acyl-CoA biosynthetic process	10/1860	51/18493	0.0286798	1	0.158116	PDP1/GCDH/GSTZ1/FASN/PDP2/PDHA1/MPC2/MLYCD/ACLY/HACD1	10
GO:0010544	negative regulation of platelet activation	5/1860	18/18493	0.0287601	1	0.158116	ABAT/SERPINE2/PRKCD/PDGFA/APOE	5
GO:1905276	regulation of epithelial tube formation	5/1860	18/18493	0.0287601	1	0.158116	DVL1/PTK7/FZD2/GATA3/CELSR1	5
GO:0031589	cell-substrate adhesion	45/1860	338/18493	0.0312174	1	0.166775	ACTN1/MYADM/BRAF/JUP/LIMS1/PDPK1/MERTK/FN1/PRKCZ/SRCIN1/RAC3/FZD7/PPFIA1/AXL/TRIOBP/RHOA/TBCD/SGCE/TYRO3/ITGA5/CD63/PARVB/GSK3B/EFNA1/DDR1/ONECUT2/TMEM8B/LAMC1/ITGB1/TESK2/NF1/EMID1/PTPRJ/CALR/TTYH1/LGALS1/L1CAM/FBLN2/FER/WNT4/BCAS3/DLC1/PIK3R1/PLEKHA2/SORBS1	45
GO:1902186	regulation of viral release from host cell	7/1860	31/18493	0.0313002	1	0.166775	TRIM11/TRIM13/TRIM35/TRIM8/PC/CAV2/TRIM62	7
GO:0036294	cellular response to decreased oxygen levels	25/1860	170/18493	0.0339926	1	0.176706	PGK1/DNMT3A/RBX1/FOXO3/LMNA/TIGAR/UBC/TWIST1/HYOU1/BNIP3L/CREBBP/EGR1/GNB1/PRKAA1/SLC29A1/PTGIS/HP1BP3/CPEB2/KCNK3/NOL3/UBB/TERT/CUL2/ELOC/BNIP3	25
GO:0001666	response to hypoxia	42/1860	314/18493	0.0340639	1	0.176706	PGK1/DNMT3A/RBX1/FOXO3/LMNA/TIGAR/UBC/ABAT/TWIST1/HYOU1/BNIP3L/CREBBP/ADAM17/WTIP/MYB/EGR1/PPARA/GNB1/RHOA/PRKAA1/UCP2/CHRNA7/SLC29A1/ATP1B1/PTGIS/REST/ALKBH5/HP1BP3/CPEB2/NF1/KCNK3/NOL3/UBB/TERT/MTHFR/CUL2/CYP1A1/ELOC/ITPR2/ETS1/KCNMA1/BNIP3	42
GO:0009648	photoperiodism	6/1860	25/18493	0.0341354	1	0.176706	ID2/NR2F6/RBM4B/PER3/RBM4/CLOCK	6
GO:0061842	microtubule organizing center localization	6/1860	25/18493	0.0341354	1	0.176706	SUN1/INTS13/EZR/GPSM2/SUN2/BICD2	6
GO:0070482	response to oxygen levels	46/1860	349/18493	0.0344858	1	0.176749	PGK1/DNMT3A/RBX1/FOXO3/LMNA/ATP6V1A/TIGAR/FOXO1/UBC/ABAT/TWIST1/HYOU1/BNIP3L/CREBBP/ADAM17/WTIP/MYB/EGR1/PPARA/GNB1/RHOA/PRKAA1/UCP2/CHRNA7/SLC29A1/ATP1B1/PTGIS/REST/ALKBH5/HP1BP3/CPEB2/NF1/KCNK3/NOL3/UBB/TERT/MTHFR/LPAR1/CUL2/PDGFRB/CYP1A1/ELOC/ITPR2/ETS1/KCNMA1/BNIP3	46
GO:0006596	polyamine biosynthetic process	4/1860	13/18493	0.0347512	1	0.176749	PAOX/SRM/ODC1/AZIN1	4
GO:0010038	response to metal ion	47/1860	358/18493	0.0348935	1	0.177269	NFATC4/CALM3/ID2/DNMT3A/JUND/MAPK9/TIGAR/FOSB/BRAF/HSPA5/ABAT/ADD1/LIG4/CCND1/MTF1/BSG/GDI1/RASA4B/JUNB/SLC30A1/PRKAA1/CACNA1H/RASA4/NEDD4L/FOS/SCN5A/CYP2R1/SLC25A23/ENTPD6/CASP9/KCNK3/CALR/WNK1/MEF2A/TERT/TXNIP/RASGRP2/DPEP1/GIPR/HPCA/TFAP2A/HVCN1/CYP1A1/PEF1/CEBPA/KCNMA1/BNIP3	47
GO:0019359	nicotinamide nucleotide biosynthetic process	17/1860	106/18493	0.0355119	1	0.178092	PGK1/NUDT12/HDAC4/ZBTB7A/TIGAR/PGAM1/GAPDH/PPARA/PRKAA1/PFKFB3/PTGIS/GCK/PFKP/BPGM/STAT3/PFKL/NADSYN1	17
GO:0019363	pyridine nucleotide biosynthetic process	17/1860	106/18493	0.0355119	1	0.178092	PGK1/NUDT12/HDAC4/ZBTB7A/TIGAR/PGAM1/GAPDH/PPARA/PRKAA1/PFKFB3/PTGIS/GCK/PFKP/BPGM/STAT3/PFKL/NADSYN1	17
GO:0051656	establishment of organelle localization	62/1860	491/18493	0.0357818	1	0.178092	CALM3/PFN2/LLGL1/RIOK2/SUN1/CTBP2/ANKRD28/YWHAZ/RAB6A/STK25/BRAF/RAB3A/PDPK1/SNAP25/PRKCZ/DVL1/STXBP5L/SPIRE2/AP3M2/EZR/RAD21L1/KIF1C/FBXL20/CLMN/LLGL2/MYO1C/PIK3CD/HTT/GATA2/GSK3B/GIPC1/GRIPAP1/GPSM2/MAP1S/CPLX1/RIPOR1/STX1A/VAMP2/TRAPPC2L/SUN2/BICD2/SNAP47/NCS1/SPRY2/SPAST/RAP1B/TRAPPC6A/PPP6R1/UBB/TRAPPC3/FER/NAPB/ACTR2/CDC23/TRAPPC9/FES/SHROOM2/SEC24C/IKBKG/PEF1/ARHGAP21/RAN	62
GO:0098884	postsynaptic neurotransmitter receptor internalization	5/1860	19/18493	0.0358893	1	0.178092	NUMB/EFNB2/EPS15/HPCA/USP46	5
GO:0140239	postsynaptic endocytosis	5/1860	19/18493	0.0358893	1	0.178092	NUMB/EFNB2/EPS15/HPCA/USP46	5
GO:0009435	NAD biosynthetic process	10/1860	53/18493	0.0364887	1	0.180311	PGK1/NUDT12/PGAM1/GAPDH/PTGIS/GCK/PFKP/BPGM/PFKL/NADSYN1	10
GO:0048525	negative regulation of viral process	15/1860	91/18493	0.0375103	1	0.182812	ILF3/HDAC1/TNIP1/TRIM11/TRIM13/TRIM35/ZFP36/TRIM8/APOBEC3C/PROX1/REST/TARDBP/ZC3H12A/TRIM62/MX1	15
GO:0051169	nuclear transport	47/1860	360/18493	0.0378967	1	0.183783	DDX19B/PABPN1/CBLB/LMNA/RIOK2/ARNTL/NUTF2/CDC40/JUP/RAE1/BCL3/RERE/HMGA1/RBM4/PTPN11/ALYREF/XPO7/SRSF9/GSK3B/SNRPF/LZTS2/GLI3/NOL6/DDX39A/ALKBH5/UPF3A/NF1/DUSP16/RANGAP1/CALR/SRSF2/SMURF1/PRKCD/TRPS1/EIF4A3/ZC3H12A/SIX2/TXNIP/STAT3/PSIP1/BMP4/SMO/SMG5/GEMIN4/EMD/PIK3R1/RAN	47
GO:0120192	tight junction assembly	10/1860	54/18493	0.0408982	1	0.192634	PARD3/AFDN/TBCD/MPP7/PATJ/MYO1C/TJP1/F11R/PARD6A/SNAI1	10
GO:0071479	cellular response to ionizing radiation	12/1860	69/18493	0.0412456	1	0.193647	BCL2L1/INO80/NUCKS1/TLK2/HSPA5/EGR1/ELK1/EEF1D/WRN/GATA3/CLOCK/H2AFX	12
GO:0071496	cellular response to external stimulus	43/1860	328/18493	0.0428715	1	0.198525	MAX/HNRNPL/BAIAP2/HDAC4/SREBF1/FOXO1/EHMT2/KLF10/HSPA5/USF2/CBS/KIF26A/AXL/TRIM24/BCL11A/SLC38A3/EIF4G1/PRKAA1/UCP2/UPP1/PDXP/SOX9/GABARAP/PTPN11/SIK1B/WNT9B/ULK1/FOS/DAP/GAS2L1/WRN/RIPOR1/SLC38A2/SIK2/HABP4/TAF1/ATG14/ZC3H12A/WNT4/SESN1/KCNB1/RRAGD/BNIP3	43
GO:0046794	transport of virus	5/1860	20/18493	0.0440128	1	0.200017	UBC/CAV2/EPS15/UBB/RAN	5
GO:0019079	viral genome replication	18/1860	117/18493	0.0446211	1	0.201721	ILF3/CTBP2/NUCKS1/TNIP1/UBP1/CTBP1/TOP2A/NFIA/PABPC1/TARBP2/PCBP1/APOBEC3C/PROX1/EEA1/ADARB1/VCP/ZC3H12A/MX1	18
GO:0006684	sphingomyelin metabolic process	4/1860	14/18493	0.0448805	1	0.201721	SGMS1/SPTLC2/PRKCD/SMPD1	4
GO:0016246	RNA interference	4/1860	14/18493	0.0448805	1	0.201721	DROSHA/AGO2/TARBP2/TERT	4
GO:0070935	3'-UTR-mediated mRNA stabilization	4/1860	14/18493	0.0448805	1	0.201721	HNRNPC/ELAVL1/ZFP36/TARDBP	4
GO:1905064	negative regulation of vascular smooth muscle cell differentiation	4/1860	14/18493	0.0448805	1	0.201721	NFATC1/NFATC3/HEY2/NFATC2	4
GO:0046324	regulation of glucose import	10/1860	55/18493	0.0456587	1	0.204476	IRS2/RHOQ/PEA15/PTPN11/MEF2A/GRB10/TERT/PIK3R1/CREBL2/SORBS1	10
GO:0062013	positive regulation of small molecule metabolic process	21/1860	142/18493	0.0463595	1	0.207231	STARD4/IRS2/SREBF1/FOXO1/TWIST1/PPARA/PRKAA1/IGF2/PHKG2/HMGB1/PFKFB3/GCK/VCP/EPM2AIP1/ABCD1/PTPN2/STAT3/MLYCD/WNT4/BEND3/SORBS1	21
GO:0006672	ceramide metabolic process	14/1860	86/18493	0.0475532	1	0.21069	SGMS1/SPTSSA/SPTLC2/ORMDL2/PRKAA1/CERK/ST3GAL5/CERS4/DEGS1/PRKCD/GBA2/NEU4/ACER3/SMPD1	14
GO:0048524	positive regulation of viral process	14/1860	86/18493	0.0475532	1	0.21069	SP1/NUCKS1/TRIM11/TOP2A/TMEM250/SMARCA4/PABPC1/TARBP2/ADARB1/PC/CAV2/LGALS1/APOE/ANXA2	14
GO:0099173	postsynapse organization	23/1860	159/18493	0.0476948	1	0.211088	ACTN1/BAIAP2/IGF1R/LRFN4/SRCIN1/DVL1/ABHD17B/CDKL5/CHRNA7/LRRC4/NRXN2/EFNA1/SHANK3/DNAJA3/NTNG2/DLG3/ACTB/EPHA7/APOE/LRP4/ACTR2/TMEM108/VPS35	23
GO:1905269	positive regulation of chromatin organization	15/1860	94/18493	0.048028	1	0.211099	KMT2A/LMNA/SREBF1/PAXIP1/CTBP1/ING2/MYB/JARID2/TAL1/GATA3/TADA2A/MTF2/PHF19/BRD7/JDP2	15
GO:1905710	positive regulation of membrane permeability	11/1860	63/18493	0.0481271	1	0.211099	YWHAZ/BNIP3L/HIP1R/GSK3B/NMT1/TFDP2/BID/YWHAG/TFDP1/PPP1R13B/BNIP3	11
GO:0043489	RNA stabilization	8/1860	41/18493	0.0488494	1	0.213315	YBX1/HNRNPC/SYNCRIP/ELAVL1/PABPC1/ZFP36/TARDBP/IGF2BP1	8
GO:0086002	cardiac muscle cell action potential involved in contraction	10/1860	56/18493	0.0507795	1	0.218826	KCNH2/JUP/KCNJ8/NEDD4L/SCN5A/PKP2/GJC1/KCNN2/SCN1B/CACNA1C	10
GO:0006637	acyl-CoA metabolic process	16/1860	103/18493	0.0519674	1	0.221036	PDP1/MVD/GCDH/FAR1/GSTZ1/FASN/PDP2/PDHA1/OXSM/HMGCS1/MPC2/ABCD1/MLYCD/ACLY/ACSF2/HACD1	16
GO:0015931	nucleobase-containing compound transport	32/1860	237/18493	0.0522635	1	0.222103	KHSRP/DDX19B/PABPN1/RIOK2/NUTF2/CDC40/RAE1/ZFP36/SLC29A2/ALYREF/SLC29A1/MYO1C/XPO7/SRSF9/QKI/NOL6/DDX39A/SLC25A23/ALKBH5/MRPL18/PURA/UPF3A/SIDT2/SLC25A17/BICD2/SRSF2/EIF4A3/ABCD1/IGF2BP1/SMG5/TST/RAN	32
GO:0019682	glyceraldehyde-3-phosphate metabolic process	5/1860	21/18493	0.0531475	1	0.224128	TIGAR/PGAM1/H6PD/PGD/TKT	5
GO:0043153	entrainment of circadian clock by photoperiod	5/1860	21/18493	0.0531475	1	0.224128	ID2/NR2F6/RBM4B/PER3/RBM4	5
GO:0043312	neutrophil degranulation	60/1860	485/18493	0.0535921	1	0.225217	PDXK/CAPN1/QSOX1/RAB6A/TMC6/RAB3A/JUP/RAP2C/PGAM1/SNAP25/SYNGR1/KCNAB2/BRI3/CTSB/IMPDH1/YPEL5/RHOA/RAB4B/SLC44A2/PYGB/DDOST/HMGB1/CD63/COTL1/ATP11B/PTGES2/ATP11A/AGPAT2/NBEAL2/KCMF1/MLEC/PTPRJ/VCP/CFD/DEGS1/PRKCD/RAP1B/TIMP2/CKAP4/FTH1/RAB10/SURF4/SLC2A3/B4GALT1/CSNK2B/HSP90AA1/ACLY/ALOX5/RAP2B/ABR/ACTR2/PFKL/BCR/CAND1/CSTB/HVCN1/ANXA2/DYNLL1/SPTAN1/ARSA	60
GO:0036293	response to decreased oxygen levels	42/1860	325/18493	0.0542853	1	0.226308	PGK1/DNMT3A/RBX1/FOXO3/LMNA/TIGAR/UBC/ABAT/TWIST1/HYOU1/BNIP3L/CREBBP/ADAM17/WTIP/MYB/EGR1/PPARA/GNB1/RHOA/PRKAA1/UCP2/CHRNA7/SLC29A1/ATP1B1/PTGIS/REST/ALKBH5/HP1BP3/CPEB2/NF1/KCNK3/NOL3/UBB/TERT/MTHFR/CUL2/CYP1A1/ELOC/ITPR2/ETS1/KCNMA1/BNIP3	42
GO:0050657	nucleic acid transport	27/1860	195/18493	0.0543724	1	0.226308	KHSRP/DDX19B/PABPN1/RIOK2/NUTF2/CDC40/RAE1/ZFP36/ALYREF/MYO1C/XPO7/SRSF9/QKI/NOL6/DDX39A/ALKBH5/MRPL18/PURA/UPF3A/SIDT2/BICD2/SRSF2/EIF4A3/IGF2BP1/SMG5/TST/RAN	27
GO:0050658	RNA transport	27/1860	195/18493	0.0543724	1	0.226308	KHSRP/DDX19B/PABPN1/RIOK2/NUTF2/CDC40/RAE1/ZFP36/ALYREF/MYO1C/XPO7/SRSF9/QKI/NOL6/DDX39A/ALKBH5/MRPL18/PURA/UPF3A/SIDT2/BICD2/SRSF2/EIF4A3/IGF2BP1/SMG5/TST/RAN	27
GO:0042149	cellular response to glucose starvation	8/1860	42/18493	0.0552418	1	0.226308	HSPA5/PRKAA1/UPP1/SIK1B/SIK2/ATG14/ZC3H12A/SESN1	8
GO:0099054	presynapse assembly	8/1860	42/18493	0.0552418	1	0.226308	EFNB2/LRFN4/DVL1/EIF4G1/LRFN3/NTNG2/LRP4/VPS35	8
GO:0048259	regulation of receptor-mediated endocytosis	15/1860	96/18493	0.056092	1	0.226308	NUMB/EFNB2/TNK2/HNRNPK/HIP1/CD63/HIP1R/PICALM/NTF3/RSPO1/UNC119/HPCA/USP46/ANXA2/AAK1	15
GO:0018146	keratan sulfate biosynthetic process	6/1860	28/18493	0.0561648	1	0.226308	ST3GAL2/ST3GAL4/B3GNT2/ST3GAL3/B4GALT1/ACAN	6
GO:0050779	RNA destabilization	6/1860	28/18493	0.0561648	1	0.226308	KHSRP/ZFP36L2/TRIM71/ZFP36/ZC3H12A/YTHDF2	6
GO:0055075	potassium ion homeostasis	6/1860	28/18493	0.0561648	1	0.226308	KCNH2/SLC12A5/SLC12A4/ATP1B1/ATP1A3/KCNMA1	6
GO:0120193	tight junction organization	10/1860	57/18493	0.0562687	1	0.226308	PARD3/AFDN/TBCD/MPP7/PATJ/MYO1C/TJP1/F11R/PARD6A/SNAI1	10
GO:0019076	viral release from host cell	7/1860	35/18493	0.0564453	1	0.226308	TRIM11/TRIM13/TRIM35/TRIM8/PC/CAV2/TRIM62	7
GO:0035890	exit from host	7/1860	35/18493	0.0564453	1	0.226308	TRIM11/TRIM13/TRIM35/TRIM8/PC/CAV2/TRIM62	7
GO:0035891	exit from host cell	7/1860	35/18493	0.0564453	1	0.226308	TRIM11/TRIM13/TRIM35/TRIM8/PC/CAV2/TRIM62	7
GO:0052126	movement in host environment	7/1860	35/18493	0.0564453	1	0.226308	TRIM11/TRIM13/TRIM35/TRIM8/PC/CAV2/TRIM62	7
GO:0052192	movement in environment of other organism involved in symbiotic interaction	7/1860	35/18493	0.0564453	1	0.226308	TRIM11/TRIM13/TRIM35/TRIM8/PC/CAV2/TRIM62	7
GO:0099084	postsynaptic specialization organization	7/1860	35/18493	0.0564453	1	0.226308	LRFN4/LRRC4/NRXN2/SHANK3/NTNG2/DLG3/TMEM108	7
GO:0002467	germinal center formation	4/1860	15/18493	0.0564776	1	0.226308	BCL3/ADAM17/PKN1/NFKB2	4
GO:0033631	cell-cell adhesion mediated by integrin	4/1860	15/18493	0.0564776	1	0.226308	PODXL/ITGA5/ITGB1/WNK1	4
GO:0060149	negative regulation of posttranscriptional gene silencing	4/1860	15/18493	0.0564776	1	0.226308	NCOR2/ELAVL1/ZC3H12A/TERT	4
GO:1902187	negative regulation of viral release from host cell	4/1860	15/18493	0.0564776	1	0.226308	TRIM11/TRIM13/TRIM35/TRIM8	4
GO:0099003	vesicle-mediated transport in synapse	28/1860	205/18493	0.0586007	1	0.234052	NUMB/CALM3/PFN2/EFNB2/CTBP2/ACTG1/BRAF/RAB3A/SNAP25/DVL1/STXBP5L/ITSN1/AP3M2/FBXL20/GSK3B/EEA1/GIPC1/CPLX1/STX1A/VAMP2/SNAP47/NCS1/EPS15/RAP1B/NAPB/VPS35/HPCA/USP46	28
GO:0002283	neutrophil activation involved in immune response	60/1860	488/18493	0.0590342	1	0.235592	PDXK/CAPN1/QSOX1/RAB6A/TMC6/RAB3A/JUP/RAP2C/PGAM1/SNAP25/SYNGR1/KCNAB2/BRI3/CTSB/IMPDH1/YPEL5/RHOA/RAB4B/SLC44A2/PYGB/DDOST/HMGB1/CD63/COTL1/ATP11B/PTGES2/ATP11A/AGPAT2/NBEAL2/KCMF1/MLEC/PTPRJ/VCP/CFD/DEGS1/PRKCD/RAP1B/TIMP2/CKAP4/FTH1/RAB10/SURF4/SLC2A3/B4GALT1/CSNK2B/HSP90AA1/ACLY/ALOX5/RAP2B/ABR/ACTR2/PFKL/BCR/CAND1/CSTB/HVCN1/ANXA2/DYNLL1/SPTAN1/ARSA	60
GO:0006892	post-Golgi vesicle-mediated transport	15/1860	97/18493	0.0604532	1	0.238226	AP1G1/SCAMP2/LLGL1/SORT1/GOLPH3L/LYPLA1/AP4M1/ARFRP1/PKDCC/RAB26/VAMP2/EPS15/OPTN/RAB10/VPS54	15
GO:0072528	pyrimidine-containing compound biosynthetic process	10/1860	58/18493	0.062133	1	0.242289	NME4/TK1/AGPAT5/NME3/UPP1/AGPAT2/AGPAT3/TYMP/UCKL1/DUT	10
GO:0061912	selective autophagy	8/1860	43/18493	0.0621426	1	0.242289	TIGAR/SPTLC2/CDC37/HTT/SMURF1/OPTN/ATG14/SQSTM1	8
GO:0002446	neutrophil mediated immunity	61/1860	499/18493	0.0627861	1	0.244604	PDXK/CAPN1/QSOX1/RAB6A/TMC6/RAB3A/JUP/RAP2C/PGAM1/SNAP25/SYNGR1/KCNAB2/ADAM17/BRI3/CTSB/IMPDH1/YPEL5/RHOA/RAB4B/SLC44A2/PYGB/DDOST/HMGB1/CD63/COTL1/ATP11B/PTGES2/ATP11A/AGPAT2/NBEAL2/KCMF1/MLEC/PTPRJ/VCP/CFD/DEGS1/PRKCD/RAP1B/TIMP2/CKAP4/FTH1/RAB10/SURF4/SLC2A3/B4GALT1/CSNK2B/HSP90AA1/ACLY/ALOX5/RAP2B/ABR/ACTR2/PFKL/BCR/CAND1/CSTB/HVCN1/ANXA2/DYNLL1/SPTAN1/ARSA	61
GO:0098693	regulation of synaptic vesicle cycle	17/1860	114/18493	0.0636801	1	0.247106	CALM3/PFN2/BRSK1/BRAF/RAB3A/DVL1/STXBP5L/FBXL20/GSK3B/GIPC1/GRIPAP1/CPLX1/STX1A/NCS1/RAP1B/NAPB/BSN	17
GO:0046134	pyrimidine nucleoside biosynthetic process	6/1860	29/18493	0.065038	1	0.249814	NME4/TK1/NME3/UPP1/TYMP/UCKL1	6
GO:0006913	nucleocytoplasmic transport	45/1860	357/18493	0.0667358	1	0.254541	DDX19B/PABPN1/CBLB/LMNA/RIOK2/ARNTL/NUTF2/CDC40/JUP/RAE1/BCL3/RERE/RBM4/PTPN11/ALYREF/XPO7/SRSF9/GSK3B/SNRPF/LZTS2/GLI3/NOL6/DDX39A/ALKBH5/UPF3A/NF1/DUSP16/RANGAP1/CALR/SRSF2/SMURF1/PRKCD/TRPS1/EIF4A3/ZC3H12A/SIX2/TXNIP/STAT3/BMP4/SMO/SMG5/GEMIN4/EMD/PIK3R1/RAN	45
GO:1903900	regulation of viral life cycle	20/1860	140/18493	0.0682943	1	0.257729	ILF3/NUCKS1/TNIP1/TRIM11/TOP2A/TRIM13/TRIM35/PABPC1/TARBP2/TRIM8/APOBEC3C/PROX1/ADARB1/PC/CAV2/LGALS1/ZC3H12A/TRIM62/ANXA2/MX1	20
GO:0009109	coenzyme catabolic process	4/1860	16/18493	0.0695178	1	0.257729	NUDT12/PDXP/VCP/ABCD1	4
GO:0043174	nucleoside salvage	4/1860	16/18493	0.0695178	1	0.257729	TK1/UPP1/TYMP/UCKL1	4
GO:0106057	negative regulation of calcineurin-mediated signaling	4/1860	16/18493	0.0695178	1	0.257729	HOMER3/GSK3B/MAPK7/RCAN1	4
GO:0099172	presynapse organization	8/1860	44/18493	0.0695579	1	0.257729	EFNB2/LRFN4/DVL1/EIF4G1/LRFN3/NTNG2/LRP4/VPS35	8
GO:0014877	response to muscle inactivity involved in regulation of muscle adaptation	3/1860	10/18493	0.0711393	1	0.257729	HDAC4/MTMR4/SCN5A	3
GO:0014894	response to denervation involved in regulation of muscle adaptation	3/1860	10/18493	0.0711393	1	0.257729	HDAC4/MTMR4/SCN5A	3
GO:0032025	response to cobalt ion	3/1860	10/18493	0.0711393	1	0.257729	TIGAR/CASP9/BNIP3	3
GO:0035646	endosome to melanosome transport	3/1860	10/18493	0.0711393	1	0.257729	AP1G1/ANKRD27/CD63	3
GO:0043485	endosome to pigment granule transport	3/1860	10/18493	0.0711393	1	0.257729	AP1G1/ANKRD27/CD63	3
GO:0072584	caveolin-mediated endocytosis	3/1860	10/18493	0.0711393	1	0.257729	NEDD4L/PACSIN2/UNC119	3
GO:0009168	purine ribonucleoside monophosphate biosynthetic process	20/1860	141/18493	0.0723995	1	0.26114	PGK1/ATP5PF/HDAC4/ATP5F1B/ZBTB7A/TIGAR/PGAM1/IMPDH1/GAPDH/PPARA/PRKAA1/PFKFB3/ATP5F1E/ATP5MC2/GCK/VCP/PFKP/BPGM/STAT3/PFKL	20
GO:0010226	response to lithium ion	5/1860	23/18493	0.0744591	1	0.264504	NFATC4/ID2/LIG4/CALR/CEBPA	5
GO:1903902	positive regulation of viral life cycle	10/1860	60/18493	0.0750072	1	0.265095	NUCKS1/TRIM11/TOP2A/PABPC1/TARBP2/ADARB1/PC/CAV2/LGALS1/ANXA2	10
GO:0022407	regulation of cell-cell adhesion	48/1860	388/18493	0.0770696	1	0.27102	EFNB2/MYADM/MIA3/CD276/CYLD/PDPK1/ABAT/SMAD7/PODXL/PRKCZ/AFDN/MYB/PPARA/RHOA/IGF2/ADAM19/ZNF703/PTPN11/HMGB1/GLI3/NCK2/LRFN3/GATA3/DNAJA3/MAPK7/SERPINE2/WNK1/YES1/RDX/PRKCD/EPHA7/SOX2/PAG1/LGALS1/NFKBID/PTPN2/PIK3CA/ZC3H12A/NFKBIZ/FLOT2/WNT4/BMP4/NRARP/YTHDF2/MAD2L2/PIK3R1/ETS1/HSPH1	48
GO:0010107	potassium ion import	8/1860	45/18493	0.0774908	1	0.271529	SLC12A5/KCNJ8/SLC12A4/ATP1B1/ATP1A3/KCNJ11/WNK1/WNK3	8
GO:0006040	amino sugar metabolic process	7/1860	38/18493	0.0817082	1	0.282678	MGAT1/MGAT3/CTBS/FN3K/OGA/UAP1/AMDHD2	7
GO:0045022	early endosome to late endosome transport	7/1860	38/18493	0.0817082	1	0.282678	SNX12/SNX16/ANKRD27/EZR/EEA1/RDX/LMTK2	7
GO:0086005	ventricular cardiac muscle cell action potential	7/1860	38/18493	0.0817082	1	0.282678	KCNH2/JUP/KCNJ8/NEDD4L/SCN5A/PKP2/CACNA1C	7
GO:0002028	regulation of sodium ion transport	13/1860	85/18493	0.0821798	1	0.283909	SPTBN4/MLLT6/NEDD4L/ATP1B1/SCN5A/PKP2/SERPINE2/NKAIN1/WNK1/WNK3/NETO1/FXYD1/SCN1B	13
GO:0014874	response to stimulus involved in regulation of muscle adaptation	4/1860	17/18493	0.0839552	1	0.285032	HDAC4/MTMR4/SCN5A/NOL3	4
GO:1902644	tertiary alcohol metabolic process	4/1860	17/18493	0.0839552	1	0.285032	DKK3/CACNA1H/REST/WNT4	4
GO:0062009	secondary palate development	5/1860	24/18493	0.0866126	1	0.291037	SMAD2/COL11A2/FZD2/JAG2/SOX11	5
GO:0009411	response to UV	19/1860	136/18493	0.088083	1	0.294567	NFATC4/INO80/BRSK1/NOC2L/BCL3/MSH6/ERCC8/CREBBP/CCND1/PRKAA1/WRN/CASP9/PCLAF/TAF1/ZRANB3/CUL4B/PIK3R1/TP53I13/CDC25A	19
GO:0019320	hexose catabolic process	9/1860	54/18493	0.0883208	1	0.294961	PGK1/TIGAR/PGAM1/GAPDH/LRP5/GCK/PFKP/BPGM/PFKL	9
GO:0006183	GTP biosynthetic process	3/1860	11/18493	0.090741	1	0.295608	NME4/IMPDH1/NME3	3
GO:0014870	response to muscle inactivity	3/1860	11/18493	0.090741	1	0.295608	HDAC4/MTMR4/SCN5A	3
GO:0015937	coenzyme A biosynthetic process	3/1860	11/18493	0.090741	1	0.295608	PANK2/PANK1/DCAKD	3
GO:0019852	L-ascorbic acid metabolic process	3/1860	11/18493	0.090741	1	0.295608	SLC23A1/SLC2A3/SLC23A2	3
GO:0046348	amino sugar catabolic process	3/1860	11/18493	0.090741	1	0.295608	MGAT1/CTBS/AMDHD2	3
GO:0090331	negative regulation of platelet aggregation	3/1860	11/18493	0.090741	1	0.295608	ABAT/SERPINE2/PRKCD	3
GO:0098885	modification of postsynaptic actin cytoskeleton	3/1860	11/18493	0.090741	1	0.295608	PFN2/BAIAP2/RHOA	3
GO:1901998	toxin transport	7/1860	39/18493	0.091367	1	0.296664	GGA1/HSPA5/ARID1A/LRP6/LRP5/MTMR12/BNIP3	7
GO:1901136	carbohydrate derivative catabolic process	25/1860	189/18493	0.0943467	1	0.304728	MGAT1/NUDT18/PDE4A/HSPG2/GPC1/UPP1/PDE9A/CTBS/APOBEC3C/UNG/PRKCD/OGA/PDE10A/ABCD1/BGN/TYMP/GBA2/NEU4/PDE4C/MLYCD/ACAN/DUT/SDC3/AMDHD2/NUDT3	25
GO:0040013	negative regulation of locomotion	47/1860	386/18493	0.0969382	1	0.309445	PFN2/FOXO3/MIA3/BRAF/JUP/TRIM11/RAP2C/PLCB1/ARID2/SMAD7/AFDN/TCAF1/TRIM13/SPRED1/TRIM35/RHOA/GPR173/TRIM8/HMGB1/FRMD5/ABHD2/ADARB1/GATA3/NF1/PTPRJ/MITF/CALR/ABHD6/PTPN2/APOE/CSNK2B/STAT3/RAP2B/WNT4/ABR/DPEP1/PLXNA3/LDLRAD4/BCR/DLC1/ARHGAP4/DLL4/TRIB1/SEMA4F/CORO1B/RYK/SEMA3B	47
GO:0046677	response to antibiotic	40/1860	323/18493	0.0977855	1	0.310526	BCL2L1/DNMT3A/FOXO3/PPP1R15B/FOXO1/STK25/GPR37/HSPA5/ABAT/CCND1/MYB/AXL/ADCY6/EGR1/KDM6B/RHOA/PRKAA1/EZH2/GATA3/AACS/MAPK7/CASP9/ALPL/FKBP1B/PRKCD/HMGCR/ZC3H12A/TXNIP/STAT3/RGS19/HSP90AA1/ACTR2/PDGFRB/GNAI1/CYP1A1/USP46/ITPR2/ETS1/AHR/BNIP3	40
GO:0010766	negative regulation of sodium ion transport	4/1860	18/18493	0.0997252	1	0.311077	NEDD4L/SERPINE2/WNK1/WNK3	4
GO:2000319	regulation of T-helper 17 cell differentiation	4/1860	18/18493	0.0997252	1	0.311077	SMAD7/NFKBID/ZC3H12A/NFKBIZ	4
GO:0006457	protein folding	28/1860	218/18493	0.105955	1	0.325934	DNAJB5/NKTR/HSPA5/DNAJB1/GNAZ/GNB1/SNRNP70/TBCD/NFYC/CDC37/BAG5/VBP1/SACS/PDIA6/DNAJA3/MLEC/VCP/CALR/FKBP1B/LTBP4/HSP90AA1/CSNK2A1/HSPA14/DNAJB11/GNAI1/CCT6A/HSPBP1/HSPH1	28
GO:0003299	muscle hypertrophy in response to stress	6/1860	33/18493	0.108169	1	0.328224	LMNA/HDAC4/FOXO1/KDM4A/EZH2/HEY2	6
GO:0014887	cardiac muscle adaptation	6/1860	33/18493	0.108169	1	0.328224	LMNA/HDAC4/FOXO1/KDM4A/EZH2/HEY2	6
GO:0014898	cardiac muscle hypertrophy in response to stress	6/1860	33/18493	0.108169	1	0.328224	LMNA/HDAC4/FOXO1/KDM4A/EZH2/HEY2	6
GO:0042339	keratan sulfate metabolic process	6/1860	33/18493	0.108169	1	0.328224	ST3GAL2/ST3GAL4/B3GNT2/ST3GAL3/B4GALT1/ACAN	6
GO:0044766	multi-organism transport	6/1860	33/18493	0.108169	1	0.328224	UBC/ALYREF/CAV2/EPS15/UBB/RAN	6
GO:1902579	multi-organism localization	6/1860	33/18493	0.108169	1	0.328224	UBC/ALYREF/CAV2/EPS15/UBB/RAN	6
GO:0071712	ER-associated misfolded protein catabolic process	3/1860	12/18493	0.112292	1	0.332718	SDF2L1/UFD1/VCP	3
GO:1905244	regulation of modification of synaptic structure	3/1860	12/18493	0.112292	1	0.332718	BAIAP2/RHOA/GRIPAP1	3
GO:0098927	vesicle-mediated transport between endosomal compartments	7/1860	41/18493	0.112504	1	0.333146	SNX12/SNX16/ANKRD27/EZR/EEA1/RDX/LMTK2	7
GO:0070527	platelet aggregation	9/1860	57/18493	0.114677	1	0.336138	GNAS/ACTG1/ABAT/TYRO3/SERPINE2/ACTB/PRKCD/METAP1/RAP2B	9
GO:0002115	store-operated calcium entry	4/1860	19/18493	0.116748	1	0.338085	ORAI3/HOMER3/GRAMD2A/ORAI2	4
GO:0071478	cellular response to radiation	24/1860	186/18493	0.12201	1	0.349702	NFATC4/BCL2L1/INO80/NUCKS1/NOC2L/TLK2/HSPA5/CREBBP/CAMKMT/EGR1/GNB1/ELK1/EEF1D/NMT1/WRN/GATA3/CASP9/METAP1/TAF1/CLOCK/CUL4B/H2AFX/PIK3R1/CDC25A	24
GO:0051028	mRNA transport	20/1860	151/18493	0.122642	1	0.351308	KHSRP/DDX19B/PABPN1/NUTF2/CDC40/RAE1/ZFP36/ALYREF/MYO1C/XPO7/SRSF9/QKI/DDX39A/ALKBH5/UPF3A/BICD2/SRSF2/EIF4A3/IGF2BP1/SMG5	20
GO:0044331	cell-cell adhesion mediated by cadherin	7/1860	42/18493	0.123956	1	0.353014	PLEKHA7/AFDN/ADAM19/FER/MAD2L2/MMP24/CDH7	7
GO:0043901	negative regulation of multi-organism process	22/1860	169/18493	0.125405	1	0.355699	ILF3/HDAC1/PPM1B/TNIP1/TRIM11/TRIM13/UFD1/TRIM35/TARBP2/ZFP36/TRIM8/APOBEC3C/PROX1/REST/CALR/TARDBP/ZC3H12A/TRIB1/SQSTM1/TRIM62/ANXA2/MX1	22
GO:0009649	entrainment of circadian clock	5/1860	27/18493	0.128717	1	0.362581	ID2/NR2F6/RBM4B/PER3/RBM4	5
GO:0044550	secondary metabolite biosynthetic process	5/1860	27/18493	0.128717	1	0.362581	SP1/CBS/RAPGEF2/OCA2/ZEB2	5
GO:0022408	negative regulation of cell-cell adhesion	22/1860	170/18493	0.131099	1	0.367306	MYADM/MIA3/ABAT/SMAD7/PODXL/PPARA/ZNF703/HMGB1/GLI3/MAPK7/SERPINE2/WNK1/RDX/PRKCD/PAG1/NFKBID/PTPN2/ZC3H12A/BMP4/NRARP/YTHDF2/MAD2L2	22
GO:0046824	positive regulation of nucleocytoplasmic transport	10/1860	67/18493	0.132215	1	0.367306	RIOK2/NUTF2/JUP/GSK3B/GLI3/PRKCD/ZC3H12A/SMO/EMD/PIK3R1	10
GO:0044091	membrane biogenesis	6/1860	35/18493	0.134105	1	0.367306	NRXN2/CAV2/PACSIN2/LRP4/FLOT2/ANXA2	6
GO:0086014	atrial cardiac muscle cell action potential	4/1860	20/18493	0.134932	1	0.367306	SCN5A/GJC1/KCNN2/CACNA1C	4
GO:2000316	regulation of T-helper 17 type immune response	4/1860	20/18493	0.134932	1	0.367306	SMAD7/NFKBID/ZC3H12A/NFKBIZ	4
GO:0030007	cellular potassium ion homeostasis	3/1860	13/18493	0.135554	1	0.367306	ATP1B1/ATP1A3/KCNMA1	3
GO:0031223	auditory behavior	3/1860	13/18493	0.135554	1	0.367306	HTT/NRXN2/SHANK3	3
GO:0046479	glycosphingolipid catabolic process	3/1860	13/18493	0.135554	1	0.367306	PRKCD/GBA2/NEU4	3
GO:0051775	response to redox state	3/1860	13/18493	0.135554	1	0.367306	ARNTL/FKBP1B/CLOCK	3
GO:0009163	nucleoside biosynthetic process	7/1860	43/18493	0.135975	1	0.367435	NME4/TK1/IMPDH1/NME3/UPP1/TYMP/UCKL1	7
GO:0016482	cytosolic transport	20/1860	154/18493	0.141009	1	0.379576	SNX12/AP1G1/RAB6A/SORT1/SNX16/AP4M1/ARFRP1/ANKRD27/EZR/KIF1C/EEA1/TBC1D14/RDX/EPS15/AP1S1/ACTR2/VPS54/VPS35/MAGEL2/LMTK2	20
GO:0036296	response to increased oxygen levels	5/1860	28/18493	0.14449	1	0.385565	ATP6V1A/FOXO1/PDGFRB/CYP1A1/BNIP3	5
GO:0072538	T-helper 17 type immune response	5/1860	28/18493	0.14449	1	0.385565	SMAD7/NFKBID/ZC3H12A/NFKBIZ/STAT3	5
GO:0032964	collagen biosynthetic process	8/1860	52/18493	0.147235	1	0.391401	P3H3/MYB/SERPINH1/COL5A1/TRAM2/WNT4/BMP4/PDGFRB	8
GO:0110020	regulation of actomyosin structure organization	13/1860	94/18493	0.147713	1	0.391522	PFN2/BRAF/ARHGEF10/RHOC/STMN1/PPFIA1/RHOA/PROX1/ASAP3/LPAR1/WNT4/DLC1/PIK3R1	13
GO:0002209	behavioral defense response	6/1860	36/18493	0.148077	1	0.391522	ASIC1/MDK/EIF4G1/FBXL20/APOE/USP46	6
GO:0006767	water-soluble vitamin metabolic process	12/1860	86/18493	0.152564	1	0.399055	PANK2/PDXK/HLCS/PDXP/SLC23A1/CD320/PC/FPGS/SLC2A3/MTHFR/SLC23A2/SLC19A1	12
GO:0006890	retrograde vesicle-mediated transport, Golgi to ER	12/1860	86/18493	0.152564	1	0.399055	SCYL1/RAB6A/GOLPH3L/UVRAG/TMED3/KIF26A/KIF1C/HTT/BICD2/ATP9A/SURF4/PITPNB	12
GO:0042401	cellular biogenic amine biosynthetic process	4/1860	21/18493	0.154175	1	0.399055	PAOX/SRM/ODC1/AZIN1	4
GO:0055093	response to hyperoxia	4/1860	21/18493	0.154175	1	0.399055	FOXO1/PDGFRB/CYP1A1/BNIP3	4
GO:0098743	cell aggregation	4/1860	21/18493	0.154175	1	0.399055	SOX9/BMP1/ACAN/UNCX	4
GO:1902307	positive regulation of sodium ion transmembrane transport	4/1860	21/18493	0.154175	1	0.399055	ATP1B1/WNK1/WNK3/FXYD1	4
GO:0046718	viral entry into host cell	16/1860	121/18493	0.155905	1	0.402261	EFNB2/TRIM11/UVRAG/CTSB/AXL/TYRO3/TRIM8/ITGA5/ITGB1/SIVA1/CAV2/EPS15/LGALS1/WWP1/F11R/TRIM62	16
GO:1905897	regulation of response to endoplasmic reticulum stress	11/1860	78/18493	0.157451	1	0.404675	PPP1R15B/HSPA5/DERL2/HYOU1/NCK2/TXNDC12/USP25/PTPN2/SYVN1/CREB3/PIK3R1	11
GO:0000098	sulfur amino acid catabolic process	3/1860	14/18493	0.160283	1	0.404675	CBS/TST/PCYOX1L	3
GO:0006241	CTP biosynthetic process	3/1860	14/18493	0.160283	1	0.404675	NME4/NME3/UCKL1	3
GO:0006896	Golgi to vacuole transport	3/1860	14/18493	0.160283	1	0.404675	AP1G1/AP4M1/VPS54	3
GO:0014854	response to inactivity	3/1860	14/18493	0.160283	1	0.404675	HDAC4/MTMR4/SCN5A	3
GO:0036376	sodium ion export across plasma membrane	3/1860	14/18493	0.160283	1	0.404675	ATP1B1/ATP1A3/FXYD1	3
GO:0046036	CTP metabolic process	3/1860	14/18493	0.160283	1	0.404675	NME4/NME3/UCKL1	3
GO:0050667	homocysteine metabolic process	3/1860	14/18493	0.160283	1	0.404675	CBS/MTHFR/DPEP1	3
GO:1901070	guanosine-containing compound biosynthetic process	3/1860	14/18493	0.160283	1	0.404675	NME4/IMPDH1/NME3	3
GO:1905038	regulation of membrane lipid metabolic process	3/1860	14/18493	0.160283	1	0.404675	ORMDL2/PRKAA1/PRKCD	3
GO:1905516	positive regulation of fertilization	3/1860	14/18493	0.160283	1	0.404675	PLCB1/LHFPL2/CACNA1H	3
GO:1905606	regulation of presynapse assembly	5/1860	29/18493	0.161042	1	0.404675	LRFN4/EIF4G1/LRFN3/NTNG2/VPS35	5
GO:0099111	microtubule-based transport	19/1860	149/18493	0.167203	1	0.416174	SUN1/RAB6A/DYNLL2/PRKCZ/AP3M2/IFT140/KIF1C/HTT/MAP1S/PURA/SUN2/BICD2/MAP1A/SPAST/UBB/FLOT2/TMEM108/ARHGAP21/DYNLL1	19
GO:0055117	regulation of cardiac muscle contraction	11/1860	79/18493	0.167379	1	0.416174	CALM3/HDAC4/JUP/SMAD7/ATP1B1/SCN5A/PKP2/FKBP1B/ZC3H12A/FGF13/CACNA1C	11
GO:0044706	multi-multicellular organism process	27/1860	221/18493	0.167397	1	0.416174	ARNTL/FOSB/SP3/ASH1L/KRAS/AGO2/BSG/CTSB/ARID1A/JUNB/SLC38A3/UCP2/H3F3A/ITGA5/FOS/PTGIS/DDR1/DAZAP1/SLC38A2/SERPINE2/CALR/B4GALT1/WNT4/CYP1A1/ETS1/EPN1/STS	27
GO:0050890	cognition	34/1860	285/18493	0.1679	1	0.417152	BRSK1/JPH3/KMT2B/BRAF/FOXO6/MEIS2/PLCB1/SNAP25/PRKCZ/KRAS/ST3GAL4/ASIC1/MDK/SLC12A5/CHRNA7/ITGA5/FOS/HTT/NRXN2/ADGRB3/SHANK3/ITGB1/BDNF/NF1/PAK5/PICALM/MAP1A/NETO1/NTF3/EIF4A3/HMGCR/APOE/ACTR2/FGF13	34
GO:0051168	nuclear export	24/1860	194/18493	0.168338	1	0.417879	DDX19B/PABPN1/RIOK2/NUTF2/CDC40/RAE1/PTPN11/ALYREF/XPO7/SRSF9/GSK3B/LZTS2/NOL6/DDX39A/ALKBH5/DUSP16/RANGAP1/CALR/SRSF2/SMURF1/EIF4A3/SMG5/EMD/RAN	24
GO:0009309	amine biosynthetic process	4/1860	22/18493	0.17437	1	0.427513	PAOX/SRM/ODC1/AZIN1	4
GO:0046132	pyrimidine ribonucleoside biosynthetic process	4/1860	22/18493	0.17437	1	0.427513	NME4/NME3/UPP1/UCKL1	4
GO:0098698	postsynaptic specialization assembly	4/1860	22/18493	0.17437	1	0.427513	LRFN4/NRXN2/SHANK3/NTNG2	4
GO:1905809	negative regulation of synapse organization	4/1860	22/18493	0.17437	1	0.427513	NFATC4/EFNA1/EPHA7/APOE	4
GO:0062014	negative regulation of small molecule metabolic process	13/1860	97/18493	0.174395	1	0.427513	HDAC4/TIGAR/DKK3/PPARA/RHOA/PROX1/REST/GCK/APOE/STAT3/WNT4/HPCA/SNAI1	13
GO:0099504	synaptic vesicle cycle	24/1860	195/18493	0.174727	1	0.4279	CALM3/PFN2/CTBP2/BRSK1/ACTG1/BRAF/RAB3A/SNAP25/DVL1/STXBP5L/ITSN1/FBXL20/GSK3B/EEA1/GIPC1/GRIPAP1/CPLX1/STX1A/VAMP2/SNAP47/NCS1/RAP1B/NAPB/BSN	24
GO:0006024	glycosaminoglycan biosynthetic process	14/1860	106/18493	0.176766	1	0.431819	ST3GAL2/HSPG2/ST3GAL4/GPC1/B3GNT2/ST3GAL3/BGN/B4GALT1/ACAN/B3GALT6/CHST15/PDGFRB/SDC3/CHSY1	14
GO:0010165	response to X-ray	5/1860	30/18493	0.178314	1	0.432161	NUCKS1/ERCC8/LIG4/CCND1/GATA3	5
GO:0010543	regulation of platelet activation	5/1860	30/18493	0.178314	1	0.432161	ABAT/SERPINE2/PRKCD/PDGFA/APOE	5
GO:0042168	heme metabolic process	5/1860	30/18493	0.178314	1	0.432161	BLVRA/SLC25A39/NFE2L1/IBA57/BLVRB	5
GO:0099174	regulation of presynapse organization	5/1860	30/18493	0.178314	1	0.432161	LRFN4/EIF4G1/LRFN3/NTNG2/VPS35	5
GO:0060048	cardiac muscle contraction	17/1860	133/18493	0.180906	1	0.43715	CALM3/HDAC4/KCNH2/JUP/SMAD7/KCNJ8/NEDD4L/ATP1B1/SCN5A/PKP2/FKBP1B/GJC1/PIK3CA/ZC3H12A/KCNN2/SCN1B/CACNA1C	17
GO:0007638	mechanosensory behavior	3/1860	15/18493	0.186234	1	0.442408	HTT/NRXN2/SHANK3	3
GO:0009209	pyrimidine ribonucleoside triphosphate biosynthetic process	3/1860	15/18493	0.186234	1	0.442408	NME4/NME3/UCKL1	3
GO:0010820	positive regulation of T cell chemotaxis	3/1860	15/18493	0.186234	1	0.442408	ADAM17/OXSR1/WNK1	3
GO:0019377	glycolipid catabolic process	3/1860	15/18493	0.186234	1	0.442408	PRKCD/GBA2/NEU4	3
GO:0034616	response to laminar fluid shear stress	3/1860	15/18493	0.186234	1	0.442408	SMAD7/MAPK7/ETS1	3
GO:0090136	epithelial cell-cell adhesion	3/1860	15/18493	0.186234	1	0.442408	JUP/KIFC3/PLEKHA7	3
GO:0120163	negative regulation of cold-induced thermogenesis	7/1860	47/18493	0.189267	1	0.448744	ARNTL/ACVR2B/ADAM17/RHEB/PLCL1/ABHD6/NOVA2	7
GO:0046365	monosaccharide catabolic process	9/1860	64/18493	0.190644	1	0.450705	PGK1/TIGAR/PGAM1/GAPDH/LRP5/GCK/PFKP/BPGM/PFKL	9
GO:0051650	establishment of vesicle localization	34/1860	290/18493	0.194926	1	0.456683	CALM3/PFN2/CTBP2/ANKRD28/BRAF/RAB3A/SNAP25/PRKCZ/DVL1/STXBP5L/AP3M2/KIF1C/FBXL20/MYO1C/HTT/GSK3B/GIPC1/GRIPAP1/CPLX1/STX1A/VAMP2/TRAPPC2L/SNAP47/NCS1/RAP1B/TRAPPC6A/PPP6R1/TRAPPC3/NAPB/TRAPPC9/SHROOM2/SEC24C/IKBKG/PEF1	34
GO:0009220	pyrimidine ribonucleotide biosynthetic process	4/1860	23/18493	0.195404	1	0.456683	NME4/NME3/UPP1/UCKL1	4
GO:0010996	response to auditory stimulus	4/1860	23/18493	0.195404	1	0.456683	ERCC8/HTT/NRXN2/SHANK3	4
GO:0015985	energy coupled proton transport, down electrochemical gradient	4/1860	23/18493	0.195404	1	0.456683	ATP5PF/ATP5F1B/ATP5F1E/ATP5MC2	4
GO:0015986	ATP synthesis coupled proton transport	4/1860	23/18493	0.195404	1	0.456683	ATP5PF/ATP5F1B/ATP5F1E/ATP5MC2	4
GO:0051085	chaperone cofactor-dependent protein refolding	5/1860	31/18493	0.196241	1	0.456683	DNAJB5/HSPA5/DNAJB1/HSPA14/HSPH1	5
GO:1905063	regulation of vascular smooth muscle cell differentiation	5/1860	31/18493	0.196241	1	0.456683	SOD2/NFATC1/NFATC3/HEY2/NFATC2	5
GO:0043902	positive regulation of multi-organism process	20/1860	162/18493	0.197102	1	0.457604	SP1/NUCKS1/TRIM11/PLCB1/TOP2A/TMEM250/AGO2/SMARCA4/GAPDH/PABPC1/LHFPL2/TARBP2/CACNA1H/ADARB1/PC/CAV2/OPTN/LGALS1/APOE/ANXA2	20
GO:0071214	cellular response to abiotic stimulus	37/1860	319/18493	0.201297	1	0.465942	NFATC4/BCL2L1/INO80/HDAC4/NUCKS1/NOC2L/TLK2/HSPA5/CREBBP/CAMKMT/OXSR1/EGR1/ASIC1/GNB1/ELK1/RELB/SLC38A3/SOX9/EEF1D/PTPN11/REST/NMT1/WRN/GATA3/SLC38A2/CASP9/METAP1/HABP4/TAF1/CLOCK/HPCA/CUL4B/HVCN1/H2AFX/PIK3R1/CDC25A/BNIP3	37
GO:0104004	cellular response to environmental stimulus	37/1860	319/18493	0.201297	1	0.465942	NFATC4/BCL2L1/INO80/HDAC4/NUCKS1/NOC2L/TLK2/HSPA5/CREBBP/CAMKMT/OXSR1/EGR1/ASIC1/GNB1/ELK1/RELB/SLC38A3/SOX9/EEF1D/PTPN11/REST/NMT1/WRN/GATA3/SLC38A2/CASP9/METAP1/HABP4/TAF1/CLOCK/HPCA/CUL4B/HVCN1/H2AFX/PIK3R1/CDC25A/BNIP3	37
GO:0008542	visual learning	7/1860	48/18493	0.203758	1	0.469948	BRAF/MEIS2/KRAS/ITGB1/NF1/NETO1/HMGCR	7
GO:0048489	synaptic vesicle transport	19/1860	154/18493	0.205309	1	0.472638	CALM3/PFN2/CTBP2/BRAF/RAB3A/SNAP25/DVL1/STXBP5L/AP3M2/FBXL20/GSK3B/GIPC1/CPLX1/STX1A/VAMP2/SNAP47/NCS1/RAP1B/NAPB	19
GO:0097480	establishment of synaptic vesicle localization	19/1860	154/18493	0.205309	1	0.472638	CALM3/PFN2/CTBP2/BRAF/RAB3A/SNAP25/DVL1/STXBP5L/AP3M2/FBXL20/GSK3B/GIPC1/CPLX1/STX1A/VAMP2/SNAP47/NCS1/RAP1B/NAPB	19
GO:0051701	interaction with host	25/1860	209/18493	0.207329	1	0.476394	PABPN1/BCL2L1/EFNB2/TNIP1/TRIM11/UVRAG/TRIM13/CTSB/AXL/GAPDH/TRIM35/TYRO3/TRIM8/ALYREF/ITGA5/ITGB1/SIVA1/PC/CAV2/EPS15/LGALS1/ZC3H12A/WWP1/F11R/TRIM62	25
GO:0007565	female pregnancy	23/1860	191/18493	0.209687	1	0.480863	FOSB/SP3/ASH1L/KRAS/AGO2/BSG/CTSB/ARID1A/JUNB/SLC38A3/UCP2/H3F3A/ITGA5/FOS/PTGIS/DDR1/DAZAP1/SLC38A2/CALR/WNT4/ETS1/EPN1/STS	23
GO:0006458	'de novo' protein folding	6/1860	40/18493	0.209804	1	0.480863	DNAJB5/HSPA5/DNAJB1/FKBP1B/HSPA14/HSPH1	6
GO:0035337	fatty-acyl-CoA metabolic process	6/1860	40/18493	0.209804	1	0.480863	GCDH/FAR1/FASN/ABCD1/ACLY/HACD1	6
GO:1990573	potassium ion import across plasma membrane	6/1860	40/18493	0.209804	1	0.480863	SLC12A5/KCNJ8/SLC12A4/ATP1B1/ATP1A3/KCNJ11	6
GO:0008090	retrograde axonal transport	3/1860	16/18493	0.213168	1	0.480863	KIF1C/MAP1A/TMEM108	3
GO:0017085	response to insecticide	3/1860	16/18493	0.213168	1	0.480863	ZC3H12A/CYP1A1/SCN1B	3
GO:0034755	iron ion transmembrane transport	3/1860	16/18493	0.213168	1	0.480863	PICALM/MMGT1/TTYH1	3
GO:0046514	ceramide catabolic process	3/1860	16/18493	0.213168	1	0.480863	PRKCD/GBA2/NEU4	3
GO:0051503	adenine nucleotide transport	3/1860	16/18493	0.213168	1	0.480863	SLC25A23/SLC25A17/ABCD1	3
GO:0055089	fatty acid homeostasis	3/1860	16/18493	0.213168	1	0.480863	PRKAA1/ABCD1/APOE	3
GO:0071732	cellular response to nitric oxide	3/1860	16/18493	0.213168	1	0.480863	TRAF2/FOXO1/DPEP1	3
GO:2000047	regulation of cell-cell adhesion mediated by cadherin	3/1860	16/18493	0.213168	1	0.480863	AFDN/ADAM19/MAD2L2	3
GO:2000651	positive regulation of sodium ion transmembrane transporter activity	3/1860	16/18493	0.213168	1	0.480863	ATP1B1/WNK1/WNK3	3
GO:0099068	postsynapse assembly	5/1860	32/18493	0.214755	1	0.480863	LRFN4/NRXN2/SHANK3/NTNG2/LRP4	5
GO:2000243	positive regulation of reproductive process	9/1860	66/18493	0.21561	1	0.482337	LFNG/PLCB1/AGO2/LHFPL2/SOX9/CACNA1H/CDC25C/WNT4/CDC25A	9
GO:1901071	glucosamine-containing compound metabolic process	4/1860	24/18493	0.217162	1	0.482732	MGAT3/CTBS/OGA/AMDHD2	4
GO:1990126	retrograde transport, endosome to plasma membrane	4/1860	24/18493	0.217162	1	0.482732	ANKRD27/ANKRD50/GRIPAP1/VPS35	4
GO:0097479	synaptic vesicle localization	20/1860	165/18493	0.220606	1	0.488177	CALM3/PFN2/CTBP2/BRSK1/BRAF/RAB3A/SNAP25/DVL1/STXBP5L/AP3M2/FBXL20/GSK3B/GIPC1/CPLX1/STX1A/VAMP2/SNAP47/NCS1/RAP1B/NAPB	20
GO:0006023	aminoglycan biosynthetic process	14/1860	111/18493	0.224008	1	0.493739	ST3GAL2/HSPG2/ST3GAL4/GPC1/B3GNT2/ST3GAL3/BGN/B4GALT1/ACAN/B3GALT6/CHST15/PDGFRB/SDC3/CHSY1	14
GO:0072583	clathrin-dependent endocytosis	6/1860	41/18493	0.226484	1	0.49671	TNK2/HIP1/HIP1R/PICALM/UNC119/AAK1	6
GO:0120032	regulation of plasma membrane bounded cell projection assembly	21/1860	175/18493	0.227353	1	0.498394	PFN2/HDAC4/CDC42EP1/CAPZB/AKIRIN1/CYLD/PODXL/MARK4/RHOQ/IFT140/CDKL5/HTT/TWF2/SEPT9/RDX/PRKCD/FER/BCAS3/CCDC88A/FAM206A/DYNLL1	21
GO:0140014	mitotic nuclear division	32/1860	277/18493	0.228197	1	0.500021	CDKN1C/INO80/RIOK2/CDC14A/FBXO5/TACC3/CCNI/ARHGEF10/CCNF/STAG2/PHIP/CCND1/NCAPH2/NAA10/TENT4A/NCAPD3/RHOA/IGF2/OBSL1/PDXP/UBE2C/CCNG2/LRP5/CDC25C/CAV2/SPAST/NCAPD2/BMP4/CDC23/PDGFRB/MAD2L2/RAN	32
GO:0071804	cellular potassium ion transport	25/1860	212/18493	0.228468	1	0.500127	KCNH2/SNAP25/KCNAB2/KCNQ2/OXSR1/SLC12A5/KCNJ8/SLC12A4/CD63/NEDD4L/ATP1B1/REST/ATP1A3/VAMP2/KCNJ11/KCNK12/KCNK3/WNK1/WNK3/NETO1/KCNN2/KCNB1/KCNQ4/KCNC4/KCNMA1	25
GO:0071805	potassium ion transmembrane transport	25/1860	212/18493	0.228468	1	0.500127	KCNH2/SNAP25/KCNAB2/KCNQ2/OXSR1/SLC12A5/KCNJ8/SLC12A4/CD63/NEDD4L/ATP1B1/REST/ATP1A3/VAMP2/KCNJ11/KCNK12/KCNK3/WNK1/WNK3/NETO1/KCNN2/KCNB1/KCNQ4/KCNC4/KCNMA1	25
GO:0006766	vitamin metabolic process	16/1860	130/18493	0.233017	1	0.506184	PANK2/PDXK/HLCS/PDXP/SLC23A1/CYP2R1/VKORC1L1/CD320/PC/FPGS/SLC2A3/MTHFR/SLC23A2/CYP1A1/SLC19A1/SNAI1	16
GO:1905332	positive regulation of morphogenesis of an epithelium	5/1860	33/18493	0.233788	1	0.506184	SOX9/GATA3/WNT4/BMP4/SMO	5
GO:0001954	positive regulation of cell-matrix adhesion	7/1860	50/18493	0.233927	1	0.506184	JUP/LIMS1/PRKCZ/GSK3B/PTPRJ/WNT4/PLEKHA2	7
GO:0051648	vesicle localization	35/1860	306/18493	0.233999	1	0.506184	CALM3/PFN2/CTBP2/BRSK1/ANKRD28/BRAF/RAB3A/SNAP25/PRKCZ/DVL1/STXBP5L/AP3M2/KIF1C/FBXL20/MYO1C/HTT/GSK3B/GIPC1/GRIPAP1/CPLX1/STX1A/VAMP2/TRAPPC2L/SNAP47/NCS1/RAP1B/TRAPPC6A/PPP6R1/TRAPPC3/NAPB/TRAPPC9/SHROOM2/SEC24C/IKBKG/PEF1	35
GO:0030206	chondroitin sulfate biosynthetic process	4/1860	25/18493	0.23953	1	0.510899	BGN/B3GALT6/CHST15/CHSY1	4
GO:0032967	positive regulation of collagen biosynthetic process	4/1860	25/18493	0.23953	1	0.510899	MYB/WNT4/BMP4/PDGFRB	4
GO:0006883	cellular sodium ion homeostasis	3/1860	17/18493	0.240857	1	0.510899	NEDD4L/ATP1B1/ATP1A3	3
GO:0006895	Golgi to endosome transport	3/1860	17/18493	0.240857	1	0.510899	SORT1/AP4M1/EPS15	3
GO:0009084	glutamine family amino acid biosynthetic process	3/1860	17/18493	0.240857	1	0.510899	GLUD1/ASL/PYCR2	3
GO:0042776	mitochondrial ATP synthesis coupled proton transport	3/1860	17/18493	0.240857	1	0.510899	ATP5PF/ATP5F1B/ATP5F1E	3
GO:0050884	neuromuscular process controlling posture	3/1860	17/18493	0.240857	1	0.510899	ADARB1/TCF15/PNKD	3
GO:0075733	intracellular transport of virus	3/1860	17/18493	0.240857	1	0.510899	UBC/UBB/RAN	3
GO:0090330	regulation of platelet aggregation	3/1860	17/18493	0.240857	1	0.510899	ABAT/SERPINE2/PRKCD	3
GO:0099010	modification of postsynaptic structure	3/1860	17/18493	0.240857	1	0.510899	PFN2/BAIAP2/RHOA	3
GO:0106058	positive regulation of calcineurin-mediated signaling	3/1860	17/18493	0.240857	1	0.510899	PTBP1/SPPL3/CAMTA1	3
GO:0046189	phenol-containing compound biosynthetic process	6/1860	42/18493	0.243572	1	0.514514	GPR37/RAPGEF2/GATA3/OCA2/ZEB2/VPS35	6
GO:1903901	negative regulation of viral life cycle	10/1860	77/18493	0.243609	1	0.514514	ILF3/TNIP1/TRIM11/TRIM13/TRIM35/TRIM8/APOBEC3C/PROX1/ZC3H12A/MX1	10
GO:0034605	cellular response to heat	13/1860	104/18493	0.244774	1	0.51631	HSPA5/DNAJB1/CREBBP/ST8SIA1/BAG5/GSK3B/RBBP7/NF1/VCP/AKT1S1/HSP90AA1/HSPA14/HSPH1	13
GO:0007159	leukocyte cell-cell adhesion	37/1860	327/18493	0.247306	1	0.520978	EFNB2/MIA3/CD276/TNIP1/CYLD/PDPK1/SMAD7/PRKCZ/PODXL2/MYB/EZR/PPARA/RHOA/IGF2/PTPN11/HMGB1/ITGA5/GLI3/NCK2/ITGB1/GATA3/DNAJA3/WNK1/YES1/PAG1/LGALS1/NFKBID/PTPN2/PIK3CA/ZC3H12A/NFKBIZ/FLOT2/BMP4/NRARP/PIK3R1/ETS1/HSPH1	37
GO:0048260	positive regulation of receptor-mediated endocytosis	7/1860	51/18493	0.249537	1	0.524335	HNRNPK/HIP1/CD63/HIP1R/PICALM/NTF3/ANXA2	7
GO:0042542	response to hydrogen peroxide	17/1860	141/18493	0.250496	1	0.525757	FOXO3/PPP1R15B/FOXO1/STK25/GPR37/MYB/AXL/KDM6B/PRKAA1/EZH2/MAPK7/FKBP1B/PRKCD/TXNIP/PDGFRB/ETS1/BNIP3	17
GO:0045807	positive regulation of endocytosis	17/1860	141/18493	0.250496	1	0.525757	MERTK/HNRNPK/AXL/HIP1/CD151/CD63/NEDD4L/HIP1R/GATA2/PICALM/PTPRJ/CALR/NTF3/APOE/ABR/BCR/ANXA2	17
GO:0006814	sodium ion transport	25/1860	215/18493	0.250537	1	0.525757	SPTBN4/MLLT6/SCN8A/SLC6A15/ASIC1/SLC38A3/NEDD4L/ATP1B1/SLC6A8/SLC23A1/SCN5A/ATP1A3/PKP2/SLC38A2/SERPINE2/NKAIN1/WNK1/WNK3/NETO1/SLC23A2/FXYD1/FGF13/SHROOM2/SCN1B/SLC4A7	25
GO:0051170	import into nucleus	21/1860	178/18493	0.251672	1	0.527913	CBLB/LMNA/ARNTL/NUTF2/JUP/BCL3/RERE/SNRPF/GLI3/NF1/PRKCD/TRPS1/ZC3H12A/SIX2/TXNIP/STAT3/BMP4/SMO/GEMIN4/PIK3R1/RAN	21
GO:0061077	chaperone-mediated protein folding	8/1860	60/18493	0.253159	1	0.529007	DNAJB5/HSPA5/DNAJB1/CALR/FKBP1B/CSNK2A1/HSPA14/HSPH1	8
GO:0043647	inositol phosphate metabolic process	9/1860	69/18493	0.255246	1	0.531044	INPPL1/PLCB1/ITPKC/PLCB4/PLCD1/INPP4A/PLCG1/ITPK1/NUDT3	9
GO:0050905	neuromuscular process	13/1860	105/18493	0.255628	1	0.531044	JPH3/DVL1/KCNAB2/RAC3/ADARB1/CHD8/CAMTA1/TCF15/PNKD/GRIN2D/ABR/BCR/NKX6-2	13
GO:0099175	regulation of postsynapse organization	12/1860	96/18493	0.256299	1	0.531044	BAIAP2/LRFN4/SRCIN1/ABHD17B/CDKL5/EFNA1/SHANK3/EPHA7/APOE/LRP4/ACTR2/VPS35	12
GO:0030260	entry into host cell	16/1860	133/18493	0.261763	1	0.531044	EFNB2/TRIM11/UVRAG/CTSB/AXL/TYRO3/TRIM8/ITGA5/ITGB1/SIVA1/CAV2/EPS15/LGALS1/WWP1/F11R/TRIM62	16
GO:0044409	entry into host	16/1860	133/18493	0.261763	1	0.531044	EFNB2/TRIM11/UVRAG/CTSB/AXL/TYRO3/TRIM8/ITGA5/ITGB1/SIVA1/CAV2/EPS15/LGALS1/WWP1/F11R/TRIM62	16
GO:0051806	entry into cell of other organism involved in symbiotic interaction	16/1860	133/18493	0.261763	1	0.531044	EFNB2/TRIM11/UVRAG/CTSB/AXL/TYRO3/TRIM8/ITGA5/ITGB1/SIVA1/CAV2/EPS15/LGALS1/WWP1/F11R/TRIM62	16
GO:0051828	entry into other organism involved in symbiotic interaction	16/1860	133/18493	0.261763	1	0.531044	EFNB2/TRIM11/UVRAG/CTSB/AXL/TYRO3/TRIM8/ITGA5/ITGB1/SIVA1/CAV2/EPS15/LGALS1/WWP1/F11R/TRIM62	16
GO:0010714	positive regulation of collagen metabolic process	4/1860	26/18493	0.262393	1	0.531044	MYB/WNT4/BMP4/PDGFRB	4
GO:0030149	sphingolipid catabolic process	4/1860	26/18493	0.262393	1	0.531044	PRKCD/GBA2/NEU4/SMPD1	4
GO:0008016	regulation of heart contraction	25/1860	217/18493	0.265727	1	0.531044	CALM3/SPTBN4/HDAC4/SREBF1/KCNH2/JUP/SMAD7/CACNA1H/ATP1B1/SCN5A/HEY2/ATP1A3/PKP2/KCNK3/FKBP1B/MEF2A/GJC1/ZC3H12A/KCNN2/FXYD1/FGF13/CELF2/ITPR2/SCN1B/CACNA1C	25
GO:0002887	negative regulation of myeloid leukocyte mediated immunity	2/1860	10/18493	0.266133	1	0.531044	ABR/BCR	2
GO:0006228	UTP biosynthetic process	2/1860	10/18493	0.266133	1	0.531044	NME4/NME3	2
GO:0006570	tyrosine metabolic process	2/1860	10/18493	0.266133	1	0.531044	GSTZ1/FAH	2
GO:0032328	alanine transport	2/1860	10/18493	0.266133	1	0.531044	SLC38A3/SLC38A2	2
GO:0036444	calcium import into the mitochondrion	2/1860	10/18493	0.266133	1	0.531044	SLC25A23/SMDT1	2
GO:0045141	meiotic telomere clustering	2/1860	10/18493	0.266133	1	0.531044	SUN1/RAD21L1	2
GO:0046512	sphingosine biosynthetic process	2/1860	10/18493	0.266133	1	0.531044	SPTLC2/ACER3	2
GO:0051561	positive regulation of mitochondrial calcium ion concentration	2/1860	10/18493	0.266133	1	0.531044	RAP1GDS1/BNIP3	2
GO:0098887	neurotransmitter receptor transport, endosome to postsynaptic membrane	2/1860	10/18493	0.266133	1	0.531044	GRIPAP1/VPS35	2
GO:0099639	neurotransmitter receptor transport, endosome to plasma membrane	2/1860	10/18493	0.266133	1	0.531044	GRIPAP1/VPS35	2
GO:1990253	cellular response to leucine starvation	2/1860	10/18493	0.266133	1	0.531044	SESN1/RRAGD	2
GO:2000049	positive regulation of cell-cell adhesion mediated by cadherin	2/1860	10/18493	0.266133	1	0.531044	AFDN/ADAM19	2
GO:2000551	regulation of T-helper 2 cell cytokine production	2/1860	10/18493	0.266133	1	0.531044	PRKCZ/GATA3	2
GO:0002726	positive regulation of T cell cytokine production	3/1860	18/18493	0.269083	1	0.531044	TRAF2/PRKCZ/GATA3	3
GO:0005980	glycogen catabolic process	3/1860	18/18493	0.269083	1	0.531044	PYGB/PHKG2/HMGB1	3
GO:0006677	glycosylceramide metabolic process	3/1860	18/18493	0.269083	1	0.531044	PRKAA1/PRKCD/GBA2	3
GO:0019395	fatty acid oxidation	12/1860	98/18493	0.279594	1	0.549857	IRS2/GCDH/TWIST1/ECI2/PPARA/PRKAA1/SLC25A17/IVD/ABCD1/MLYCD/ETFB/ECHS1	12
GO:0006813	potassium ion transport	27/1860	238/18493	0.282599	1	0.552569	KCNH2/SNAP25/KCNAB2/KCNQ2/OXSR1/SLC12A5/KCNJ8/SLC12A4/CD63/NEDD4L/ATP1B1/REST/ATP1A3/VAMP2/KCNJ11/KCNK12/GCK/KCNK3/WNK1/WNK3/NETO1/KCNN2/KCNB1/KCNQ4/FXYD1/KCNC4/KCNMA1	27
GO:1902305	regulation of sodium ion transmembrane transport	8/1860	62/18493	0.2828	1	0.552569	NEDD4L/ATP1B1/SCN5A/WNK1/WNK3/NETO1/FXYD1/SCN1B	8
GO:0002724	regulation of T cell cytokine production	4/1860	27/18493	0.285641	1	0.554645	TRAF2/SMAD7/PRKCZ/GATA3	4
GO:0045830	positive regulation of isotype switching	4/1860	27/18493	0.285641	1	0.554645	MSH6/PAXIP1/UNG/MAD2L2	4
GO:0001952	regulation of cell-matrix adhesion	14/1860	117/18493	0.286723	1	0.556524	JUP/LIMS1/PRKCZ/RHOA/GSK3B/DDR1/ONECUT2/NF1/PTPRJ/WNT4/BCAS3/DLC1/PIK3R1/PLEKHA2	14
GO:0045927	positive regulation of growth	30/1860	267/18493	0.28746	1	0.557735	HDGFL2/INO80/RND2/SPTBN4/BASP1/PLCB1/FN1/DERL2/CSHL1/ADAM17/GDI1/EZR/CDKL5/RHOA/EIF4G1/IGF2/H3F3A/PROX1/NEDD4L/RPS6KA1/HEY2/BDNF/TWF2/CRABP2/SMURF1/GH2/L1CAM/CSNK2A1/SMO/CACNA2D2	30
GO:0006888	ER to Golgi vesicle-mediated transport	24/1860	211/18493	0.292545	1	0.560762	SPTBN4/MIA3/TRAPPC8/ANKRD28/CAPZB/DYNLL2/HYOU1/TMED3/TRAPPC2B/TRAPPC2L/CAPZA2/VCP/SPAST/TRAPPC6A/PPP6R1/TRAPPC3/PITPNM3/SEC22C/TRAPPC9/SEC24C/PEF1/DYNLL1/SPTAN1/LMF1	24
GO:0042455	ribonucleoside biosynthetic process	5/1860	36/18493	0.293301	1	0.560762	NME4/IMPDH1/NME3/UPP1/UCKL1	5
GO:0045070	positive regulation of viral genome replication	5/1860	36/18493	0.293301	1	0.560762	NUCKS1/TOP2A/PABPC1/TARBP2/ADARB1	5
GO:0051084	'de novo' posttranslational protein folding	5/1860	36/18493	0.293301	1	0.560762	DNAJB5/HSPA5/DNAJB1/HSPA14/HSPH1	5
GO:1901379	regulation of potassium ion transmembrane transport	11/1860	90/18493	0.29362	1	0.560762	KCNH2/KCNAB2/OXSR1/CD63/NEDD4L/ATP1B1/VAMP2/WNK1/WNK3/NETO1/KCNN2	11
GO:0034198	cellular response to amino acid starvation	6/1860	45/18493	0.296803	1	0.560762	HNRNPL/UCP2/DAP/SLC38A2/SESN1/RRAGD	6
GO:0061045	negative regulation of wound healing	9/1860	72/18493	0.297003	1	0.560762	ABAT/SERPING1/SERPINE2/PRKCD/PDGFA/HMGCR/APOE/WNT4/ANXA2	9
GO:0006044	N-acetylglucosamine metabolic process	3/1860	19/18493	0.297646	1	0.560762	MGAT3/OGA/AMDHD2	3
GO:0006907	pinocytosis	3/1860	19/18493	0.297646	1	0.560762	MAPKAPK3/AXL/EHD4	3
GO:0042438	melanin biosynthetic process	3/1860	19/18493	0.297646	1	0.560762	RAPGEF2/OCA2/ZEB2	3
GO:0071731	response to nitric oxide	3/1860	19/18493	0.297646	1	0.560762	TRAF2/FOXO1/DPEP1	3
GO:0002285	lymphocyte activation involved in immune response	20/1860	174/18493	0.297793	1	0.560762	AP1G1/LFNG/FOXP1/BCL3/MSH6/PAXIP1/SMAD7/PRKCZ/LIG4/MYB/RELB/HMGB1/GATA3/UNG/LGALS1/NFKBID/ZC3H12A/NFKBIZ/STAT3/MAD2L2	20
GO:0031295	T cell costimulation	7/1860	54/18493	0.298047	1	0.560762	EFNB2/PDPK1/PTPN11/YES1/LGALS1/PIK3CA/PIK3R1	7
GO:0006222	UMP biosynthetic process	2/1860	11/18493	0.30511	1	0.560762	UPP1/UCKL1	2
GO:0006558	L-phenylalanine metabolic process	2/1860	11/18493	0.30511	1	0.560762	GSTZ1/FAH	2
GO:0006559	L-phenylalanine catabolic process	2/1860	11/18493	0.30511	1	0.560762	GSTZ1/FAH	2
GO:0006600	creatine metabolic process	2/1860	11/18493	0.30511	1	0.560762	SLC6A8/GAMT	2
GO:0009174	pyrimidine ribonucleoside monophosphate biosynthetic process	2/1860	11/18493	0.30511	1	0.560762	UPP1/UCKL1	2
GO:0009629	response to gravity	2/1860	11/18493	0.30511	1	0.560762	FOS/STX1A	2
GO:0015867	ATP transport	2/1860	11/18493	0.30511	1	0.560762	SLC25A23/SLC25A17	2
GO:0031987	locomotion involved in locomotory behavior	2/1860	11/18493	0.30511	1	0.560762	GPR37/VPS35	2
GO:0033629	negative regulation of cell adhesion mediated by integrin	2/1860	11/18493	0.30511	1	0.560762	PTPN11/WNK1	2
GO:0033632	regulation of cell-cell adhesion mediated by integrin	2/1860	11/18493	0.30511	1	0.560762	PODXL/WNK1	2
GO:0046049	UMP metabolic process	2/1860	11/18493	0.30511	1	0.560762	UPP1/UCKL1	2
GO:0046051	UTP metabolic process	2/1860	11/18493	0.30511	1	0.560762	NME4/NME3	2
GO:0046185	aldehyde catabolic process	2/1860	11/18493	0.30511	1	0.560762	PDXP/PNKD	2
GO:0046520	sphingoid biosynthetic process	2/1860	11/18493	0.30511	1	0.560762	SPTLC2/ACER3	2
GO:0060315	negative regulation of ryanodine-sensitive calcium-release channel activity	2/1860	11/18493	0.30511	1	0.560762	CALM3/FKBP1B	2
GO:0060992	response to fungicide	2/1860	11/18493	0.30511	1	0.560762	BCL2L1/KDM6B	2
GO:0086016	AV node cell action potential	2/1860	11/18493	0.30511	1	0.560762	SCN5A/CACNA1C	2
GO:0099638	endosome to plasma membrane protein transport	2/1860	11/18493	0.30511	1	0.560762	GRIPAP1/VPS35	2
GO:1902221	erythrose 4-phosphate/phosphoenolpyruvate family amino acid metabolic process	2/1860	11/18493	0.30511	1	0.560762	GSTZ1/FAH	2
GO:1902222	erythrose 4-phosphate/phosphoenolpyruvate family amino acid catabolic process	2/1860	11/18493	0.30511	1	0.560762	GSTZ1/FAH	2
GO:1905383	protein localization to presynapse	2/1860	11/18493	0.30511	1	0.560762	DVL1/MAP1A	2
GO:2000318	positive regulation of T-helper 17 type immune response	2/1860	11/18493	0.30511	1	0.560762	NFKBID/NFKBIZ	2
GO:0007160	cell-matrix adhesion	25/1860	222/18493	0.30517	1	0.560762	ACTN1/JUP/LIMS1/PDPK1/FN1/PRKCZ/PPFIA1/RHOA/SGCE/CD63/GSK3B/DDR1/ONECUT2/TMEM8B/ITGB1/TESK2/NF1/PTPRJ/L1CAM/WNT4/BCAS3/DLC1/PIK3R1/PLEKHA2/SORBS1	25
GO:0045926	negative regulation of growth	29/1860	260/18493	0.305642	1	0.561102	NAIF1/ING1/PRDM11/SMARCA4/ING5/APBB2/PPARA/BCL11A/SERTAD2/JARID2/GNG4/RBBP7/TSPYL2/JADE1/SERPINE2/PTPRJ/EPHA7/DCBLD2/BMP4/RTN4/PLXNA3/ARHGAP4/SEMA4F/FGF13/SQSTM1/SH3BP4/SLIT3/RYK/SEMA3B	29
GO:0043304	regulation of mast cell degranulation	4/1860	28/18493	0.309167	1	0.56378	PDPK1/GATA2/FER/FES	4
GO:0086013	membrane repolarization during cardiac muscle cell action potential	4/1860	28/18493	0.309167	1	0.56378	KCNH2/KCNJ8/ATP1B1/KCNN2	4
GO:0022409	positive regulation of cell-cell adhesion	28/1860	251/18493	0.309442	1	0.564071	EFNB2/CD276/CYLD/PDPK1/SMAD7/PODXL/PRKCZ/AFDN/MYB/RHOA/IGF2/ADAM19/PTPN11/HMGB1/GLI3/NCK2/GATA3/DNAJA3/YES1/SOX2/LGALS1/NFKBID/PIK3CA/NFKBIZ/FLOT2/PIK3R1/ETS1/HSPH1	28
GO:0009395	phospholipid catabolic process	5/1860	37/18493	0.313712	1	0.5689	GPCPD1/PRKCD/PLCG1/ABHD6/SMPD1	5
GO:0015804	neutral amino acid transport	5/1860	37/18493	0.313712	1	0.5689	SLC6A15/SLC38A3/SLC43A2/SLC38A2/SLC7A5	5
GO:0002448	mast cell mediated immunity	6/1860	46/18493	0.315041	1	0.570048	PDPK1/PIK3CD/GATA2/SPON2/FER/FES	6
GO:0019751	polyol metabolic process	14/1860	120/18493	0.319964	1	0.577255	INPPL1/PLCB1/SPTLC2/ITPKC/PLCB4/PLCD1/CYP2R1/INPP4A/PLCG1/ITPK1/GK5/ACER3/GK/NUDT3	14
GO:0050728	negative regulation of inflammatory response	16/1860	139/18493	0.322693	1	0.581752	ASH1L/PPARA/TYRO3/PTGIS/GATA3/MAPK7/SOCS3/PRKCD/ABCD1/PTPN2/ZC3H12A/APOE/ABR/BCR/VPS35/ETS1	16
GO:0006582	melanin metabolic process	3/1860	20/18493	0.326361	1	0.582379	RAPGEF2/OCA2/ZEB2	3
GO:0007097	nuclear migration	3/1860	20/18493	0.326361	1	0.582379	SUN1/CLMN/SUN2	3
GO:0046655	folic acid metabolic process	3/1860	20/18493	0.326361	1	0.582379	FPGS/MTHFR/SLC19A1	3
GO:0047497	mitochondrion transport along microtubule	3/1860	20/18493	0.326361	1	0.582379	MAP1S/SPAST/UBB	3
GO:0140131	positive regulation of lymphocyte chemotaxis	3/1860	20/18493	0.326361	1	0.582379	ADAM17/OXSR1/WNK1	3
GO:1902884	positive regulation of response to oxidative stress	3/1860	20/18493	0.326361	1	0.582379	FOXO3/FBXW7/MCL1	3
GO:0033627	cell adhesion mediated by integrin	8/1860	65/18493	0.32876	1	0.585384	PODXL/ADAM17/RAC3/PTPN11/ITGA5/EFNA1/ITGB1/WNK1	8
GO:0006942	regulation of striated muscle contraction	11/1860	93/18493	0.332025	1	0.589052	CALM3/HDAC4/JUP/SMAD7/ATP1B1/SCN5A/PKP2/FKBP1B/ZC3H12A/FGF13/CACNA1C	11
GO:0033006	regulation of mast cell activation involved in immune response	4/1860	29/18493	0.332867	1	0.589052	PDPK1/GATA2/FER/FES	4
GO:1903513	endoplasmic reticulum to cytosol transport	4/1860	29/18493	0.332867	1	0.589052	DERL2/UFD1/VCP/SYVN1	4
GO:0101023	vascular endothelial cell proliferation	6/1860	47/18493	0.333447	1	0.589052	SP1/PDPK1/ADAM17/HMGB1/PLCG1/STAT3	6
GO:1905562	regulation of vascular endothelial cell proliferation	6/1860	47/18493	0.333447	1	0.589052	SP1/PDPK1/ADAM17/HMGB1/PLCG1/STAT3	6
GO:1990928	response to amino acid starvation	6/1860	47/18493	0.333447	1	0.589052	HNRNPL/UCP2/DAP/SLC38A2/SESN1/RRAGD	6
GO:1903037	regulation of leukocyte cell-cell adhesion	32/1860	293/18493	0.337733	1	0.589504	EFNB2/MIA3/CD276/CYLD/PDPK1/SMAD7/PRKCZ/MYB/PPARA/RHOA/IGF2/PTPN11/HMGB1/GLI3/NCK2/GATA3/DNAJA3/WNK1/YES1/PAG1/LGALS1/NFKBID/PTPN2/PIK3CA/ZC3H12A/NFKBIZ/FLOT2/BMP4/NRARP/PIK3R1/ETS1/HSPH1	32
GO:0006670	sphingosine metabolic process	2/1860	12/18493	0.343673	1	0.589504	SPTLC2/ACER3	2
GO:0010459	negative regulation of heart rate	2/1860	12/18493	0.343673	1	0.589504	SPTBN4/FKBP1B	2
GO:0034397	telomere localization	2/1860	12/18493	0.343673	1	0.589504	SUN1/RAD21L1	2
GO:0042416	dopamine biosynthetic process	2/1860	12/18493	0.343673	1	0.589504	GPR37/VPS35	2
GO:0045475	locomotor rhythm	2/1860	12/18493	0.343673	1	0.589504	ID2/CIART	2
GO:0055064	chloride ion homeostasis	2/1860	12/18493	0.343673	1	0.589504	SLC12A5/SLC12A4	2
GO:0061684	chaperone-mediated autophagy	2/1860	12/18493	0.343673	1	0.589504	SNRNP70/HSP90AA1	2
GO:0070989	oxidative demethylation	2/1860	12/18493	0.343673	1	0.589504	ALKBH5/FTO	2
GO:0071257	cellular response to electrical stimulus	2/1860	12/18493	0.343673	1	0.589504	REST/HPCA	2
GO:0071481	cellular response to X-ray	2/1860	12/18493	0.343673	1	0.589504	NUCKS1/GATA3	2
GO:0099640	axo-dendritic protein transport	2/1860	12/18493	0.343673	1	0.589504	PURA/MAP1A	2
GO:1905461	positive regulation of vascular associated smooth muscle cell apoptotic process	2/1860	12/18493	0.343673	1	0.589504	SOD2/E2F3	2
GO:2000344	positive regulation of acrosome reaction	2/1860	12/18493	0.343673	1	0.589504	PLCB1/CACNA1H	2
GO:0010812	negative regulation of cell-substrate adhesion	8/1860	66/18493	0.344367	1	0.590281	FZD7/RHOA/TBCD/NF1/LGALS1/BCAS3/DLC1/PIK3R1	8
GO:1905037	autophagosome organization	11/1860	94/18493	0.345052	1	0.591251	ATG9A/WDR45B/TRAPPC8/TP53INP2/ATG12/GABARAP/WDR45/ULK1/TBC1D14/SMURF1/ATG14	11
GO:0106106	cold-induced thermogenesis	16/1860	142/18493	0.354444	1	0.597626	ARNTL/GNAS/IGF1R/ACVR2B/ADAM17/KDM6B/RHEB/UCP2/PLCL1/PDGFC/ABHD6/GRB10/PRDM16/YBX2/NOVA2/ACHE	16
GO:0120161	regulation of cold-induced thermogenesis	16/1860	142/18493	0.354444	1	0.597626	ARNTL/GNAS/IGF1R/ACVR2B/ADAM17/KDM6B/RHEB/UCP2/PLCL1/PDGFC/ABHD6/GRB10/PRDM16/YBX2/NOVA2/ACHE	16
GO:0070509	calcium ion import	9/1860	76/18493	0.354934	1	0.597626	SLC30A1/CACNA1H/SLC25A23/GCK/WNK3/SMDT1/CACNA1A/PDGFRB/CACNA1C	9
GO:0006783	heme biosynthetic process	3/1860	21/18493	0.355058	1	0.597626	SLC25A39/NFE2L1/IBA57	3
GO:0006851	mitochondrial calcium ion transmembrane transport	3/1860	21/18493	0.355058	1	0.597626	MICU3/SLC25A23/SMDT1	3
GO:0009713	catechol-containing compound biosynthetic process	3/1860	21/18493	0.355058	1	0.597626	GPR37/GATA3/VPS35	3
GO:0042423	catecholamine biosynthetic process	3/1860	21/18493	0.355058	1	0.597626	GPR37/GATA3/VPS35	3
GO:0046386	deoxyribose phosphate catabolic process	3/1860	21/18493	0.355058	1	0.597626	NUDT18/UNG/DUT	3
GO:0071467	cellular response to pH	3/1860	21/18493	0.355058	1	0.597626	ASIC1/SLC38A3/HVCN1	3
GO:0046466	membrane lipid catabolic process	4/1860	30/18493	0.356644	1	0.597769	PRKCD/GBA2/NEU4/SMPD1	4
GO:0046596	regulation of viral entry into host cell	4/1860	30/18493	0.356644	1	0.597769	TRIM11/TRIM8/LGALS1/TRIM62	4
GO:0046949	fatty-acyl-CoA biosynthetic process	4/1860	30/18493	0.356644	1	0.597769	GCDH/FASN/ACLY/HACD1	4
GO:2000406	positive regulation of T cell migration	4/1860	30/18493	0.356644	1	0.597769	ADAM17/OXSR1/RHOA/WNK1	4
GO:2001171	positive regulation of ATP biosynthetic process	4/1860	30/18493	0.356644	1	0.597769	PRKAA1/PFKFB3/VCP/STAT3	4
GO:0048207	vesicle targeting, rough ER to cis-Golgi	8/1860	67/18493	0.360071	1	0.602074	ANKRD28/TRAPPC2L/TRAPPC6A/PPP6R1/TRAPPC3/TRAPPC9/SEC24C/PEF1	8
GO:0048208	COPII vesicle coating	8/1860	67/18493	0.360071	1	0.602074	ANKRD28/TRAPPC2L/TRAPPC6A/PPP6R1/TRAPPC3/TRAPPC9/SEC24C/PEF1	8
GO:0043266	regulation of potassium ion transport	12/1860	105/18493	0.365317	1	0.610017	KCNH2/KCNAB2/OXSR1/CD63/NEDD4L/ATP1B1/VAMP2/GCK/WNK1/WNK3/NETO1/KCNN2	12
GO:0050870	positive regulation of T cell activation	22/1860	202/18493	0.379642	1	0.617237	EFNB2/CD276/CYLD/PDPK1/PRKCZ/MYB/RHOA/IGF2/PTPN11/HMGB1/GLI3/NCK2/GATA3/DNAJA3/YES1/LGALS1/NFKBID/PIK3CA/NFKBIZ/FLOT2/PIK3R1/HSPH1	22
GO:0086011	membrane repolarization during action potential	4/1860	31/18493	0.380408	1	0.617237	KCNH2/KCNJ8/ATP1B1/KCNN2	4
GO:0001845	phagolysosome assembly	2/1860	13/18493	0.381513	1	0.617237	RAB39A/RAB20	2
GO:0015812	gamma-aminobutyric acid transport	2/1860	13/18493	0.381513	1	0.617237	ABAT/NF1	2
GO:0035745	T-helper 2 cell cytokine production	2/1860	13/18493	0.381513	1	0.617237	PRKCZ/GATA3	2
GO:0036109	alpha-linolenic acid metabolic process	2/1860	13/18493	0.381513	1	0.617237	FADS2/ABCD1	2
GO:0044849	estrous cycle	2/1860	13/18493	0.381513	1	0.617237	EGR1/ETS1	2
GO:0046349	amino sugar biosynthetic process	2/1860	13/18493	0.381513	1	0.617237	UAP1/AMDHD2	2
GO:0090677	reversible differentiation	2/1860	13/18493	0.381513	1	0.617237	SOD2/OLFM2	2
GO:1905049	negative regulation of metallopeptidase activity	2/1860	13/18493	0.381513	1	0.617237	PICALM/TIMP2	2
GO:0034113	heterotypic cell-cell adhesion	7/1860	59/18493	0.382346	1	0.617237	MYADM/JUP/ITGA5/PKP2/ITGB1/MAPK7/WNK1	7
GO:0010881	regulation of cardiac muscle contraction by regulation of the release of sequestered calcium ion	3/1860	22/18493	0.383588	1	0.617237	CALM3/FKBP1B/CACNA1C	3
GO:0034644	cellular response to UV	9/1860	78/18493	0.384458	1	0.618259	NFATC4/INO80/NOC2L/CREBBP/CASP9/TAF1/CUL4B/PIK3R1/CDC25A	9
GO:0050885	neuromuscular process controlling balance	6/1860	50/18493	0.38921	1	0.624648	JPH3/RAC3/CAMTA1/ABR/BCR/NKX6-2	6
GO:0009612	response to mechanical stimulus	22/1860	204/18493	0.39796	1	0.635783	JUND/MAPK9/SUN1/HDAC4/FOSB/JUP/MEIS2/ERCC8/JUNB/RHOA/SOX9/PTPN11/FOS/HTT/NRXN2/SHANK3/SLC38A2/SERPINE2/HABP4/TXNIP/ETS1/BNIP3	22
GO:1903039	positive regulation of leukocyte cell-cell adhesion	23/1860	214/18493	0.400782	1	0.639043	EFNB2/CD276/CYLD/PDPK1/PRKCZ/MYB/RHOA/IGF2/PTPN11/HMGB1/GLI3/NCK2/GATA3/DNAJA3/YES1/LGALS1/NFKBID/PIK3CA/NFKBIZ/FLOT2/PIK3R1/ETS1/HSPH1	23
GO:0010039	response to iron ion	4/1860	32/18493	0.404072	1	0.642414	ABAT/CCND1/TFAP2A/CYP1A1	4
GO:0048678	response to axon injury	8/1860	70/18493	0.407492	1	0.642705	MAX/BRAF/NREP/LAMB2/RANGAP1/FKBP1B/LGALS1/GIPR	8
GO:0002886	regulation of myeloid leukocyte mediated immunity	6/1860	51/18493	0.407833	1	0.642705	PDPK1/GATA2/FER/ABR/BCR/FES	6
GO:0006688	glycosphingolipid biosynthetic process	3/1860	23/18493	0.411815	1	0.642705	PRKAA1/ST8SIA1/ST3GAL5	3
GO:0009110	vitamin biosynthetic process	3/1860	23/18493	0.411815	1	0.642705	PDXK/CYP2R1/SNAI1	3
GO:0032366	intracellular sterol transport	3/1860	23/18493	0.411815	1	0.642705	STARD4/LRP6/ANXA2	3
GO:0032367	intracellular cholesterol transport	3/1860	23/18493	0.411815	1	0.642705	STARD4/LRP6/ANXA2	3
GO:0042451	purine nucleoside biosynthetic process	3/1860	23/18493	0.411815	1	0.642705	NME4/IMPDH1/NME3	3
GO:0046129	purine ribonucleoside biosynthetic process	3/1860	23/18493	0.411815	1	0.642705	NME4/IMPDH1/NME3	3
GO:0050687	negative regulation of defense response to virus	3/1860	23/18493	0.411815	1	0.642705	PPM1B/UFD1/TARBP2	3
GO:0051560	mitochondrial calcium ion homeostasis	3/1860	23/18493	0.411815	1	0.642705	SMDT1/RAP1GDS1/BNIP3	3
GO:0051654	establishment of mitochondrion localization	3/1860	23/18493	0.411815	1	0.642705	MAP1S/SPAST/UBB	3
GO:0072337	modified amino acid transport	3/1860	23/18493	0.411815	1	0.642705	SLC6A8/SLC38A2/SLC19A1	3
GO:0106030	neuron projection fasciculation	3/1860	23/18493	0.411815	1	0.642705	NCAM2/RTN4/CRTAC1	3
GO:0046635	positive regulation of alpha-beta T cell activation	7/1860	61/18493	0.416461	1	0.642705	PRKCZ/MYB/RHOA/GLI3/NFKBID/NFKBIZ/HSPH1	7
GO:0044282	small molecule catabolic process	45/1860	431/18493	0.418293	1	0.642705	PGK1/HIBADH/IRS2/TIGAR/TRERF1/MGAT1/GCDH/PGAM1/ABAT/NUDT18/TWIST1/GSTZ1/CBS/ECI2/GAPDH/PPARA/GLUD1/UPP1/PDXP/APOBEC3C/FAH/ABHD2/ENTPD6/SLC25A17/ENTPD8/LRP5/GCK/IVD/PNKD/ABCD1/PFKP/APOE/TYMP/BPGM/MLYCD/PFKL/GK5/ETFB/GK/AMDHD2/CYP1A1/ECHS1/TST/PCYOX1L/NUDT3	45
GO:0006662	glycerol ether metabolic process	2/1860	14/18493	0.418385	1	0.642705	FAR1/FASN	2
GO:0009313	oligosaccharide catabolic process	2/1860	14/18493	0.418385	1	0.642705	CTBS/NEU4	2
GO:0010225	response to UV-C	2/1860	14/18493	0.418385	1	0.642705	BCL3/WRN	2
GO:0014841	skeletal muscle satellite cell proliferation	2/1860	14/18493	0.418385	1	0.642705	AKIRIN1/STAT3	2
GO:0015802	basic amino acid transport	2/1860	14/18493	0.418385	1	0.642705	SLC25A29/SLC38A3	2
GO:0036295	cellular response to increased oxygen levels	2/1860	14/18493	0.418385	1	0.642705	ATP6V1A/FOXO1	2
GO:0042362	fat-soluble vitamin biosynthetic process	2/1860	14/18493	0.418385	1	0.642705	CYP2R1/SNAI1	2
GO:0046133	pyrimidine ribonucleoside catabolic process	2/1860	14/18493	0.418385	1	0.642705	UPP1/APOBEC3C	2
GO:0046325	negative regulation of glucose import	2/1860	14/18493	0.418385	1	0.642705	PEA15/GRB10	2
GO:0071941	nitrogen cycle metabolic process	2/1860	14/18493	0.418385	1	0.642705	ASL/CEBPA	2
GO:0097286	iron ion import	2/1860	14/18493	0.418385	1	0.642705	PICALM/FTH1	2
GO:0099118	microtubule-based protein transport	2/1860	14/18493	0.418385	1	0.642705	PURA/MAP1A	2
GO:0099171	presynaptic modulation of chemical synaptic transmission	2/1860	14/18493	0.418385	1	0.642705	RAB26/FBXL20	2
GO:2001256	regulation of store-operated calcium entry	2/1860	14/18493	0.418385	1	0.642705	HOMER3/GRAMD2A	2
GO:0009308	amine metabolic process	10/1860	90/18493	0.419686	1	0.644302	PAOX/GCDH/GPR37/ABAT/SRM/ODC1/AZIN1/PNKD/VPS35/CYP1A1	10
GO:0030004	cellular monovalent inorganic cation homeostasis	10/1860	90/18493	0.419686	1	0.644302	ATP5F1B/RAB39A/NEDD4L/ATP1B1/ATP1A3/SLC26A6/SLC4A3/RAB20/SLC4A7/KCNMA1	10
GO:0071426	ribonucleoprotein complex export from nucleus	14/1860	129/18493	0.423861	1	0.649695	DDX19B/PABPN1/RIOK2/CDC40/RAE1/ALYREF/SRSF9/NOL6/DDX39A/ALKBH5/SRSF2/EIF4A3/SMG5/RAN	14
GO:0072329	monocarboxylic acid catabolic process	14/1860	129/18493	0.423861	1	0.649695	IRS2/GCDH/ABAT/TWIST1/ECI2/PPARA/FAH/ABHD2/SLC25A17/IVD/ABCD1/MLYCD/ETFB/ECHS1	14
GO:0120034	positive regulation of plasma membrane bounded cell projection assembly	11/1860	100/18493	0.424461	1	0.650411	HDAC4/CDC42EP1/AKIRIN1/MARK4/RHOQ/HTT/TWF2/SEPT9/BCAS3/CCDC88A/DYNLL1	11
GO:0006941	striated muscle contraction	18/1860	168/18493	0.425356	1	0.651377	CALM3/HDAC4/KCNH2/JUP/SMAD7/MYH14/KCNJ8/NEDD4L/ATP1B1/SCN5A/PKP2/FKBP1B/GJC1/PIK3CA/ZC3H12A/KCNN2/SCN1B/CACNA1C	18
GO:0140056	organelle localization by membrane tethering	18/1860	168/18493	0.425356	1	0.651377	CTBP2/RAB3A/SNAP25/MARK4/PCNT/ODF2/STX1A/GRAMD2A/CEP152/CAV2/YWHAG/ATG14/RAB10/HSP90AA1/TUBA4A/KCNB1/RAB3IP/DYNLL1	18
GO:0097366	response to bronchodilator	6/1860	52/18493	0.426405	1	0.652109	CALM3/TRAF2/FOXO1/ASIC1/DPEP1/RGS17	6
GO:0009266	response to temperature stimulus	22/1860	208/18493	0.434856	1	0.661594	NR2F6/FOXO1/HSPA5/DNAJB1/CREBBP/SLC12A5/PRKAA1/UCP2/ST8SIA1/FOS/BAG5/GSK3B/RBBP7/DNAJA3/NF1/VCP/AKT1S1/HSP90AA1/PSIP1/HSPA14/MMP24/HSPH1	22
GO:0071166	ribonucleoprotein complex localization	14/1860	130/18493	0.435561	1	0.662052	DDX19B/PABPN1/RIOK2/CDC40/RAE1/ALYREF/SRSF9/NOL6/DDX39A/ALKBH5/SRSF2/EIF4A3/SMG5/RAN	14
GO:1905039	carboxylic acid transmembrane transport	14/1860	130/18493	0.435561	1	0.662052	IRS2/SLC25A29/SLC6A15/SLC16A3/SLC7A5P2/SLC38A3/SLC43A2/SLC6A8/SLC23A1/SLC38A2/MPC2/SLC7A5/SLC23A2/SLC19A1	14
GO:1901658	glycosyl compound catabolic process	5/1860	43/18493	0.437661	1	0.66269	NUDT18/UPP1/APOBEC3C/TYMP/GBA2	5
GO:0002312	B cell activation involved in immune response	8/1860	72/18493	0.439105	1	0.66269	LFNG/BCL3/MSH6/PAXIP1/LIG4/UNG/LGALS1/MAD2L2	8
GO:0032509	endosome transport via multivesicular body sorting pathway	3/1860	24/18493	0.439623	1	0.66269	SORT1/VCP/LYST	3
GO:0046174	polyol catabolic process	3/1860	24/18493	0.439623	1	0.66269	GK5/GK/NUDT3	3
GO:0051647	nucleus localization	3/1860	24/18493	0.439623	1	0.66269	SUN1/CLMN/SUN2	3
GO:0097164	ammonium ion metabolic process	21/1860	199/18493	0.442198	1	0.666163	SGMS1/PLA2G12A/HRASLS/PAOX/GPR37/ABAT/SRM/SPTLC2/MBOAT2/STARD7/ODC1/CHKB/AZIN1/SLC44A2/LPCAT3/PRKCD/PNKD/ACHE/VPS35/ACER3/SMPD1	21
GO:0110110	positive regulation of animal organ morphogenesis	9/1860	82/18493	0.443743	1	0.667671	BASP1/TWIST1/SOX9/GATA3/ACVR1/WNT4/BMP4/SMO/TFAP2A	9
GO:0140029	exocytic process	9/1860	82/18493	0.443743	1	0.667671	CTBP2/RAB3A/SNAP25/CPLX1/STX1A/SNAP47/RAB10/NAPB/KCNB1	9
GO:0010959	regulation of metal ion transport	39/1860	376/18493	0.444318	1	0.668331	CALM3/SPTBN4/MLLT6/JPH3/KCNH2/PDPK1/AHNAK/KCNAB2/OXSR1/SLC30A1/RHOA/HOMER3/CD63/NEDD4L/HTT/ATP1B1/SCN5A/THADA/PKP2/VAMP2/GCK/SERPINE2/GRAMD2A/GRIN3B/NKAIN1/WNK1/FKBP1B/PLCG1/WNK3/NETO1/CACNB1/KCNN2/PDGFRB/FXYD1/HPCA/PACSIN3/ANXA2/SCN1B/CACNA1C	39
GO:0045071	negative regulation of viral genome replication	6/1860	53/18493	0.444887	1	0.668368	ILF3/TNIP1/APOBEC3C/PROX1/ZC3H12A/MX1	6
GO:0140253	cell-cell fusion	6/1860	53/18493	0.444887	1	0.668368	PGK1/SH3PXD2A/PLEKHO1/CACNA1H/ADGRB3/NFATC2	6
GO:0006656	phosphatidylcholine biosynthetic process	4/1860	34/18493	0.450798	1	0.671053	STARD7/CHKB/SLC44A2/ACHE	4
GO:0014808	release of sequestered calcium ion into cytosol by sarcoplasmic reticulum	4/1860	34/18493	0.450798	1	0.671053	CALM3/NOL3/FKBP1B/CACNA1C	4
GO:0140115	export across plasma membrane	4/1860	34/18493	0.450798	1	0.671053	KCNH2/ATP1B1/ATP1A3/FXYD1	4
GO:2000516	positive regulation of CD4-positive, alpha-beta T cell activation	4/1860	34/18493	0.450798	1	0.671053	PRKCZ/MYB/NFKBID/NFKBIZ	4
GO:0000054	ribosomal subunit export from nucleus	2/1860	15/18493	0.4541	1	0.671053	RIOK2/RAN	2
GO:0033750	ribosome localization	2/1860	15/18493	0.4541	1	0.671053	RIOK2/RAN	2
GO:0034356	NAD biosynthesis via nicotinamide riboside salvage pathway	2/1860	15/18493	0.4541	1	0.671053	NUDT12/PTGIS	2
GO:0046519	sphingoid metabolic process	2/1860	15/18493	0.4541	1	0.671053	SPTLC2/ACER3	2
GO:0050665	hydrogen peroxide biosynthetic process	2/1860	15/18493	0.4541	1	0.671053	STAT3/CYP1A1	2
GO:0050961	detection of temperature stimulus involved in sensory perception	2/1860	15/18493	0.4541	1	0.671053	NR2F6/MMP24	2
GO:0050965	detection of temperature stimulus involved in sensory perception of pain	2/1860	15/18493	0.4541	1	0.671053	NR2F6/MMP24	2
GO:0051280	negative regulation of release of sequestered calcium ion into cytosol	2/1860	15/18493	0.4541	1	0.671053	CALM3/FKBP1B	2
GO:0060134	prepulse inhibition	2/1860	15/18493	0.4541	1	0.671053	DVL1/CHD8	2
GO:0090737	telomere maintenance via telomere trimming	2/1860	15/18493	0.4541	1	0.671053	SLX4/WRN	2
GO:1902188	positive regulation of viral release from host cell	2/1860	15/18493	0.4541	1	0.671053	PC/CAV2	2
GO:0000096	sulfur amino acid metabolic process	5/1860	44/18493	0.45803	1	0.674702	CBS/MTHFR/DPEP1/TST/PCYOX1L	5
GO:0043303	mast cell degranulation	5/1860	44/18493	0.45803	1	0.674702	PDPK1/PIK3CD/GATA2/FER/FES	5
GO:0006865	amino acid transport	14/1860	132/18493	0.458931	1	0.675423	SLC25A29/RAB3A/ABAT/SLC6A15/SLC7A5P2/SLC38A3/SLC43A2/SLC6A8/GIPC1/VAMP2/SLC38A2/NF1/OCA2/SLC7A5	14
GO:0032102	negative regulation of response to external stimulus	34/1860	329/18493	0.460408	1	0.677392	PPM1B/ASH1L/ABAT/SERPING1/DVL1/PPARA/UFD1/TARBP2/TYRO3/PTGIS/GATA3/CHD8/MAPK7/SERPINE2/SOCS3/PRKCD/ABCD1/PDGFA/HMGCR/PTPN2/ZC3H12A/APOE/WNT4/ABR/PLXNA3/BCR/TRIB1/SEMA4F/VPS35/CORO1B/ANXA2/ETS1/RYK/SEMA3B	34
GO:0046148	pigment biosynthetic process	6/1860	54/18493	0.463242	1	0.678926	SLC25A39/NFE2L1/IBA57/RAPGEF2/OCA2/ZEB2	6
GO:0006779	porphyrin-containing compound biosynthetic process	3/1860	25/18493	0.466908	1	0.678926	SLC25A39/NFE2L1/IBA57	3
GO:0019054	modulation by virus of host process	3/1860	25/18493	0.466908	1	0.678926	PABPN1/BCL2L1/ZC3H12A	3
GO:0034114	regulation of heterotypic cell-cell adhesion	3/1860	25/18493	0.466908	1	0.678926	MYADM/MAPK7/WNK1	3
GO:0055083	monovalent inorganic anion homeostasis	3/1860	25/18493	0.466908	1	0.678926	FGFR4/SLC12A5/SLC12A4	3
GO:1905048	regulation of metallopeptidase activity	3/1860	25/18493	0.466908	1	0.678926	PICALM/TIMP2/STAT3	3
GO:1905208	negative regulation of cardiocyte differentiation	3/1860	25/18493	0.466908	1	0.678926	FZD7/PPARA/HEY2	3
GO:1903035	negative regulation of response to wounding	9/1860	84/18493	0.473174	1	0.685041	ABAT/SERPING1/SERPINE2/PRKCD/PDGFA/HMGCR/APOE/WNT4/ANXA2	9
GO:0010614	negative regulation of cardiac muscle hypertrophy	4/1860	35/18493	0.473723	1	0.685041	LMNA/FOXO1/PPARA/JARID2	4
GO:0045191	regulation of isotype switching	4/1860	35/18493	0.473723	1	0.685041	MSH6/PAXIP1/UNG/MAD2L2	4
GO:0110111	negative regulation of animal organ morphogenesis	4/1860	35/18493	0.473723	1	0.685041	FBXW7/GATA3/BCOR/BMP4	4
GO:1903514	release of sequestered calcium ion into cytosol by endoplasmic reticulum	4/1860	35/18493	0.473723	1	0.685041	CALM3/NOL3/FKBP1B/CACNA1C	4
GO:0003015	heart process	26/1860	252/18493	0.476116	1	0.687532	CALM3/SPTBN4/HDAC4/SREBF1/KCNH2/JUP/SMAD7/KCNJ8/CACNA1H/NEDD4L/ATP1B1/SCN5A/HEY2/PKP2/KCNK3/FKBP1B/MEF2A/GJC1/PIK3CA/ZC3H12A/KCNN2/FXYD1/CELF2/ITPR2/SCN1B/CACNA1C	26
GO:0002279	mast cell activation involved in immune response	5/1860	45/18493	0.478183	1	0.688695	PDPK1/PIK3CD/GATA2/FER/FES	5
GO:0070588	calcium ion transmembrane transport	31/1860	302/18493	0.480429	1	0.691726	CALM3/JPH3/PDPK1/MICU3/AHNAK/ASIC1/ORAI3/RASA3/CACNA1H/CHRNA7/CACHD1/HTT/ATP1B1/THADA/SLC25A23/NCS1/NOL3/GRIN3B/FKBP1B/ORAI2/PLCG1/CACNB1/SMDT1/CACNA1A/GRIN2D/CACNG6/HPCA/ITPR2/ANXA2/CACNA1C/CACNA2D2	31
GO:0048199	vesicle targeting, to, from or within Golgi	8/1860	75/18493	0.486033	1	0.693748	ANKRD28/TRAPPC2L/TRAPPC6A/PPP6R1/TRAPPC3/TRAPPC9/SEC24C/PEF1	8
GO:0007158	neuron cell-cell adhesion	2/1860	16/18493	0.488519	1	0.693748	NCAM2/NRXN2	2
GO:0014856	skeletal muscle cell proliferation	2/1860	16/18493	0.488519	1	0.693748	AKIRIN1/STAT3	2
GO:0034975	protein folding in endoplasmic reticulum	2/1860	16/18493	0.488519	1	0.693748	HSPA5/CALR	2
GO:0044827	modulation by host of viral genome replication	2/1860	16/18493	0.488519	1	0.693748	NUCKS1/ZC3H12A	2
GO:0007626	locomotory behavior	20/1860	194/18493	0.488611	1	0.693748	ZDHHC8/ID2/SPTBN4/GPR37/SNAP25/ABAT/OXR1/PBX3/TAL1/CIART/RASD2/PAK5/DAB1/CELSR1/APOE/OLFM2/ASL/GRIN2D/VPS35/CSTB	20
GO:0071482	cellular response to light stimulus	13/1860	125/18493	0.492803	1	0.697583	NFATC4/INO80/NOC2L/CREBBP/CAMKMT/GNB1/NMT1/CASP9/METAP1/TAF1/CUL4B/PIK3R1/CDC25A	13
GO:0036152	phosphatidylethanolamine acyl-chain remodeling	3/1860	26/18493	0.493584	1	0.697583	PLA2G12A/MBOAT2/LPCAT3	3
GO:0060307	regulation of ventricular cardiac muscle cell membrane repolarization	3/1860	26/18493	0.493584	1	0.697583	KCNH2/SCN5A/SCN1B	3
GO:0060314	regulation of ryanodine-sensitive calcium-release channel activity	3/1860	26/18493	0.493584	1	0.697583	CALM3/JPH3/FKBP1B	3
GO:0095500	acetylcholine receptor signaling pathway	3/1860	26/18493	0.493584	1	0.697583	PLCB1/GNB1/CHRNA7	3
GO:1905144	response to acetylcholine	3/1860	26/18493	0.493584	1	0.697583	PLCB1/GNB1/CHRNA7	3
GO:1905145	cellular response to acetylcholine	3/1860	26/18493	0.493584	1	0.697583	PLCB1/GNB1/CHRNA7	3
GO:0009408	response to heat	15/1860	145/18493	0.494647	1	0.698883	HSPA5/DNAJB1/CREBBP/ST8SIA1/BAG5/GSK3B/RBBP7/DNAJA3/NF1/VCP/AKT1S1/HSP90AA1/PSIP1/HSPA14/HSPH1	15
GO:0006692	prostanoid metabolic process	4/1860	36/18493	0.496276	1	0.698973	TBXAS1/ZADH2/PTGIS/PTGES2	4
GO:0006693	prostaglandin metabolic process	4/1860	36/18493	0.496276	1	0.698973	TBXAS1/ZADH2/PTGIS/PTGES2	4
GO:2000403	positive regulation of lymphocyte migration	4/1860	36/18493	0.496276	1	0.698973	ADAM17/OXSR1/RHOA/WNK1	4
GO:0015800	acidic amino acid transport	6/1860	56/18493	0.499437	1	0.700814	RAB3A/ABAT/GIPC1/VAMP2/SLC38A2/NF1	6
GO:0051051	negative regulation of transport	50/1860	495/18493	0.509676	1	0.712942	SNX12/CALM3/IRS2/SREBF1/KCNH2/BRAF/SNX16/LYPLA1/ABAT/TWIST1/FN1/DERL2/SRCIN1/PKDCC/STXBP5L/ANKRD27/PEA15/OXSR1/GDI1/ASIC1/EZR/SLC30A1/UCP2/PTPN11/HMGB1/NEDD4L/THADA/CPTP/REST/KCNJ11/NF1/PICALM/SERPINE2/RANGAP1/WNK1/FKBP1B/PACSIN2/RAP1B/PNKD/WNK3/GRB10/HMGCR/ZC3H12A/ABR/KCNB1/PFKL/BCR/UNC119/VPS35/PACSIN3	50
GO:0006405	RNA export from nucleus	14/1860	137/18493	0.516728	1	0.714284	DDX19B/PABPN1/RIOK2/CDC40/RAE1/ALYREF/SRSF9/NOL6/DDX39A/ALKBH5/SRSF2/EIF4A3/SMG5/RAN	14
GO:0055067	monovalent inorganic cation homeostasis	14/1860	137/18493	0.516728	1	0.714284	ATP5F1B/MLLT6/KCNH2/RAB39A/SLC12A5/SLC12A4/NEDD4L/ATP1B1/ATP1A3/SLC26A6/SLC4A3/RAB20/SLC4A7/KCNMA1	14
GO:0006022	aminoglycan metabolic process	17/1860	167/18493	0.517022	1	0.714284	ST3GAL2/HSPG2/ST3GAL4/B3GAT1/GPC1/CTBS/B3GNT2/GAL3ST3/ST3GAL3/BGN/B4GALT1/ACAN/B3GALT6/CHST15/PDGFRB/SDC3/CHSY1	17
GO:0008333	endosome to lysosome transport	6/1860	57/18493	0.517215	1	0.714284	SORT1/MGRN1/SNX16/VCP/ATG14/LYST	6
GO:0050766	positive regulation of phagocytosis	6/1860	57/18493	0.517215	1	0.714284	MERTK/GATA2/PTPRJ/CALR/ABR/BCR	6
GO:1902883	negative regulation of response to oxidative stress	6/1860	57/18493	0.517215	1	0.714284	SOD2/GPR37/OXR1/BAG5/MAPK7/NOL3	6
GO:0044242	cellular lipid catabolic process	21/1860	207/18493	0.517524	1	0.714284	IRS2/GCDH/PNPLA3/TWIST1/ECI2/PPARA/ABHD2/GPCPD1/SLC25A17/IVD/PRKCD/PLCG1/ABHD6/ABCD1/APOE/GBA2/NEU4/MLYCD/ETFB/ECHS1/SMPD1	21
GO:0045190	isotype switching	5/1860	47/18493	0.517678	1	0.714284	MSH6/PAXIP1/LIG4/UNG/MAD2L2	5
GO:0002369	T cell cytokine production	4/1860	37/18493	0.518405	1	0.714284	TRAF2/SMAD7/PRKCZ/GATA3	4
GO:0019068	virion assembly	4/1860	37/18493	0.518405	1	0.714284	UBC/PC/UBB/APOE	4
GO:0046636	negative regulation of alpha-beta T cell activation	4/1860	37/18493	0.518405	1	0.714284	SMAD7/HMGB1/GLI3/ZC3H12A	4
GO:0036151	phosphatidylcholine acyl-chain remodeling	3/1860	27/18493	0.519577	1	0.714284	PLA2G12A/MBOAT2/LPCAT3	3
GO:2000515	negative regulation of CD4-positive, alpha-beta T cell activation	3/1860	27/18493	0.519577	1	0.714284	SMAD7/HMGB1/ZC3H12A	3
GO:0002683	negative regulation of immune system process	44/1860	437/18493	0.520924	1	0.714284	ID2/PHPT1/MIA3/PPM1B/CUL4A/MEIS2/PLCB1/PDPK1/MERTK/SMAD7/SERPING1/AXL/FBXW7/EZR/UFD1/RBM15/TARBP2/ZFP36/SOX9/TAL1/TYRO3/HIST1H4D/HMGB1/SOX11/GATA2/GLI3/PKN1/NF1/PTPRJ/NCAPG2/PAG1/HIST1H4K/NFKBID/PTPN2/ZC3H12A/FER/ABR/BMP4/BCR/NRARP/TRIB1/HIST1H4F/TMEM178A/PIK3R1	44
GO:0001573	ganglioside metabolic process	2/1860	17/18493	0.521541	1	0.714284	ST3GAL5/NEU4	2
GO:0007567	parturition	2/1860	17/18493	0.521541	1	0.714284	ARNTL/CYP1A1	2
GO:0015919	peroxisomal membrane transport	2/1860	17/18493	0.521541	1	0.714284	PEX5/ABCD1	2
GO:0043651	linoleic acid metabolic process	2/1860	17/18493	0.521541	1	0.714284	FADS2/ABCD1	2
GO:0051284	positive regulation of sequestering of calcium ion	2/1860	17/18493	0.521541	1	0.714284	CALM3/FKBP1B	2
GO:0061577	calcium ion transmembrane transport via high voltage-gated calcium channel	2/1860	17/18493	0.521541	1	0.714284	CACNB1/CACNA1C	2
GO:0071428	rRNA-containing ribonucleoprotein complex export from nucleus	2/1860	17/18493	0.521541	1	0.714284	RIOK2/RAN	2
GO:0099170	postsynaptic modulation of chemical synaptic transmission	2/1860	17/18493	0.521541	1	0.714284	PLCB1/EIF4A3	2
GO:0140058	neuron projection arborization	2/1860	17/18493	0.521541	1	0.714284	DVL1/CHRNA7	2
GO:0061982	meiosis I cell cycle process	12/1860	118/18493	0.528906	1	0.723967	SUN1/FBXO5/MSH6/MSH5/ING2/CKS2/TOP2A/RAD21L1/SLX4/CDC25C/UBB/CDC25A	12
GO:0098659	inorganic cation import across plasma membrane	8/1860	78/18493	0.531854	1	0.726586	SLC30A1/SLC12A5/KCNJ8/SLC12A4/ATP1B1/ATP1A3/KCNJ11/PICALM	8
GO:0042698	ovulation cycle	7/1860	68/18493	0.533109	1	0.727087	FOXO3/HSPA5/AXL/EGR1/TYRO3/SLIT3/ETS1	7
GO:0014888	striated muscle adaptation	6/1860	58/18493	0.534743	1	0.728506	LMNA/HDAC4/FOXO1/KDM4A/EZH2/HEY2	6
GO:0031348	negative regulation of defense response	20/1860	199/18493	0.536368	1	0.729888	PPM1B/ASH1L/SERPING1/PPARA/UFD1/TARBP2/TYRO3/PTGIS/GATA3/MAPK7/SOCS3/PRKCD/ABCD1/PTPN2/ZC3H12A/APOE/ABR/BCR/VPS35/ETS1	20
GO:0009409	response to cold	5/1860	48/18493	0.536946	1	0.729888	FOXO1/PRKAA1/UCP2/FOS/HSP90AA1	5
GO:0010712	regulation of collagen metabolic process	5/1860	48/18493	0.536946	1	0.729888	MYB/ITGB1/WNT4/BMP4/PDGFRB	5
GO:1903793	positive regulation of anion transport	5/1860	48/18493	0.536946	1	0.729888	ABAT/TCAF1/SLC38A3/PRKCD/APOE	5
GO:0002714	positive regulation of B cell mediated immunity	4/1860	38/18493	0.540064	1	0.732276	MSH6/PAXIP1/UNG/MAD2L2	4
GO:0002891	positive regulation of immunoglobulin mediated immune response	4/1860	38/18493	0.540064	1	0.732276	MSH6/PAXIP1/UNG/MAD2L2	4
GO:0001964	startle response	3/1860	28/18493	0.544826	1	0.735277	DVL1/CHD8/GRIN2D	3
GO:0033014	tetrapyrrole biosynthetic process	3/1860	28/18493	0.544826	1	0.735277	SLC25A39/NFE2L1/IBA57	3
GO:0120033	negative regulation of plasma membrane bounded cell projection assembly	3/1860	28/18493	0.544826	1	0.735277	PFN2/CAPZB/PRKCD	3
GO:0033273	response to vitamin	9/1860	89/18493	0.544951	1	0.735277	DNMT3A/CCND1/TRIM24/HLCS/HMGCS1/ALPL/FKBP1B/MTHFR/CYP1A1	9
GO:0046470	phosphatidylcholine metabolic process	8/1860	79/18493	0.546792	1	0.737558	PLA2G12A/HRASLS/MBOAT2/STARD7/CHKB/SLC44A2/LPCAT3/ACHE	8
GO:0006936	muscle contraction	35/1860	351/18493	0.548242	1	0.738561	PABPN1/CALM3/HDAC4/KCNH2/JUP/MYLPF/ABAT/SMAD7/MYH14/RHOA/MYL6/OBSL1/KCNJ8/CACNA1H/NEDD4L/TPM4/ATP1B1/SLC6A8/SCN5A/PKP2/TPM2/FKBP1B/MYBPC2/GJC1/PIK3CA/ZC3H12A/GAMT/KCNN2/RAP1GDS1/FXYD1/EMD/SCN1B/CACNA1C/KCNMA1/SORBS1	35
GO:0006825	copper ion transport	2/1860	18/18493	0.553098	1	0.738561	CUTC/MMGT1	2
GO:0015693	magnesium ion transport	2/1860	18/18493	0.553098	1	0.738561	MMGT1/NIPA1	2
GO:0032026	response to magnesium ion	2/1860	18/18493	0.553098	1	0.738561	CCND1/ENTPD6	2
GO:0033189	response to vitamin A	2/1860	18/18493	0.553098	1	0.738561	DNMT3A/CYP1A1	2
GO:0051957	positive regulation of amino acid transport	2/1860	18/18493	0.553098	1	0.738561	ABAT/SLC38A3	2
GO:0090026	positive regulation of monocyte chemotaxis	2/1860	18/18493	0.553098	1	0.738561	HMGB1/CREB3	2
GO:0006406	mRNA export from nucleus	11/1860	110/18493	0.554792	1	0.74042	DDX19B/PABPN1/CDC40/RAE1/ALYREF/SRSF9/DDX39A/ALKBH5/SRSF2/EIF4A3/SMG5	11
GO:0071427	mRNA-containing ribonucleoprotein complex export from nucleus	11/1860	110/18493	0.554792	1	0.74042	DDX19B/PABPN1/CDC40/RAE1/ALYREF/SRSF9/DDX39A/ALKBH5/SRSF2/EIF4A3/SMG5	11
GO:0099518	vesicle cytoskeletal trafficking	5/1860	49/18493	0.555851	1	0.741432	PRKCZ/AP3M2/KIF1C/MYO1C/HTT	5
GO:0070296	sarcoplasmic reticulum calcium ion transport	4/1860	39/18493	0.561216	1	0.745954	CALM3/NOL3/FKBP1B/CACNA1C	4
GO:0046854	phosphatidylinositol phosphorylation	11/1860	111/18493	0.567275	1	0.751795	IRS2/FGFR4/PTPN11/PIK3CD/SOCS3/SOCS7/PDGFA/PIK3CA/PDGFRB/PIK3R1/EFR3B	11
GO:0019098	reproductive behavior	3/1860	29/18493	0.569283	1	0.751795	FUOM/SERPINE2/ZFX	3
GO:0050690	regulation of defense response to virus by virus	3/1860	29/18493	0.569283	1	0.751795	AP1G1/AP1S2/AP1S1	3
GO:0007041	lysosomal transport	10/1860	101/18493	0.569723	1	0.752174	AP1G1/SORT1/MGRN1/SNX16/AP4M1/VCP/ATG14/VPS54/VPS35/LYST	10
GO:1903038	negative regulation of leukocyte cell-cell adhesion	12/1860	122/18493	0.577014	1	0.758086	MIA3/SMAD7/PPARA/HMGB1/GLI3/WNK1/PAG1/NFKBID/PTPN2/ZC3H12A/BMP4/NRARP	12
GO:0006536	glutamate metabolic process	4/1860	40/18493	0.581825	1	0.758086	GLUD1/DGLUCY/FPGS/ASL	4
GO:0046461	neutral lipid catabolic process	4/1860	40/18493	0.581825	1	0.758086	PNPLA3/ABHD2/ABHD6/APOE	4
GO:0051281	positive regulation of release of sequestered calcium ion into cytosol	4/1860	40/18493	0.581825	1	0.758086	CALM3/PDPK1/HTT/PLCG1	4
GO:1901381	positive regulation of potassium ion transmembrane transport	4/1860	40/18493	0.581825	1	0.758086	KCNH2/ATP1B1/WNK1/WNK3	4
GO:2000404	regulation of T cell migration	4/1860	40/18493	0.581825	1	0.758086	ADAM17/OXSR1/RHOA/WNK1	4
GO:0009083	branched-chain amino acid catabolic process	2/1860	19/18493	0.583151	1	0.758086	HIBADH/IVD	2
GO:0010523	negative regulation of calcium ion transport into cytosol	2/1860	19/18493	0.583151	1	0.758086	CALM3/FKBP1B	2
GO:0010612	regulation of cardiac muscle adaptation	2/1860	19/18493	0.583151	1	0.758086	LMNA/FOXO1	2
GO:0010829	negative regulation of glucose transmembrane transport	2/1860	19/18493	0.583151	1	0.758086	PEA15/GRB10	2
GO:0016048	detection of temperature stimulus	2/1860	19/18493	0.583151	1	0.758086	NR2F6/MMP24	2
GO:0017000	antibiotic biosynthetic process	2/1860	19/18493	0.583151	1	0.758086	STAT3/CYP1A1	2
GO:0044342	type B pancreatic cell proliferation	2/1860	19/18493	0.583151	1	0.758086	SIDT2/NR4A1	2
GO:0046597	negative regulation of viral entry into host cell	2/1860	19/18493	0.583151	1	0.758086	TRIM11/TRIM8	2
GO:0060004	reflex	2/1860	19/18493	0.583151	1	0.758086	SATB1/USP46	2
GO:0098915	membrane repolarization during ventricular cardiac muscle cell action potential	2/1860	19/18493	0.583151	1	0.758086	KCNH2/KCNJ8	2
GO:1903242	regulation of cardiac muscle hypertrophy in response to stress	2/1860	19/18493	0.583151	1	0.758086	LMNA/FOXO1	2
GO:1905288	vascular associated smooth muscle cell apoptotic process	2/1860	19/18493	0.583151	1	0.758086	SOD2/E2F3	2
GO:1905331	negative regulation of morphogenesis of an epithelium	2/1860	19/18493	0.583151	1	0.758086	GATA3/BMP4	2
GO:1905459	regulation of vascular associated smooth muscle cell apoptotic process	2/1860	19/18493	0.583151	1	0.758086	SOD2/E2F3	2
GO:1905939	regulation of gonad development	2/1860	19/18493	0.583151	1	0.758086	SOX9/WNT4	2
GO:0006826	iron ion transport	6/1860	61/18493	0.585584	1	0.760846	ATP6V1A/PICALM/MMGT1/TTYH1/FTH1/LMTK2	6
GO:0036503	ERAD pathway	9/1860	92/18493	0.586157	1	0.761389	SDF2L1/HSPA5/DERL2/TRIM13/UFD1/VCP/USP25/RNF121/SYVN1	9
GO:0000303	response to superoxide	3/1860	30/18493	0.59291	1	0.766916	SOD2/UCP2/FANCC	3
GO:0010880	regulation of release of sequestered calcium ion into cytosol by sarcoplasmic reticulum	3/1860	30/18493	0.59291	1	0.766916	CALM3/FKBP1B/CACNA1C	3
GO:0015991	ATP hydrolysis coupled proton transport	3/1860	30/18493	0.59291	1	0.766916	ATP6V1A/ATP1A3/ATP5MC2	3
GO:0090659	walking behavior	3/1860	30/18493	0.59291	1	0.766916	SPTBN4/OXR1/DAB1	3
GO:1905508	protein localization to microtubule organizing center	3/1860	30/18493	0.59291	1	0.766916	MARK4/GSK3B/PARD6A	3
GO:1901616	organic hydroxy compound catabolic process	7/1860	72/18493	0.595491	1	0.769444	TRERF1/PDXP/FAH/APOE/GK5/GK/NUDT3	7
GO:0072350	tricarboxylic acid metabolic process	4/1860	41/18493	0.601864	1	0.77607	GLUD1/PDHA1/ACLY/CS	4
GO:0050922	negative regulation of chemotaxis	6/1860	62/18493	0.601882	1	0.77607	PTPN2/PLXNA3/SEMA4F/CORO1B/RYK/SEMA3B	6
GO:1905818	regulation of chromosome separation	6/1860	62/18493	0.601882	1	0.77607	RIOK2/FBXO5/TACC3/CSNK2A1/CDC23/MAD2L2	6
GO:0032411	positive regulation of transporter activity	10/1860	104/18493	0.607893	1	0.782342	KMT2A/CALM3/TCAF1/HTT/ATP1B1/SHANK3/KCNJ11/WNK1/PRKCD/WNK3	10
GO:0098930	axonal transport	5/1860	52/18493	0.610135	1	0.782342	AP3M2/KIF1C/MAP1A/SPAST/TMEM108	5
GO:0006071	glycerol metabolic process	2/1860	20/18493	0.611683	1	0.782342	GK5/GK	2
GO:0006525	arginine metabolic process	2/1860	20/18493	0.611683	1	0.782342	FAH/ASL	2
GO:0007617	mating behavior	2/1860	20/18493	0.611683	1	0.782342	FUOM/SERPINE2	2
GO:0007620	copulation	2/1860	20/18493	0.611683	1	0.782342	ABAT/SERPINE2	2
GO:0033630	positive regulation of cell adhesion mediated by integrin	2/1860	20/18493	0.611683	1	0.782342	PODXL/RAC3	2
GO:0042832	defense response to protozoan	2/1860	20/18493	0.611683	1	0.782342	BCL3/LYST	2
GO:0000305	response to oxygen radical	3/1860	31/18493	0.615678	1	0.784591	SOD2/UCP2/FANCC	3
GO:0099623	regulation of cardiac muscle cell membrane repolarization	3/1860	31/18493	0.615678	1	0.784591	KCNH2/SCN5A/SCN1B	3
GO:0002637	regulation of immunoglobulin production	6/1860	63/18493	0.617826	1	0.787125	TRAF2/MSH6/PAXIP1/PKN1/UNG/MAD2L2	6
GO:0001953	negative regulation of cell-matrix adhesion	4/1860	42/18493	0.621311	1	0.789721	NF1/BCAS3/DLC1/PIK3R1	4
GO:0002437	inflammatory response to antigenic stimulus	4/1860	42/18493	0.621311	1	0.789721	HMGB2/KDM6B/HMGB1/GATA3	4
GO:0006775	fat-soluble vitamin metabolic process	4/1860	42/18493	0.621311	1	0.789721	CYP2R1/VKORC1L1/CYP1A1/SNAI1	4
GO:0030203	glycosaminoglycan metabolic process	15/1860	157/18493	0.622647	1	0.791214	ST3GAL2/HSPG2/ST3GAL4/B3GAT1/GPC1/B3GNT2/ST3GAL3/BGN/B4GALT1/ACAN/B3GALT6/CHST15/PDGFRB/SDC3/CHSY1	15
GO:0032409	regulation of transporter activity	25/1860	260/18493	0.624979	1	0.79305	KMT2A/CALM3/CAPN1/JPH3/TWIST1/AHNAK/TCAF1/OXSR1/NEDD4L/HTT/ATP1B1/THADA/SHANK3/VAMP2/KCNJ11/ACTB/WNK1/FKBP1B/PRKCD/WNK3/NETO1/CACNB1/FXYD1/HPCA/SCN1B	25
GO:0072347	response to anesthetic	7/1860	74/18493	0.625027	1	0.79305	DNMT3A/FOSB/HSPA5/ABAT/PEA15/HPCA/SMPD1	7
GO:0097711	ciliary basal body-plasma membrane docking	9/1860	95/18493	0.625548	1	0.79305	MARK4/PCNT/ODF2/CEP152/YWHAG/HSP90AA1/TUBA4A/RAB3IP/DYNLL1	9
GO:0046164	alcohol catabolic process	5/1860	53/18493	0.627348	1	0.79305	TRERF1/APOE/GK5/GK/NUDT3	5
GO:1902475	L-alpha-amino acid transmembrane transport	5/1860	53/18493	0.627348	1	0.79305	SLC25A29/SLC7A5P2/SLC38A3/SLC43A2/SLC7A5	5
GO:0043502	regulation of muscle adaptation	10/1860	106/18493	0.63239	1	0.79305	LMNA/HDAC4/FOXO1/MTMR4/PPARA/JARID2/PDE9A/SCN5A/NOL3/MEF2A	10
GO:0050795	regulation of behavior	6/1860	64/18493	0.633403	1	0.79305	PER3/MDK/CFAP20/APOE/STAT3/VPS35	6
GO:0099131	ATP hydrolysis coupled ion transmembrane transport	3/1860	32/18493	0.637568	1	0.79305	ATP6V1A/ATP1A3/ATP5MC2	3
GO:0120162	positive regulation of cold-induced thermogenesis	9/1860	96/18493	0.638228	1	0.79305	GNAS/IGF1R/KDM6B/UCP2/PDGFC/GRB10/PRDM16/YBX2/ACHE	9
GO:0000097	sulfur amino acid biosynthetic process	2/1860	21/18493	0.638696	1	0.79305	CBS/MTHFR	2
GO:0001562	response to protozoan	2/1860	21/18493	0.638696	1	0.79305	BCL3/LYST	2
GO:0034311	diol metabolic process	2/1860	21/18493	0.638696	1	0.79305	SPTLC2/ACER3	2
GO:0035743	CD4-positive, alpha-beta T cell cytokine production	2/1860	21/18493	0.638696	1	0.79305	PRKCZ/GATA3	2
GO:0036150	phosphatidylserine acyl-chain remodeling	2/1860	21/18493	0.638696	1	0.79305	PLA2G12A/LPCAT3	2
GO:0050951	sensory perception of temperature stimulus	2/1860	21/18493	0.638696	1	0.79305	NR2F6/MMP24	2
GO:0002832	negative regulation of response to biotic stimulus	4/1860	43/18493	0.640147	1	0.79305	PPM1B/UFD1/TARBP2/TRIB1	4
GO:0002381	immunoglobulin production involved in immunoglobulin mediated immune response	5/1860	54/18493	0.644094	1	0.79305	MSH6/PAXIP1/LIG4/UNG/MAD2L2	5
GO:0006749	glutathione metabolic process	5/1860	54/18493	0.644094	1	0.79305	GSTZ1/GPX4/GLO1/GSR/DPEP1	5
GO:0003300	cardiac muscle hypertrophy	10/1860	107/18493	0.644329	1	0.79305	LMNA/HDAC4/FOXO1/KDM4A/PPARA/JARID2/PDE9A/EZH2/HEY2/MEF2A	10
GO:0003333	amino acid transmembrane transport	8/1860	86/18493	0.645096	1	0.79305	SLC25A29/SLC6A15/SLC7A5P2/SLC38A3/SLC43A2/SLC6A8/SLC38A2/SLC7A5	8
GO:0000055	ribosomal large subunit export from nucleus	1/1860	10/18493	0.653651	1	0.79305	RAN	1
GO:0002679	respiratory burst involved in defense response	1/1860	10/18493	0.653651	1	0.79305	PIK3CD	1
GO:0006554	lysine catabolic process	1/1860	10/18493	0.653651	1	0.79305	GCDH	1
GO:0009221	pyrimidine deoxyribonucleotide biosynthetic process	1/1860	10/18493	0.653651	1	0.79305	DUT	1
GO:0009396	folic acid-containing compound biosynthetic process	1/1860	10/18493	0.653651	1	0.79305	FPGS	1
GO:0016139	glycoside catabolic process	1/1860	10/18493	0.653651	1	0.79305	GBA2	1
GO:0035865	cellular response to potassium ion	1/1860	10/18493	0.653651	1	0.79305	CACNA1H	1
GO:0035999	tetrahydrofolate interconversion	1/1860	10/18493	0.653651	1	0.79305	MTHFR	1
GO:0042891	antibiotic transport	1/1860	10/18493	0.653651	1	0.79305	SLC26A6	1
GO:0044793	negative regulation by host of viral process	1/1860	10/18493	0.653651	1	0.79305	ZC3H12A	1
GO:0046689	response to mercury ion	1/1860	10/18493	0.653651	1	0.79305	BSG	1
GO:0048304	positive regulation of isotype switching to IgG isotypes	1/1860	10/18493	0.653651	1	0.79305	PAXIP1	1
GO:0051133	regulation of NK T cell activation	1/1860	10/18493	0.653651	1	0.79305	HSPH1	1
GO:0051481	negative regulation of cytosolic calcium ion concentration	1/1860	10/18493	0.653651	1	0.79305	KCNK3	1
GO:0070471	uterine smooth muscle contraction	1/1860	10/18493	0.653651	1	0.79305	ABAT	1
GO:0072672	neutrophil extravasation	1/1860	10/18493	0.653651	1	0.79305	PIK3CD	1
GO:0098792	xenophagy	1/1860	10/18493	0.653651	1	0.79305	OPTN	1
GO:0098917	retrograde trans-synaptic signaling	1/1860	10/18493	0.653651	1	0.79305	PLCB1	1
GO:0099188	postsynaptic cytoskeleton organization	1/1860	10/18493	0.653651	1	0.79305	ACTB	1
GO:1901033	positive regulation of response to reactive oxygen species	1/1860	10/18493	0.653651	1	0.79305	FOXO3	1
GO:1904996	positive regulation of leukocyte adhesion to vascular endothelial cell	1/1860	10/18493	0.653651	1	0.79305	ETS1	1
GO:1905146	lysosomal protein catabolic process	1/1860	10/18493	0.653651	1	0.79305	VPS35	1
GO:1905879	regulation of oogenesis	1/1860	10/18493	0.653651	1	0.79305	YTHDF2	1
GO:2000253	positive regulation of feeding behavior	1/1860	10/18493	0.653651	1	0.79305	CFAP20	1
GO:0006898	receptor-mediated endocytosis	33/1860	346/18493	0.653794	1	0.79305	NUMB/HHIPL1/EFNB2/SNAP25/HYOU1/TNK2/HNRNPK/LOXL4/HSPG2/HIP1/EZR/LRP6/CD63/HIP1R/GRK3/ITGB1/PICALM/CALR/CAV2/EPS15/NTF3/APOE/HSP90AA1/AP1S1/RSPO1/TMEM108/ACHE/UNC119/HPCA/USP46/ANXA2/AAK1/HSPH1	33
GO:0140013	meiotic nuclear division	16/1860	171/18493	0.657681	1	0.794525	SUN1/FBXO5/PLCB1/MSH5/ING2/CKS2/TOP2A/NCAPH2/SPIRE2/RAD21L1/SLX4/CALR/UBB/WNT4/ACTR2/FZR1	16
GO:0006094	gluconeogenesis	8/1860	87/18493	0.658105	1	0.794525	PGK1/FOXO1/PGAM1/GAPDH/PPARA/GCK/PC/PTPN2	8
GO:1901863	positive regulation of muscle tissue development	8/1860	87/18493	0.658105	1	0.794525	EFNB2/ARNTL/GPC1/PRKAA1/FAM129B/HEY2/HMGCR/BMP4	8
GO:0002639	positive regulation of immunoglobulin production	4/1860	44/18493	0.658359	1	0.794525	MSH6/PAXIP1/UNG/MAD2L2	4
GO:0008089	anterograde axonal transport	4/1860	44/18493	0.658359	1	0.794525	AP3M2/KIF1C/MAP1A/SPAST	4
GO:0047496	vesicle transport along microtubule	4/1860	44/18493	0.658359	1	0.794525	PRKCZ/AP3M2/KIF1C/HTT	4
GO:0051646	mitochondrion localization	4/1860	44/18493	0.658359	1	0.794525	MAP1S/SPAST/MEF2A/UBB	4
GO:0006891	intra-Golgi vesicle-mediated transport	3/1860	33/18493	0.658569	1	0.794525	RAB6A/CUX1/TRAPPC3	3
GO:1901380	negative regulation of potassium ion transmembrane transport	3/1860	33/18493	0.658569	1	0.794525	KCNH2/OXSR1/NEDD4L	3
GO:0035725	sodium ion transmembrane transport	13/1860	140/18493	0.661066	1	0.794917	SCN8A/ASIC1/NEDD4L/ATP1B1/SLC23A1/SCN5A/ATP1A3/WNK1/WNK3/NETO1/FXYD1/SHROOM2/SCN1B	13
GO:0019886	antigen processing and presentation of exogenous peptide antigen via MHC class II	9/1860	98/18493	0.662864	1	0.794917	AP1G1/CAPZB/DYNLL2/KIF26A/AP1S2/CAPZA2/AP1S1/SEC24C/DYNLL1	9
GO:0006026	aminoglycan catabolic process	6/1860	66/18493	0.663406	1	0.794917	HSPG2/GPC1/CTBS/BGN/ACAN/SDC3	6
GO:0002347	response to tumor cell	2/1860	22/18493	0.664207	1	0.794917	HMGB1/TXNIP	2
GO:0009081	branched-chain amino acid metabolic process	2/1860	22/18493	0.664207	1	0.794917	HIBADH/IVD	2
GO:0010447	response to acidic pH	2/1860	22/18493	0.664207	1	0.794917	ASIC1/SLC38A3	2
GO:0032373	positive regulation of sterol transport	2/1860	22/18493	0.664207	1	0.794917	APOE/ANXA2	2
GO:0032376	positive regulation of cholesterol transport	2/1860	22/18493	0.664207	1	0.794917	APOE/ANXA2	2
GO:0032469	endoplasmic reticulum calcium ion homeostasis	2/1860	22/18493	0.664207	1	0.794917	THADA/RAP1GDS1	2
GO:0042573	retinoic acid metabolic process	2/1860	22/18493	0.664207	1	0.794917	CRABP2/CYP1A1	2
GO:0045117	azole transport	2/1860	22/18493	0.664207	1	0.794917	SLC25A29/SLC38A3	2
GO:0046823	negative regulation of nucleocytoplasmic transport	2/1860	22/18493	0.664207	1	0.794917	NF1/RANGAP1	2
GO:0071577	zinc ion transmembrane transport	2/1860	22/18493	0.664207	1	0.794917	SLC30A1/SLC39A1	2
GO:0071677	positive regulation of mononuclear cell migration	2/1860	22/18493	0.664207	1	0.794917	HMGB1/CREB3	2
GO:0140112	extracellular vesicle biogenesis	2/1860	22/18493	0.664207	1	0.794917	ARRDC4/ARRDC1	2
GO:0030193	regulation of blood coagulation	7/1860	77/18493	0.666982	1	0.794917	ABAT/SERPING1/SERPINE2/PRKCD/PDGFA/APOE/ANXA2	7
GO:0014897	striated muscle hypertrophy	10/1860	109/18493	0.667556	1	0.794917	LMNA/HDAC4/FOXO1/KDM4A/PPARA/JARID2/PDE9A/EZH2/HEY2/MEF2A	10
GO:0043500	muscle adaptation	11/1860	120/18493	0.672162	1	0.794917	LMNA/HDAC4/FOXO1/KDM4A/PPARA/JARID2/PDE9A/EZH2/HEY2/NOL3/MEF2A	11
GO:0051282	regulation of sequestering of calcium ion	11/1860	120/18493	0.672162	1	0.794917	CALM3/JPH3/PDPK1/RASA3/HTT/SLC25A23/NOL3/FKBP1B/PLCG1/ITPR2/CACNA1C	11
GO:0015988	energy coupled proton transmembrane transport, against electrochemical gradient	3/1860	34/18493	0.678676	1	0.794917	ATP6V1A/ATP1A3/ATP5MC2	3
GO:1903510	mucopolysaccharide metabolic process	10/1860	110/18493	0.678833	1	0.794917	ST3GAL2/ST3GAL4/B3GNT2/ST3GAL3/BGN/B4GALT1/ACAN/B3GALT6/CHST15/CHSY1	10
GO:1904063	negative regulation of cation transmembrane transport	8/1860	89/18493	0.683261	1	0.794917	CALM3/KCNH2/TWIST1/OXSR1/SLC30A1/NEDD4L/THADA/FKBP1B	8
GO:0002824	positive regulation of adaptive immune response based on somatic recombination of immune receptors built from immunoglobulin superfamily domains	9/1860	100/18493	0.686491	1	0.794917	TRAF2/MSH6/PAXIP1/PRKCZ/GATA3/UNG/NFKBID/NFKBIZ/MAD2L2	9
GO:0006816	calcium ion transport	39/1860	413/18493	0.686822	1	0.794917	CALM3/JPH3/PDPK1/MICU3/AHNAK/ASIC1/SLC30A1/ORAI3/RHOA/RASA3/CACNA1H/CHRNA7/CACHD1/HOMER3/HTT/ATP1B1/THADA/SLC25A23/GCK/NCS1/GRAMD2A/NOL3/GRIN3B/FKBP1B/ORAI2/PLCG1/WNK3/CACNB1/SMDT1/CACNA1A/GRIN2D/CACNG6/PDGFRB/HPCA/PACSIN3/ITPR2/ANXA2/CACNA1C/CACNA2D2	39
GO:0006972	hyperosmotic response	2/1860	23/18493	0.688245	1	0.794917	PDPK1/PKN1	2
GO:0014829	vascular smooth muscle contraction	2/1860	23/18493	0.688245	1	0.794917	RHOA/RAP1GDS1	2
GO:0019400	alditol metabolic process	2/1860	23/18493	0.688245	1	0.794917	GK5/GK	2
GO:0048261	negative regulation of receptor-mediated endocytosis	2/1860	23/18493	0.688245	1	0.794917	PICALM/UNC119	2
GO:0071294	cellular response to zinc ion	2/1860	23/18493	0.688245	1	0.794917	KCNK3/HVCN1	2
GO:0002281	macrophage activation involved in immune response	1/1860	11/18493	0.688505	1	0.794917	HMGB1	1
GO:0002921	negative regulation of humoral immune response	1/1860	11/18493	0.688505	1	0.794917	SERPING1	1
GO:0006054	N-acetylneuraminate metabolic process	1/1860	11/18493	0.688505	1	0.794917	AMDHD2	1
GO:0006107	oxaloacetate metabolic process	1/1860	11/18493	0.688505	1	0.794917	ACLY	1
GO:0006553	lysine metabolic process	1/1860	11/18493	0.688505	1	0.794917	GCDH	1
GO:0019336	phenol-containing compound catabolic process	1/1860	11/18493	0.688505	1	0.794917	FAH	1
GO:0019532	oxalate transport	1/1860	11/18493	0.688505	1	0.794917	SLC26A6	1
GO:0019896	axonal transport of mitochondrion	1/1860	11/18493	0.688505	1	0.794917	SPAST	1
GO:0030320	cellular monovalent inorganic anion homeostasis	1/1860	11/18493	0.688505	1	0.794917	SLC12A5	1
GO:0032252	secretory granule localization	1/1860	11/18493	0.688505	1	0.794917	KIF1C	1
GO:0032957	inositol trisphosphate metabolic process	1/1860	11/18493	0.688505	1	0.794917	ITPK1	1
GO:0042178	xenobiotic catabolic process	1/1860	11/18493	0.688505	1	0.794917	CYP1A1	1
GO:0060100	positive regulation of phagocytosis, engulfment	1/1860	11/18493	0.688505	1	0.794917	GATA2	1
GO:0061052	negative regulation of cell growth involved in cardiac muscle cell development	1/1860	11/18493	0.688505	1	0.794917	PPARA	1
GO:0071281	cellular response to iron ion	1/1860	11/18493	0.688505	1	0.794917	TFAP2A	1
GO:0071468	cellular response to acidic pH	1/1860	11/18493	0.688505	1	0.794917	SLC38A3	1
GO:1905155	positive regulation of membrane invagination	1/1860	11/18493	0.688505	1	0.794917	GATA2	1
GO:1905941	positive regulation of gonad development	1/1860	11/18493	0.688505	1	0.794917	SOX9	1
GO:0014896	muscle hypertrophy	10/1860	111/18493	0.689878	1	0.796128	LMNA/HDAC4/FOXO1/KDM4A/PPARA/JARID2/PDE9A/EZH2/HEY2/MEF2A	10
GO:0031670	cellular response to nutrient	6/1860	68/18493	0.691818	1	0.797056	BAIAP2/USF2/TRIM24/BCL11A/PDXP/TAF1	6
GO:0050688	regulation of defense response to virus	6/1860	68/18493	0.691818	1	0.797056	PPM1B/TRAF3/UFD1/IFNLR1/TARBP2/ZC3H12A	6
GO:0051453	regulation of intracellular pH	6/1860	68/18493	0.691818	1	0.797056	ATP5F1B/RAB39A/SLC26A6/SLC4A3/RAB20/SLC4A7	6
GO:1901607	alpha-amino acid biosynthetic process	6/1860	68/18493	0.691818	1	0.797056	CBS/GLUD1/ASL/GAMT/MTHFR/PYCR2	6
GO:0002385	mucosal immune response	3/1860	35/18493	0.69789	1	0.799691	IFNLR1/HIST1H2BK/HIST1H2BC	3
GO:0032456	endocytic recycling	3/1860	35/18493	0.69789	1	0.799691	EPS15/EHD4/LMTK2	3
GO:1901020	negative regulation of calcium ion transmembrane transporter activity	3/1860	35/18493	0.69789	1	0.799691	CALM3/THADA/FKBP1B	3
GO:1905898	positive regulation of response to endoplasmic reticulum stress	3/1860	35/18493	0.69789	1	0.799691	NCK2/PTPN2/PIK3R1	3
GO:0002495	antigen processing and presentation of peptide antigen via MHC class II	9/1860	101/18493	0.697914	1	0.799691	AP1G1/CAPZB/DYNLL2/KIF26A/AP1S2/CAPZA2/AP1S1/SEC24C/DYNLL1	9
GO:0002822	regulation of adaptive immune response based on somatic recombination of immune receptors built from immunoglobulin superfamily domains	13/1860	144/18493	0.700379	1	0.799691	TRAF2/MSH6/PAXIP1/SMAD7/PRKCZ/HMGB1/GATA3/PKN1/UNG/NFKBID/ZC3H12A/NFKBIZ/MAD2L2	13
GO:0007338	single fertilization	13/1860	144/18493	0.700379	1	0.799691	PLCB1/ASH1L/LHFPL2/TARBP2/H3F3A/CACNA1H/PCSK4/ABHD2/IGSF8/B4GALT1/CCDC136/HVCN1/SPACA6	13
GO:0050764	regulation of phagocytosis	7/1860	80/18493	0.705918	1	0.799691	MERTK/HMGB1/GATA2/PTPRJ/CALR/ABR/BCR	7
GO:0051279	regulation of release of sequestered calcium ion into cytosol	7/1860	80/18493	0.705918	1	0.799691	CALM3/JPH3/PDPK1/HTT/FKBP1B/PLCG1/CACNA1C	7
GO:0002702	positive regulation of production of molecular mediator of immune response	8/1860	91/18493	0.707232	1	0.799691	TRAF2/MSH6/PAXIP1/PRKCZ/GATA3/UNG/SPON2/MAD2L2	8
GO:0002504	antigen processing and presentation of peptide or polysaccharide antigen via MHC class II	9/1860	102/18493	0.709071	1	0.799691	AP1G1/CAPZB/DYNLL2/KIF26A/AP1S2/CAPZA2/AP1S1/SEC24C/DYNLL1	9
GO:0002720	positive regulation of cytokine production involved in immune response	4/1860	47/18493	0.709173	1	0.799691	TRAF2/PRKCZ/GATA3/SPON2	4
GO:0043268	positive regulation of potassium ion transport	4/1860	47/18493	0.709173	1	0.799691	KCNH2/ATP1B1/WNK1/WNK3	4
GO:0002227	innate immune response in mucosa	2/1860	24/18493	0.710847	1	0.799691	HIST1H2BK/HIST1H2BC	2
GO:0006541	glutamine metabolic process	2/1860	24/18493	0.710847	1	0.799691	GLUD1/ASL	2
GO:0014850	response to muscle activity	2/1860	24/18493	0.710847	1	0.799691	TNS2/FNDC5	2
GO:0032104	regulation of response to extracellular stimulus	2/1860	24/18493	0.710847	1	0.799691	TRIM24/PPARA	2
GO:0048520	positive regulation of behavior	2/1860	24/18493	0.710847	1	0.799691	CFAP20/VPS35	2
GO:0042092	type 2 immune response	3/1860	36/18493	0.716218	1	0.799691	BCL3/PRKCZ/GATA3	3
GO:0050691	regulation of defense response to virus by host	3/1860	36/18493	0.716218	1	0.799691	IFNLR1/TARBP2/ZC3H12A	3
GO:0002674	negative regulation of acute inflammatory response	1/1860	12/18493	0.719853	1	0.799691	ASH1L	1
GO:0006020	inositol metabolic process	1/1860	12/18493	0.719853	1	0.799691	ITPK1	1
GO:0006171	cAMP biosynthetic process	1/1860	12/18493	0.719853	1	0.799691	ADCY6	1
GO:0006216	cytidine catabolic process	1/1860	12/18493	0.719853	1	0.799691	APOBEC3C	1
GO:0006527	arginine catabolic process	1/1860	12/18493	0.719853	1	0.799691	FAH	1
GO:0006563	L-serine metabolic process	1/1860	12/18493	0.719853	1	0.799691	CBS	1
GO:0007320	insemination	1/1860	12/18493	0.719853	1	0.799691	SERPINE2	1
GO:0009071	serine family amino acid catabolic process	1/1860	12/18493	0.719853	1	0.799691	CBS	1
GO:0009972	cytidine deamination	1/1860	12/18493	0.719853	1	0.799691	APOBEC3C	1
GO:0010935	regulation of macrophage cytokine production	1/1860	12/18493	0.719853	1	0.799691	SPON2	1
GO:0030208	dermatan sulfate biosynthetic process	1/1860	12/18493	0.719853	1	0.799691	BGN	1
GO:0032096	negative regulation of response to food	1/1860	12/18493	0.719853	1	0.799691	PPARA	1
GO:0035641	locomotory exploration behavior	1/1860	12/18493	0.719853	1	0.799691	APOE	1
GO:0042340	keratan sulfate catabolic process	1/1860	12/18493	0.719853	1	0.799691	ACAN	1
GO:0051873	killing by host of symbiont cells	1/1860	12/18493	0.719853	1	0.799691	GAPDH	1
GO:0051956	negative regulation of amino acid transport	1/1860	12/18493	0.719853	1	0.799691	ABAT	1
GO:0099151	regulation of postsynaptic density assembly	1/1860	12/18493	0.719853	1	0.799691	LRFN4	1
GO:0106074	aminoacyl-tRNA metabolism involved in translational fidelity	1/1860	12/18493	0.719853	1	0.799691	IARS	1
GO:1901569	fatty acid derivative catabolic process	1/1860	12/18493	0.719853	1	0.799691	ABCD1	1
GO:1902224	ketone body metabolic process	1/1860	12/18493	0.719853	1	0.799691	AACS	1
GO:2000650	negative regulation of sodium ion transmembrane transporter activity	1/1860	12/18493	0.719853	1	0.799691	NEDD4L	1
GO:0030888	regulation of B cell proliferation	5/1860	59/18493	0.720476	1	0.799691	IRS2/CD320/NFATC2/PKN1/AHR	5
GO:0009615	response to virus	29/1860	315/18493	0.720896	1	0.799976	HNRNPUL1/BCL2L1/ILF3/PPM1B/TRIM11/BCL3/TRAF3/HMGA1/BNIP3L/STMN1/ODC1/UFD1/IFNLR1/TARBP2/KCNJ8/APOBEC3C/ADARB1/GATA3/SPON2/POLR3K/CCDC130/POLR3H/ZC3H12A/AP1S1/CYP1A1/IKBKG/LYST/MX1/BNIP3	29
GO:0055078	sodium ion homeostasis	4/1860	48/18493	0.72483	1	0.802892	MLLT6/NEDD4L/ATP1B1/ATP1A3	4
GO:0006903	vesicle targeting	8/1860	93/18493	0.729988	1	0.804259	ANKRD28/TRAPPC2L/TRAPPC6A/PPP6R1/TRAPPC3/TRAPPC9/SEC24C/PEF1	8
GO:0001935	endothelial cell proliferation	17/1860	190/18493	0.730196	1	0.804259	SP1/PDPK1/ADAM17/HMGB2/HMGB1/PROX1/GATA2/NF1/CAV2/PLCG1/NR4A1/APOE/STAT3/MYDGF/BMP4/NRARP/DLL4	17
GO:0019430	removal of superoxide radicals	2/1860	25/18493	0.732059	1	0.804259	SOD2/FANCC	2
GO:0046856	phosphatidylinositol dephosphorylation	2/1860	25/18493	0.732059	1	0.804259	INPPL1/MTMR4	2
GO:0050901	leukocyte tethering or rolling	2/1860	25/18493	0.732059	1	0.804259	PODXL2/ITGB1	2
GO:0002478	antigen processing and presentation of exogenous peptide antigen	11/1860	126/18493	0.733145	1	0.804259	AP1G1/CAPZB/DYNLL2/KIF26A/AP1S2/CAPZA2/CALR/AP1S1/SEC24C/IKBKG/DYNLL1	11
GO:0002251	organ or tissue specific immune response	3/1860	37/18493	0.733673	1	0.804259	IFNLR1/HIST1H2BK/HIST1H2BC	3
GO:0006101	citrate metabolic process	3/1860	37/18493	0.733673	1	0.804259	PDHA1/ACLY/CS	3
GO:0007618	mating	3/1860	37/18493	0.733673	1	0.804259	ABAT/FUOM/SERPINE2	3
GO:0061756	leukocyte adhesion to vascular endothelial cell	3/1860	37/18493	0.733673	1	0.804259	PODXL2/ITGB1/ETS1	3
GO:1901021	positive regulation of calcium ion transmembrane transporter activity	3/1860	37/18493	0.733673	1	0.804259	CALM3/HTT/ATP1B1	3
GO:0046503	glycerolipid catabolic process	5/1860	60/18493	0.734251	1	0.804259	PNPLA3/ABHD2/GPCPD1/ABHD6/APOE	5
GO:0099132	ATP hydrolysis coupled cation transmembrane transport	5/1860	60/18493	0.734251	1	0.804259	ATP6V1A/ATP5F1B/ATP5F1E/ATP1A3/ATP5MC2	5
GO:0051209	release of sequestered calcium ion into cytosol	10/1860	116/18493	0.741519	1	0.804259	CALM3/JPH3/PDPK1/RASA3/HTT/NOL3/FKBP1B/PLCG1/ITPR2/CACNA1C	10
GO:0030641	regulation of cellular pH	6/1860	72/18493	0.743712	1	0.804259	ATP5F1B/RAB39A/SLC26A6/SLC4A3/RAB20/SLC4A7	6
GO:0001867	complement activation, lectin pathway	1/1860	13/18493	0.748049	1	0.804259	SERPING1	1
GO:0001967	suckling behavior	1/1860	13/18493	0.748049	1	0.804259	DERL2	1
GO:0005513	detection of calcium ion	1/1860	13/18493	0.748049	1	0.804259	CALM3	1
GO:0006995	cellular response to nitrogen starvation	1/1860	13/18493	0.748049	1	0.804259	GABARAP	1
GO:0009086	methionine biosynthetic process	1/1860	13/18493	0.748049	1	0.804259	MTHFR	1
GO:0009111	vitamin catabolic process	1/1860	13/18493	0.748049	1	0.804259	PDXP	1
GO:0009265	2'-deoxyribonucleotide biosynthetic process	1/1860	13/18493	0.748049	1	0.804259	DUT	1
GO:0009642	response to light intensity	1/1860	13/18493	0.748049	1	0.804259	HMGCS1	1
GO:0014889	muscle atrophy	1/1860	13/18493	0.748049	1	0.804259	NOL3	1
GO:0033008	positive regulation of mast cell activation involved in immune response	1/1860	13/18493	0.748049	1	0.804259	GATA2	1
GO:0043306	positive regulation of mast cell degranulation	1/1860	13/18493	0.748049	1	0.804259	GATA2	1
GO:0043562	cellular response to nitrogen levels	1/1860	13/18493	0.748049	1	0.804259	GABARAP	1
GO:0044130	negative regulation of growth of symbiont in host	1/1860	13/18493	0.748049	1	0.804259	SQSTM1	1
GO:0046385	deoxyribose phosphate biosynthetic process	1/1860	13/18493	0.748049	1	0.804259	DUT	1
GO:0048302	regulation of isotype switching to IgG isotypes	1/1860	13/18493	0.748049	1	0.804259	PAXIP1	1
GO:0055062	phosphate ion homeostasis	1/1860	13/18493	0.748049	1	0.804259	FGFR4	1
GO:0060099	regulation of phagocytosis, engulfment	1/1860	13/18493	0.748049	1	0.804259	GATA2	1
GO:0071287	cellular response to manganese ion	1/1860	13/18493	0.748049	1	0.804259	HSPA5	1
GO:0072505	divalent inorganic anion homeostasis	1/1860	13/18493	0.748049	1	0.804259	FGFR4	1
GO:0072506	trivalent inorganic anion homeostasis	1/1860	13/18493	0.748049	1	0.804259	FGFR4	1
GO:1902306	negative regulation of sodium ion transmembrane transport	1/1860	13/18493	0.748049	1	0.804259	NEDD4L	1
GO:1903960	negative regulation of anion transmembrane transport	1/1860	13/18493	0.748049	1	0.804259	IRS2	1
GO:1905651	regulation of artery morphogenesis	1/1860	13/18493	0.748049	1	0.804259	EFNB2	1
GO:0019048	modulation by virus of host morphology or physiology	3/1860	38/18493	0.750268	1	0.804259	PABPN1/BCL2L1/ZC3H12A	3
GO:0050868	negative regulation of T cell activation	9/1860	106/18493	0.75099	1	0.804259	SMAD7/HMGB1/GLI3/PAG1/NFKBID/PTPN2/ZC3H12A/BMP4/NRARP	9
GO:0002479	antigen processing and presentation of exogenous peptide antigen via MHC class I, TAP-dependent	2/1860	26/18493	0.751932	1	0.804259	CALR/IKBKG	2
GO:0035336	long-chain fatty-acyl-CoA metabolic process	2/1860	26/18493	0.751932	1	0.804259	FAR1/HACD1	2
GO:0060259	regulation of feeding behavior	2/1860	26/18493	0.751932	1	0.804259	CFAP20/STAT3	2
GO:1903421	regulation of synaptic vesicle recycling	2/1860	26/18493	0.751932	1	0.804259	CALM3/GRIPAP1	2
GO:0002690	positive regulation of leukocyte chemotaxis	7/1860	84/18493	0.752934	1	0.804806	AKIRIN1/ADAM17/OXSR1/HMGB1/CALR/WNK1/CREB3	7
GO:0042147	retrograde transport, endosome to Golgi	7/1860	84/18493	0.752934	1	0.804806	RAB6A/ARFRP1/TBC1D14/AP1S1/VPS54/VPS35/MAGEL2	7
GO:0042273	ribosomal large subunit biogenesis	6/1860	73/18493	0.75565	1	0.807007	NOC2L/TRAF7/EBNA1BP2/RPL7/RPLP0/MRPL20	6
GO:0006027	glycosaminoglycan catabolic process	5/1860	62/18493	0.7603	1	0.809258	HSPG2/GPC1/BGN/ACAN/SDC3	5
GO:0009063	cellular amino acid catabolic process	10/1860	118/18493	0.760463	1	0.809258	HIBADH/GCDH/ABAT/GSTZ1/CBS/GLUD1/FAH/IVD/TST/PCYOX1L	10
GO:0051283	negative regulation of sequestering of calcium ion	10/1860	118/18493	0.760463	1	0.809258	CALM3/JPH3/PDPK1/RASA3/HTT/NOL3/FKBP1B/PLCG1/ITPR2/CACNA1C	10
GO:0070838	divalent metal ion transport	42/1860	459/18493	0.76546	1	0.809258	CALM3/JPH3/PDPK1/MICU3/AHNAK/ASIC1/SLC30A1/SLC39A1/ORAI3/RHOA/RASA3/CACNA1H/CHRNA7/CACHD1/HOMER3/HTT/ATP1B1/THADA/SLC25A23/GCK/NCS1/GRAMD2A/NOL3/GRIN3B/FKBP1B/MMGT1/ORAI2/PLCG1/WNK3/CACNB1/SMDT1/CACNA1A/NIPA1/GRIN2D/CACNG6/PDGFRB/HPCA/PACSIN3/ITPR2/ANXA2/CACNA1C/CACNA2D2	42
GO:0009268	response to pH	3/1860	39/18493	0.766022	1	0.809258	ASIC1/SLC38A3/HVCN1	3
GO:0050832	defense response to fungus	3/1860	39/18493	0.766022	1	0.809258	GAPDH/COTL1/SPON2	3
GO:0010611	regulation of cardiac muscle hypertrophy	6/1860	74/18493	0.767176	1	0.809258	LMNA/FOXO1/PPARA/JARID2/PDE9A/MEF2A	6
GO:0019369	arachidonic acid metabolic process	4/1860	51/18493	0.768008	1	0.809258	TBXAS1/PTGIS/PTGES2/CYP1A1	4
GO:0002831	regulation of response to biotic stimulus	11/1860	130/18493	0.769388	1	0.809258	FOXP1/PPM1B/TIGAR/TRAF3/UFD1/IFNLR1/TARBP2/HMGB1/OPTN/ZC3H12A/TRIB1	11
GO:1905952	regulation of lipid localization	13/1860	152/18493	0.770229	1	0.809258	IRS2/ALKBH7/HNRNPK/MYB/FBXW7/PPARA/PTPN11/PRKCD/PTPN2/ZC3H12A/APOE/FTO/ANXA2	13
GO:0006829	zinc ion transport	2/1860	27/18493	0.77052	1	0.809258	SLC30A1/SLC39A1	2
GO:0042104	positive regulation of activated T cell proliferation	2/1860	27/18493	0.77052	1	0.809258	IGF2/HMGB1	2
GO:0071451	cellular response to superoxide	2/1860	27/18493	0.77052	1	0.809258	SOD2/FANCC	2
GO:1903792	negative regulation of anion transport	2/1860	27/18493	0.77052	1	0.809258	IRS2/ABAT	2
GO:0046686	response to cadmium ion	5/1860	63/18493	0.772582	1	0.809258	MAPK9/MTF1/SLC30A1/FOS/TERT	5
GO:0002834	regulation of response to tumor cell	1/1860	14/18493	0.773407	1	0.809258	HMGB1	1
GO:0002837	regulation of immune response to tumor cell	1/1860	14/18493	0.773407	1	0.809258	HMGB1	1
GO:0006957	complement activation, alternative pathway	1/1860	14/18493	0.773407	1	0.809258	CFD	1
GO:0010759	positive regulation of macrophage chemotaxis	1/1860	14/18493	0.773407	1	0.809258	AKIRIN1	1
GO:0010934	macrophage cytokine production	1/1860	14/18493	0.773407	1	0.809258	SPON2	1
GO:0030207	chondroitin sulfate catabolic process	1/1860	14/18493	0.773407	1	0.809258	BGN	1
GO:0032105	negative regulation of response to extracellular stimulus	1/1860	14/18493	0.773407	1	0.809258	PPARA	1
GO:0032108	negative regulation of response to nutrient levels	1/1860	14/18493	0.773407	1	0.809258	PPARA	1
GO:0044126	regulation of growth of symbiont in host	1/1860	14/18493	0.773407	1	0.809258	SQSTM1	1
GO:0044146	negative regulation of growth of symbiont involved in interaction with host	1/1860	14/18493	0.773407	1	0.809258	SQSTM1	1
GO:0046831	regulation of RNA export from nucleus	1/1860	14/18493	0.773407	1	0.809258	RIOK2	1
GO:0048291	isotype switching to IgG isotypes	1/1860	14/18493	0.773407	1	0.809258	PAXIP1	1
GO:0050930	induction of positive chemotaxis	1/1860	14/18493	0.773407	1	0.809258	NTF3	1
GO:0051852	disruption by host of symbiont cells	1/1860	14/18493	0.773407	1	0.809258	GAPDH	1
GO:0060746	parental behavior	1/1860	14/18493	0.773407	1	0.809258	ZFX	1
GO:0090069	regulation of ribosome biogenesis	1/1860	14/18493	0.773407	1	0.809258	RIOK2	1
GO:0099150	regulation of postsynaptic specialization assembly	1/1860	14/18493	0.773407	1	0.809258	LRFN4	1
GO:0150052	regulation of postsynapse assembly	1/1860	14/18493	0.773407	1	0.809258	LRFN4	1
GO:1905050	positive regulation of metallopeptidase activity	1/1860	14/18493	0.773407	1	0.809258	STAT3	1
GO:1905153	regulation of membrane invagination	1/1860	14/18493	0.773407	1	0.809258	GATA2	1
GO:0051924	regulation of calcium ion transport	21/1860	239/18493	0.774674	1	0.810411	CALM3/JPH3/PDPK1/AHNAK/SLC30A1/RHOA/HOMER3/HTT/ATP1B1/THADA/GRAMD2A/GRIN3B/FKBP1B/PLCG1/WNK3/CACNB1/PDGFRB/HPCA/PACSIN3/ANXA2/CACNA1C	21
GO:0072511	divalent inorganic cation transport	42/1860	462/18493	0.77946	1	0.813735	CALM3/JPH3/PDPK1/MICU3/AHNAK/ASIC1/SLC30A1/SLC39A1/ORAI3/RHOA/RASA3/CACNA1H/CHRNA7/CACHD1/HOMER3/HTT/ATP1B1/THADA/SLC25A23/GCK/NCS1/GRAMD2A/NOL3/GRIN3B/FKBP1B/MMGT1/ORAI2/PLCG1/WNK3/CACNB1/SMDT1/CACNA1A/NIPA1/GRIN2D/CACNG6/PDGFRB/HPCA/PACSIN3/ITPR2/ANXA2/CACNA1C/CACNA2D2	42
GO:0030890	positive regulation of B cell proliferation	3/1860	40/18493	0.780957	1	0.813735	IRS2/CD320/NFATC2	3
GO:0043616	keratinocyte proliferation	3/1860	40/18493	0.780957	1	0.813735	EFNB2/ZFP36/BCL11B	3
GO:1903170	negative regulation of calcium ion transmembrane transport	3/1860	40/18493	0.780957	1	0.813735	CALM3/THADA/FKBP1B	3
GO:0002712	regulation of B cell mediated immunity	4/1860	52/18493	0.781165	1	0.813735	MSH6/PAXIP1/UNG/MAD2L2	4
GO:0002889	regulation of immunoglobulin mediated immune response	4/1860	52/18493	0.781165	1	0.813735	MSH6/PAXIP1/UNG/MAD2L2	4
GO:1905207	regulation of cardiocyte differentiation	5/1860	64/18493	0.784377	1	0.815408	EFNB2/FZD7/PPARA/HEY2/BMP4	5
GO:1902476	chloride transmembrane transport	7/1860	87/18493	0.784492	1	0.815408	GABRD/SLC12A5/SLC12A4/TTYH1/SLC26A6/FXYD1/GABRB3	7
GO:0097553	calcium ion transmembrane import into cytosol	11/1860	132/18493	0.786162	1	0.815408	CALM3/JPH3/PDPK1/RASA3/HTT/NOL3/FKBP1B/PLCG1/GRIN2D/ITPR2/CACNA1C	11
GO:0009065	glutamine family amino acid catabolic process	2/1860	28/18493	0.787881	1	0.815408	GLUD1/FAH	2
GO:0009074	aromatic amino acid family catabolic process	2/1860	28/18493	0.787881	1	0.815408	GSTZ1/FAH	2
GO:0000041	transition metal ion transport	9/1860	110/18493	0.788528	1	0.815408	ATP6V1A/CUTC/SLC30A1/SLC39A1/PICALM/MMGT1/TTYH1/FTH1/LMTK2	9
GO:0006970	response to osmotic stress	6/1860	76/18493	0.789004	1	0.815408	PDPK1/OXSR1/RELB/SLC12A5/PKN1/KCNMA1	6
GO:0014743	regulation of muscle hypertrophy	6/1860	76/18493	0.789004	1	0.815408	LMNA/FOXO1/PPARA/JARID2/PDE9A/MEF2A	6
GO:0035176	social behavior	4/1860	53/18493	0.793721	1	0.815408	DVL1/NRXN2/SHANK3/CHD8	4
GO:0051703	intraspecies interaction between organisms	4/1860	53/18493	0.793721	1	0.815408	DVL1/NRXN2/SHANK3/CHD8	4
GO:0043267	negative regulation of potassium ion transport	3/1860	41/18493	0.795096	1	0.815408	KCNH2/OXSR1/NEDD4L	3
GO:0048512	circadian behavior	3/1860	41/18493	0.795096	1	0.815408	ID2/PER3/CIART	3
GO:0051602	response to electrical stimulus	3/1860	41/18493	0.795096	1	0.815408	RAB3A/REST/HPCA	3
GO:0032418	lysosome localization	5/1860	65/18493	0.795692	1	0.815408	PDPK1/PIK3CD/GATA2/FER/FES	5
GO:0036465	synaptic vesicle recycling	5/1860	65/18493	0.795692	1	0.815408	CALM3/ACTG1/RAB3A/ITSN1/GRIPAP1	5
GO:0051926	negative regulation of calcium ion transport	5/1860	65/18493	0.795692	1	0.815408	CALM3/SLC30A1/THADA/FKBP1B/PACSIN3	5
GO:0050920	regulation of chemotaxis	18/1860	210/18493	0.795851	1	0.815408	EFNB2/AKIRIN1/ADAM17/OXSR1/HMGB1/ZSWIM6/CALR/WNK1/NTF3/PTPN2/LPAR1/PLXNA3/CREB3/PDGFRB/SEMA4F/CORO1B/RYK/SEMA3B	18
GO:0009812	flavonoid metabolic process	1/1860	15/18493	0.796215	1	0.815408	CYP1A1	1
GO:0010875	positive regulation of cholesterol efflux	1/1860	15/18493	0.796215	1	0.815408	APOE	1
GO:0030889	negative regulation of B cell proliferation	1/1860	15/18493	0.796215	1	0.815408	PKN1	1
GO:0035864	response to potassium ion	1/1860	15/18493	0.796215	1	0.815408	CACNA1H	1
GO:0042559	pteridine-containing compound biosynthetic process	1/1860	15/18493	0.796215	1	0.815408	FPGS	1
GO:0044144	modulation of growth of symbiont involved in interaction with host	1/1860	15/18493	0.796215	1	0.815408	SQSTM1	1
GO:0099633	protein localization to postsynaptic specialization membrane	1/1860	15/18493	0.796215	1	0.815408	PRKCZ	1
GO:0099645	neurotransmitter receptor localization to postsynaptic specialization membrane	1/1860	15/18493	0.796215	1	0.815408	PRKCZ	1
GO:1902514	regulation of calcium ion transmembrane transport via high voltage-gated calcium channel	1/1860	15/18493	0.796215	1	0.815408	CACNB1	1
GO:1904874	positive regulation of telomerase RNA localization to Cajal body	1/1860	15/18493	0.796215	1	0.815408	CCT6A	1
GO:0002698	negative regulation of immune effector process	9/1860	111/18493	0.797233	1	0.81628	PPM1B/SMAD7/SERPING1/UFD1/TARBP2/ZC3H12A/FER/ABR/BCR	9
GO:1903169	regulation of calcium ion transmembrane transport	12/1860	145/18493	0.801111	1	0.820037	CALM3/JPH3/PDPK1/AHNAK/HTT/ATP1B1/THADA/FKBP1B/PLCG1/CACNB1/HPCA/CACNA1C	12
GO:0019884	antigen processing and presentation of exogenous antigen	11/1860	134/18493	0.802044	1	0.820037	AP1G1/CAPZB/DYNLL2/KIF26A/AP1S2/CAPZA2/CALR/AP1S1/SEC24C/IKBKG/DYNLL1	11
GO:1901017	negative regulation of potassium ion transmembrane transporter activity	2/1860	29/18493	0.804073	1	0.820037	OXSR1/NEDD4L	2
GO:0010524	positive regulation of calcium ion transport into cytosol	4/1860	54/18493	0.805691	1	0.821345	CALM3/PDPK1/HTT/PLCG1	4
GO:0002709	regulation of T cell mediated immunity	5/1860	66/18493	0.806535	1	0.821524	TRAF2/SMAD7/PRKCZ/HMGB1/GATA3	5
GO:0007622	rhythmic behavior	3/1860	42/18493	0.808464	1	0.822056	ID2/PER3/CIART	3
GO:0042088	T-helper 1 type immune response	3/1860	42/18493	0.808464	1	0.822056	BCL3/RELB/HMGB1	3
GO:0098869	cellular oxidant detoxification	8/1860	101/18493	0.808713	1	0.822056	SOD2/GSTZ1/GPX4/FANCC/GSR/HBM/APOE/SESN1	8
GO:0009064	glutamine family amino acid metabolic process	6/1860	78/18493	0.809233	1	0.822056	GLUD1/FAH/DGLUCY/FPGS/ASL/PYCR2	6
GO:0071260	cellular response to mechanical stimulus	6/1860	78/18493	0.809233	1	0.822056	HDAC4/SOX9/PTPN11/SLC38A2/HABP4/BNIP3	6
GO:0010155	regulation of proton transport	1/1860	16/18493	0.816728	1	0.823164	TWIST1	1
GO:0016973	poly(A)+ mRNA export from nucleus	1/1860	16/18493	0.816728	1	0.823164	PABPN1	1
GO:0035988	chondrocyte proliferation	1/1860	16/18493	0.816728	1	0.823164	SIX2	1
GO:0036270	response to diuretic	1/1860	16/18493	0.816728	1	0.823164	PRKAA1	1
GO:0055119	relaxation of cardiac muscle	1/1860	16/18493	0.816728	1	0.823164	ATP1B1	1
GO:0061687	detoxification of inorganic compound	1/1860	16/18493	0.816728	1	0.823164	SLC30A1	1
GO:0071545	inositol phosphate catabolic process	1/1860	16/18493	0.816728	1	0.823164	NUDT3	1
GO:1902358	sulfate transmembrane transport	1/1860	16/18493	0.816728	1	0.823164	SLC26A6	1
GO:1905874	regulation of postsynaptic density organization	1/1860	16/18493	0.816728	1	0.823164	LRFN4	1
GO:0015807	L-amino acid transport	5/1860	67/18493	0.816916	1	0.823164	SLC25A29/SLC7A5P2/SLC38A3/SLC43A2/SLC7A5	5
GO:1904064	positive regulation of cation transmembrane transport	11/1860	136/18493	0.817042	1	0.823164	CALM3/KCNH2/PDPK1/HTT/ATP1B1/SHANK3/KCNJ11/WNK1/PLCG1/WNK3/FXYD1	11
GO:1905515	non-motile cilium assembly	4/1860	55/18493	0.81709	1	0.823164	IFT140/SEPT9/DISC1/DYNLL1	4
GO:0006658	phosphatidylserine metabolic process	2/1860	30/18493	0.819157	1	0.823284	PLA2G12A/LPCAT3	2
GO:0042590	antigen processing and presentation of exogenous peptide antigen via MHC class I	2/1860	30/18493	0.819157	1	0.823284	CALR/IKBKG	2
GO:0051705	multi-organism behavior	5/1860	68/18493	0.826844	1	0.828203	DERL2/DVL1/NRXN2/SHANK3/CHD8	5
GO:1901031	regulation of response to reactive oxygen species	3/1860	44/18493	0.832994	1	0.828203	FOXO3/GPR37/SESN1	3
GO:0006691	leukotriene metabolic process	2/1860	31/18493	0.83319	1	0.828203	ALOX5/DPEP1	2
GO:0050954	sensory perception of mechanical stimulus	13/1860	161/18493	0.834352	1	0.828203	FBXO11/SPTBN4/RAB3A/COL11A2/TRIOBP/MYH14/LRIG1/SERPINE2/SPRY2/KCNQ4/PJVK/GABRB3/TFAP2A	13
GO:0060401	cytosolic calcium ion transport	13/1860	161/18493	0.834352	1	0.828203	CALM3/JPH3/PDPK1/RASA3/HTT/SLC25A23/NOL3/FKBP1B/PLCG1/SMDT1/GRIN2D/ITPR2/CACNA1C	13
GO:0002418	immune response to tumor cell	1/1860	17/18493	0.835177	1	0.828203	HMGB1	1
GO:0002710	negative regulation of T cell mediated immunity	1/1860	17/18493	0.835177	1	0.828203	SMAD7	1
GO:0006555	methionine metabolic process	1/1860	17/18493	0.835177	1	0.828203	MTHFR	1
GO:0008272	sulfate transport	1/1860	17/18493	0.835177	1	0.828203	SLC26A6	1
GO:0036149	phosphatidylinositol acyl-chain remodeling	1/1860	17/18493	0.835177	1	0.828203	PLA2G12A	1
GO:0042753	positive regulation of circadian rhythm	1/1860	17/18493	0.835177	1	0.828203	ARNTL	1
GO:0043649	dicarboxylic acid catabolic process	1/1860	17/18493	0.835177	1	0.828203	GLUD1	1
GO:0044117	growth of symbiont in host	1/1860	17/18493	0.835177	1	0.828203	SQSTM1	1
GO:0045187	regulation of circadian sleep/wake cycle, sleep	1/1860	17/18493	0.835177	1	0.828203	PER3	1
GO:0055070	copper ion homeostasis	1/1860	17/18493	0.835177	1	0.828203	CUTC	1
GO:0061081	positive regulation of myeloid leukocyte cytokine production involved in immune response	1/1860	17/18493	0.835177	1	0.828203	SPON2	1
GO:0090280	positive regulation of calcium ion import	1/1860	17/18493	0.835177	1	0.828203	PDGFRB	1
GO:1900424	regulation of defense response to bacterium	1/1860	17/18493	0.835177	1	0.828203	FOXP1	1
GO:1905523	positive regulation of macrophage migration	1/1860	17/18493	0.835177	1	0.828203	AKIRIN1	1
GO:0006885	regulation of pH	6/1860	81/18493	0.836689	1	0.829201	ATP5F1B/RAB39A/SLC26A6/SLC4A3/RAB20/SLC4A7	6
GO:0048002	antigen processing and presentation of peptide antigen	11/1860	139/18493	0.83792	1	0.830252	AP1G1/CAPZB/DYNLL2/KIF26A/AP1S2/CAPZA2/CALR/AP1S1/SEC24C/IKBKG/DYNLL1	11
GO:0002708	positive regulation of lymphocyte mediated immunity	8/1860	105/18493	0.8409	1	0.832198	AP1G1/TRAF2/MSH6/PAXIP1/PRKCZ/GATA3/UNG/MAD2L2	8
GO:1990748	cellular detoxification	8/1860	105/18493	0.8409	1	0.832198	SOD2/GSTZ1/GPX4/FANCC/GSR/HBM/APOE/SESN1	8
GO:0002703	regulation of leukocyte mediated immunity	16/1860	196/18493	0.843228	1	0.832509	AP1G1/TRAF2/PDPK1/MSH6/PAXIP1/SMAD7/PRKCZ/HMGB1/GATA2/GATA3/UNG/FER/ABR/BCR/FES/MAD2L2	16
GO:0002704	negative regulation of leukocyte mediated immunity	3/1860	45/18493	0.844213	1	0.832509	SMAD7/ABR/BCR	3
GO:1904427	positive regulation of calcium ion transmembrane transport	5/1860	70/18493	0.845388	1	0.832509	CALM3/PDPK1/HTT/ATP1B1/PLCG1	5
GO:0006505	GPI anchor metabolic process	2/1860	32/18493	0.846231	1	0.832509	PGAP2/PYURF	2
GO:0090257	regulation of muscle system process	21/1860	252/18493	0.847167	1	0.832509	CALM3/LMNA/HDAC4/FOXO1/JUP/ABAT/SMAD7/MTMR4/PPARA/RHOA/JARID2/PDE9A/ATP1B1/SCN5A/PKP2/NOL3/FKBP1B/MEF2A/ZC3H12A/FGF13/CACNA1C	21
GO:1905953	negative regulation of lipid localization	4/1860	58/18493	0.848016	1	0.832509	IRS2/PPARA/PTPN11/PTPN2	4
GO:0019882	antigen processing and presentation	14/1860	175/18493	0.850837	1	0.832509	AP1G1/RAB6A/CAPZB/DYNLL2/KIF26A/RELB/AP1S2/CAPZA2/CALR/RAB10/AP1S1/SEC24C/IKBKG/DYNLL1	14
GO:0007597	blood coagulation, intrinsic pathway	1/1860	18/18493	0.85177	1	0.832509	SERPING1	1
GO:0032095	regulation of response to food	1/1860	18/18493	0.85177	1	0.832509	PPARA	1
GO:0036148	phosphatidylglycerol acyl-chain remodeling	1/1860	18/18493	0.85177	1	0.832509	PLA2G12A	1
GO:0044110	growth involved in symbiotic interaction	1/1860	18/18493	0.85177	1	0.832509	SQSTM1	1
GO:0044116	growth of symbiont involved in interaction with host	1/1860	18/18493	0.85177	1	0.832509	SQSTM1	1
GO:0048490	anterograde synaptic vesicle transport	1/1860	18/18493	0.85177	1	0.832509	AP3M2	1
GO:0050765	negative regulation of phagocytosis	1/1860	18/18493	0.85177	1	0.832509	HMGB1	1
GO:0099514	synaptic vesicle cytoskeletal transport	1/1860	18/18493	0.85177	1	0.832509	AP3M2	1
GO:0099517	synaptic vesicle transport along microtubule	1/1860	18/18493	0.85177	1	0.832509	AP3M2	1
GO:1900242	regulation of synaptic vesicle endocytosis	1/1860	18/18493	0.85177	1	0.832509	CALM3	1
GO:1904872	regulation of telomerase RNA localization to Cajal body	1/1860	18/18493	0.85177	1	0.832509	CCT6A	1
GO:1905065	positive regulation of vascular smooth muscle cell differentiation	1/1860	18/18493	0.85177	1	0.832509	SOD2	1
GO:0006937	regulation of muscle contraction	13/1860	164/18493	0.852418	1	0.832509	CALM3/HDAC4/JUP/ABAT/SMAD7/RHOA/ATP1B1/SCN5A/PKP2/FKBP1B/ZC3H12A/FGF13/CACNA1C	13
GO:0002699	positive regulation of immune effector process	17/1860	209/18493	0.853182	1	0.832509	AP1G1/TRAF2/PDPK1/MSH6/PAXIP1/PRKCZ/MYB/GATA2/GATA3/PTPRJ/UNG/SPON2/NFKBID/NFKBIZ/FER/FES/MAD2L2	17
GO:0009581	detection of external stimulus	10/1860	130/18493	0.853751	1	0.832509	NR2F6/JUP/CAMKMT/GNB1/NMT1/SERPINE2/METAP1/PLEKHB1/UNC119/MMP24	10
GO:0050921	positive regulation of chemotaxis	10/1860	130/18493	0.853751	1	0.832509	AKIRIN1/ADAM17/OXSR1/HMGB1/CALR/WNK1/NTF3/LPAR1/CREB3/PDGFRB	10
GO:0097327	response to antineoplastic agent	7/1860	95/18493	0.853763	1	0.832509	FOXO3/FOXO1/JUP/EGR1/PRKAA1/CASP9/ZC3H12A	7
GO:0002474	antigen processing and presentation of peptide antigen via MHC class I	3/1860	46/18493	0.854771	1	0.832509	CALR/SEC24C/IKBKG	3
GO:0002711	positive regulation of T cell mediated immunity	3/1860	46/18493	0.854771	1	0.832509	TRAF2/PRKCZ/GATA3	3
GO:0007605	sensory perception of sound	11/1860	142/18493	0.856915	1	0.833505	FBXO11/SPTBN4/COL11A2/TRIOBP/MYH14/LRIG1/SPRY2/KCNQ4/PJVK/GABRB3/TFAP2A	11
GO:0006099	tricarboxylic acid cycle	2/1860	33/18493	0.858338	1	0.833505	PDHA1/CS	2
GO:0042755	eating behavior	2/1860	33/18493	0.858338	1	0.833505	TCF15/STAT3	2
GO:0051955	regulation of amino acid transport	2/1860	33/18493	0.858338	1	0.833505	ABAT/SLC38A3	2
GO:0019731	antibacterial humoral response	3/1860	47/18493	0.864698	1	0.834034	HIST1H2BK/HIST1H2BC/SPON2	3
GO:0022602	ovulation cycle process	3/1860	47/18493	0.864698	1	0.834034	FOXO3/HSPA5/SLIT3	3
GO:0003094	glomerular filtration	1/1860	19/18493	0.866693	1	0.834034	MCAM	1
GO:0006534	cysteine metabolic process	1/1860	19/18493	0.866693	1	0.834034	CBS	1
GO:0035338	long-chain fatty-acyl-CoA biosynthetic process	1/1860	19/18493	0.866693	1	0.834034	HACD1	1
GO:0035994	response to muscle stretch	1/1860	19/18493	0.866693	1	0.834034	FOS	1
GO:0060294	cilium movement involved in cell motility	1/1860	19/18493	0.866693	1	0.834034	CFAP20	1
GO:0071435	potassium ion export	1/1860	19/18493	0.866693	1	0.834034	KCNH2	1
GO:0090671	telomerase RNA localization to Cajal body	1/1860	19/18493	0.866693	1	0.834034	CCT6A	1
GO:0090685	RNA localization to nucleus	1/1860	19/18493	0.866693	1	0.834034	CCT6A	1
GO:0097623	potassium ion export across plasma membrane	1/1860	19/18493	0.866693	1	0.834034	KCNH2	1
GO:0002700	regulation of production of molecular mediator of immune response	10/1860	133/18493	0.871917	1	0.836302	TRAF2/MSH6/PAXIP1/SMAD7/PRKCZ/GATA3/PKN1/UNG/SPON2/MAD2L2	10
GO:0009582	detection of abiotic stimulus	10/1860	133/18493	0.871917	1	0.836302	NR2F6/JUP/CAMKMT/GNB1/NMT1/SERPINE2/METAP1/PLEKHB1/UNC119/MMP24	10
GO:0098586	cellular response to virus	3/1860	48/18493	0.874023	1	0.836302	BCL2L1/UFD1/ZC3H12A	3
GO:0001523	retinoid metabolic process	6/1860	86/18493	0.875283	1	0.836302	HSPG2/GPC1/CRABP2/APOE/SDC3/CYP1A1	6
GO:0061041	regulation of wound healing	10/1860	134/18493	0.877552	1	0.836302	ABAT/SERPING1/HMGB1/SERPINE2/PRKCD/PDGFA/HMGCR/APOE/WNT4/ANXA2	10
GO:0051452	intracellular pH reduction	2/1860	35/18493	0.879972	1	0.836302	RAB39A/RAB20	2
GO:0071470	cellular response to osmotic stress	2/1860	35/18493	0.879972	1	0.836302	OXSR1/RELB	2
GO:0009068	aspartate family amino acid catabolic process	1/1860	20/18493	0.880115	1	0.836302	GCDH	1
GO:0010042	response to manganese ion	1/1860	20/18493	0.880115	1	0.836302	HSPA5	1
GO:0016137	glycoside metabolic process	1/1860	20/18493	0.880115	1	0.836302	GBA2	1
GO:0019373	epoxygenase P450 pathway	1/1860	20/18493	0.880115	1	0.836302	CYP1A1	1
GO:0042749	regulation of circadian sleep/wake cycle	1/1860	20/18493	0.880115	1	0.836302	PER3	1
GO:0097205	renal filtration	1/1860	20/18493	0.880115	1	0.836302	MCAM	1
GO:0098754	detoxification	9/1860	123/18493	0.881714	1	0.837497	SOD2/GSTZ1/SLC30A1/GPX4/FANCC/GSR/HBM/APOE/SESN1	9
GO:0010522	regulation of calcium ion transport into cytosol	7/1860	100/18493	0.88705	1	0.840977	CALM3/JPH3/PDPK1/HTT/FKBP1B/PLCG1/CACNA1C	7
GO:1901606	alpha-amino acid catabolic process	7/1860	100/18493	0.88705	1	0.840977	HIBADH/GCDH/GSTZ1/CBS/GLUD1/FAH/IVD	7
GO:0032410	negative regulation of transporter activity	6/1860	88/18493	0.888425	1	0.840977	CALM3/TWIST1/OXSR1/NEDD4L/THADA/FKBP1B	6
GO:0051607	defense response to virus	18/1860	228/18493	0.88867	1	0.840977	ILF3/PPM1B/TRIM11/TRAF3/BNIP3L/UFD1/IFNLR1/TARBP2/KCNJ8/APOBEC3C/ADARB1/SPON2/POLR3K/POLR3H/ZC3H12A/LYST/MX1/BNIP3	18
GO:0045841	negative regulation of mitotic metaphase/anaphase transition	2/1860	36/18493	0.889604	1	0.840977	FBXO5/MAD2L2	2
GO:1903034	regulation of response to wounding	12/1860	160/18493	0.89127	1	0.840977	BRAF/ABAT/SERPING1/HMGB1/SERPINE2/FKBP1B/PRKCD/PDGFA/HMGCR/APOE/WNT4/ANXA2	12
GO:0002438	acute inflammatory response to antigenic stimulus	1/1860	21/18493	0.892186	1	0.840977	GATA3	1
GO:0009070	serine family amino acid biosynthetic process	1/1860	21/18493	0.892186	1	0.840977	CBS	1
GO:0009595	detection of biotic stimulus	1/1860	21/18493	0.892186	1	0.840977	SMO	1
GO:0051900	regulation of mitochondrial depolarization	1/1860	21/18493	0.892186	1	0.840977	ABCD1	1
GO:1904994	regulation of leukocyte adhesion to vascular endothelial cell	1/1860	21/18493	0.892186	1	0.840977	ETS1	1
GO:2000380	regulation of mesoderm development	1/1860	21/18493	0.892186	1	0.840977	SMAD2	1
GO:0060402	calcium ion transport into cytosol	11/1860	149/18493	0.894409	1	0.840977	CALM3/JPH3/PDPK1/RASA3/HTT/NOL3/FKBP1B/PLCG1/GRIN2D/ITPR2/CACNA1C	11
GO:0003018	vascular process in circulatory system	12/1860	161/18493	0.895854	1	0.840977	ECE1/SOD2/ADCY6/RHOA/PTPRJ/YES1/HMGCR/APOE/ABR/BCR/RAP1GDS1/CTNNBIP1	12
GO:0002718	regulation of cytokine production involved in immune response	5/1860	77/18493	0.897775	1	0.840977	TRAF2/SMAD7/PRKCZ/GATA3/SPON2	5
GO:0002823	negative regulation of adaptive immune response based on somatic recombination of immune receptors built from immunoglobulin superfamily domains	2/1860	37/18493	0.898515	1	0.840977	SMAD7/ZC3H12A	2
GO:0045851	pH reduction	2/1860	37/18493	0.898515	1	0.840977	RAB39A/RAB20	2
GO:0070328	triglyceride homeostasis	2/1860	37/18493	0.898515	1	0.840977	MED13/APOE	2
GO:0071276	cellular response to cadmium ion	2/1860	37/18493	0.898515	1	0.840977	MAPK9/FOS	2
GO:0009620	response to fungus	3/1860	51/18493	0.898663	1	0.840977	GAPDH/COTL1/SPON2	3
GO:0016054	organic acid catabolic process	21/1860	265/18493	0.900631	1	0.840977	HIBADH/IRS2/GCDH/ABAT/TWIST1/GSTZ1/CBS/ECI2/PPARA/GLUD1/FAH/ABHD2/SLC25A17/IVD/ABCD1/MLYCD/ETFB/AMDHD2/ECHS1/TST/PCYOX1L	21
GO:0046395	carboxylic acid catabolic process	21/1860	265/18493	0.900631	1	0.840977	HIBADH/IRS2/GCDH/ABAT/TWIST1/GSTZ1/CBS/ECI2/PPARA/GLUD1/FAH/ABHD2/SLC25A17/IVD/ABCD1/MLYCD/ETFB/AMDHD2/ECHS1/TST/PCYOX1L	21
GO:0009235	cobalamin metabolic process	1/1860	22/18493	0.903042	1	0.840977	CD320	1
GO:0015740	C4-dicarboxylate transport	1/1860	22/18493	0.903042	1	0.840977	ABAT	1
GO:0035812	renal sodium excretion	1/1860	22/18493	0.903042	1	0.840977	MLLT6	1
GO:0046475	glycerophospholipid catabolic process	1/1860	22/18493	0.903042	1	0.840977	GPCPD1	1
GO:0014823	response to activity	4/1860	65/18493	0.903352	1	0.840977	TNS2/KDM6B/PRKAA1/FNDC5	4
GO:0042100	B cell proliferation	6/1860	91/18493	0.905923	1	0.842067	IRS2/CD320/NFATC2/PKN1/PRKCD/AHR	6
GO:0015682	ferric iron transport	2/1860	38/18493	0.906751	1	0.842067	ATP6V1A/LMTK2	2
GO:0072512	trivalent inorganic cation transport	2/1860	38/18493	0.906751	1	0.842067	ATP6V1A/LMTK2	2
GO:0051928	positive regulation of calcium ion transport	8/1860	116/18493	0.907624	1	0.842559	CALM3/PDPK1/HTT/ATP1B1/PLCG1/WNK3/PDGFRB/ANXA2	8
GO:0014855	striated muscle cell proliferation	5/1860	79/18493	0.909588	1	0.842592	AKIRIN1/ARID2/JARID2/HEY2/STAT3	5
GO:1905954	positive regulation of lipid localization	5/1860	79/18493	0.909588	1	0.842592	MYB/PRKCD/ZC3H12A/APOE/ANXA2	5
GO:1901605	alpha-amino acid metabolic process	17/1860	223/18493	0.912314	1	0.842592	HIBADH/GCDH/GSTZ1/CBS/ODC1/GLUD1/AZIN1/SLC6A8/FAH/DGLUCY/IVD/FPGS/ASL/GAMT/MTHFR/DPEP1/PYCR2	17
GO:0048488	synaptic vesicle endocytosis	3/1860	53/18493	0.912585	1	0.842592	CALM3/ACTG1/ITSN1	3
GO:0140238	presynaptic endocytosis	3/1860	53/18493	0.912585	1	0.842592	CALM3/ACTG1/ITSN1	3
GO:0009067	aspartate family amino acid biosynthetic process	1/1860	23/18493	0.912806	1	0.842592	MTHFR	1
GO:0009310	amine catabolic process	1/1860	23/18493	0.912806	1	0.842592	PAOX	1
GO:0022410	circadian sleep/wake cycle process	1/1860	23/18493	0.912806	1	0.842592	PER3	1
GO:0032401	establishment of melanosome localization	1/1860	23/18493	0.912806	1	0.842592	SHROOM2	1
GO:0061050	regulation of cell growth involved in cardiac muscle cell development	1/1860	23/18493	0.912806	1	0.842592	PPARA	1
GO:0006874	cellular calcium ion homeostasis	37/1860	448/18493	0.916319	1	0.844037	CALM3/JPH3/PDPK1/ABL2/LPAR2/SLC30A1/LRP6/GNB1/RASA3/CHRNA7/SPPL3/HMGB1/HTT/ATP1B1/GATA2/THADA/SLC25A23/NCS1/KCNK3/NOL3/GNA13/CALR/FKBP1B/PLCG1/SMDT1/APOE/CACNA1A/GRIN2D/LPAR1/RAP1GDS1/GIPR/TMEM178A/ITPR2/ANXA2/CACNA1C/S1PR3/BNIP3	37
GO:0002705	positive regulation of leukocyte mediated immunity	9/1860	131/18493	0.920077	1	0.844037	AP1G1/TRAF2/MSH6/PAXIP1/PRKCZ/GATA2/GATA3/UNG/MAD2L2	9
GO:0055074	calcium ion homeostasis	38/1860	461/18493	0.920964	1	0.844037	CALM3/JPH3/PDPK1/ABL2/TRIM24/LPAR2/SLC30A1/LRP6/GNB1/RASA3/CHRNA7/SPPL3/HMGB1/HTT/ATP1B1/GATA2/THADA/SLC25A23/NCS1/KCNK3/NOL3/GNA13/CALR/FKBP1B/PLCG1/SMDT1/APOE/CACNA1A/GRIN2D/LPAR1/RAP1GDS1/GIPR/TMEM178A/ITPR2/ANXA2/CACNA1C/S1PR3/BNIP3	38
GO:0002820	negative regulation of adaptive immune response	2/1860	40/18493	0.921379	1	0.844037	SMAD7/ZC3H12A	2
GO:0046006	regulation of activated T cell proliferation	2/1860	40/18493	0.921379	1	0.844037	IGF2/HMGB1	2
GO:1900015	regulation of cytokine production involved in inflammatory response	2/1860	40/18493	0.921379	1	0.844037	ABCD1/ZC3H12A	2
GO:1905819	negative regulation of chromosome separation	2/1860	40/18493	0.921379	1	0.844037	FBXO5/MAD2L2	2
GO:0010288	response to lead ion	1/1860	24/18493	0.921586	1	0.844037	DNMT3A	1
GO:0042738	exogenous drug catabolic process	1/1860	24/18493	0.921586	1	0.844037	CYP2R1	1
GO:0051905	establishment of pigment granule localization	1/1860	24/18493	0.921586	1	0.844037	SHROOM2	1
GO:1901018	positive regulation of potassium ion transmembrane transporter activity	1/1860	24/18493	0.921586	1	0.844037	ATP1B1	1
GO:2000191	regulation of fatty acid transport	1/1860	24/18493	0.921586	1	0.844037	IRS2	1
GO:0006821	chloride transport	7/1860	107/18493	0.922778	1	0.844971	GABRD/SLC12A5/SLC12A4/TTYH1/SLC26A6/FXYD1/GABRB3	7
GO:0022613	ribonucleoprotein complex biogenesis	40/1860	485/18493	0.925366	1	0.846387	RNU6-2/RIOK2/ERI3/NOC2L/TRAF7/EBNA1BP2/RPL7/DROSHA/SF1/CELF6/RPLP0/AGO2/CELF5/RCL1/PRKAA1/MRPS2/TARBP2/EIF5/CELF3/AATF/EIF4H/SRSF9/SNRPF/NOL6/KHDC4/PAN2/PDCD11/NOL3/NSUN5/DDX49/OGFOD1/EIF4A3/MRPL20/HSP90AA1/PSIP1/GEMIN4/CELF2/RNU4ATAC/DIS3L/RAN	40
GO:0050982	detection of mechanical stimulus	2/1860	41/18493	0.927855	1	0.846422	JUP/SERPINE2	2
GO:1905209	positive regulation of cardiocyte differentiation	2/1860	41/18493	0.927855	1	0.846422	EFNB2/BMP4	2
GO:0002230	positive regulation of defense response to virus by host	1/1860	25/18493	0.929483	1	0.846422	ZC3H12A	1
GO:0010460	positive regulation of heart rate	1/1860	25/18493	0.929483	1	0.846422	HEY2	1
GO:0042745	circadian sleep/wake cycle	1/1860	25/18493	0.929483	1	0.846422	PER3	1
GO:0050927	positive regulation of positive chemotaxis	1/1860	25/18493	0.929483	1	0.846422	NTF3	1
GO:1901032	negative regulation of response to reactive oxygen species	1/1860	25/18493	0.929483	1	0.846422	GPR37	1
GO:1904754	positive regulation of vascular associated smooth muscle cell migration	1/1860	25/18493	0.929483	1	0.846422	TERT	1
GO:0002706	regulation of lymphocyte mediated immunity	10/1860	146/18493	0.930666	1	0.846422	AP1G1/TRAF2/MSH6/PAXIP1/SMAD7/PRKCZ/HMGB1/GATA3/UNG/MAD2L2	10
GO:0046651	lymphocyte proliferation	20/1860	264/18493	0.931756	1	0.846422	IRS2/CD276/IMPDH1/MAPK8IP1/IGF2/CD151/HMGB1/SOX11/CD320/NCK2/DNAJA3/NFATC2/PKN1/FKBP1B/SATB1/PRKCD/SOS1/WNT4/BMP4/AHR	20
GO:0098661	inorganic anion transmembrane transport	7/1860	110/18493	0.934796	1	0.846422	GABRD/SLC12A5/SLC12A4/TTYH1/SLC26A6/FXYD1/GABRB3	7
GO:0050926	regulation of positive chemotaxis	1/1860	26/18493	0.936585	1	0.846422	NTF3	1
[truncated: 124 more rows]

## Sheet: T09_GO
ID	Description	GeneRatio	BgRatio	pvalue	p.adjust	qvalue	geneID	Count
[truncated: 1,034 more rows]

## Sheet: T14_GO
ID	Description	GeneRatio	BgRatio	pvalue	p.adjust	qvalue	geneID	Count
[truncated: 1,221 more rows]
